# Supplementary material for: Argonaute proteins orchestrate Meiotic Sex Chromosome Inactivation and timing of the spermatogenic transcriptional program
Source: PLoS Genet. 2026 Jun 29;22(6):e1012217. doi: 10.1371/journal.pgen.1012217 (PMC13336459; doi:10.1371/journal.pgen.1012217)
Supplement: S1 Appendix — (XLSX) [file pgen.1012217.s001.xlsx]

## Sheet: Table A 
WT marker gene sets
Cluster	Gene
RS1	Nipsnap3a
RS1	Spata45
RS1	Tmem225
RS1	Plac8l1
RS1	Prr27
RS1	Ccdc81
RS1	Catsper3
RS1	Fam24b
RS1	Fam24a
RS1	Ftmt
RS1	Cyp4f39
RS1	1700113H08Rik
RS1	Lyzl6
RS1	1700094D03Rik
RS1	4933405O20Rik
RS1	Efcab9
RS1	Tsc22d4
RS1	Hist1h2bp
RS1	Tssk4
RS1	Kcne3
RS1	Spaca4
RS1	Pdilt
RS1	Odf3l1
RS1	Acrv1
RS1	Zp3r
RS1	Ccdc182
RS1	Eqtn
RS1	Fyb
RS1	Tmem190
RS1	Sox5
RS1	Spata9
RS1	1700001P01Rik
RS1	Ccdc105
RS1	Gm26844
RS1	Catsper4
RS1	Spag6
RS1	Gm20268
RS1	Pdzk1ip1
RS1	Slxl1
RS1	Fndc11
RS1	4933424G06Rik
RS1	4933411G06Rik
RS1	1700067P10Rik
RS1	Il31
RS1	1700007K13Rik
RS1	Prr22
RS1	4930557F10Rik
RS1	Prkg1
RS1	Lyzl4
RS1	Hdac5
RS1	1700029J07Rik
RS1	4930522H14Rik
RS1	Lyzl1
RS1	Mgat4c
RS1	Izumo1
RS1	1700031L13Rik
RS1	4930547H16Rik
RS1	Fbxl13
RS1	Tex36
RS1	Triml1
RS1	Tmc7
RS1	Got1l1
RS1	Sun5
RS1	BC061237
RS1	Fam209
RS1	1700061G19Rik
RS1	Ctdp1
RS1	Spata31
RS1	Scamp2
RS1	Krt88
RS1	Lyzl4os
RS1	Nrm
RS1	Nkx2-6
RS1	Tex38
RS1	Spaca3
RS1	Fancd2os
RS1	Slc35g3
RS1	Lrrc72
RS1	Dpf3
RS1	Hsfy2
RS1	Stambpl1
RS1	Cxxc5
RS1	2900092C05Rik
RS1	4930579F01Rik
RS1	Ribc1
RS1	Armh2
RS1	Rbms1
RS1	Lmnb2
RS1	Klf4
RS1	Prss54
RS1	Sgms2
RS1	Ccdc116
RS1	Tmem210
RS1	Ttc39a
RS1	Gm20389
RS1	Lurap1
RS1	Grcc10
RS1	Spam1
RS1	4930558C23Rik
RS1	4933416O17Rik
RS2	Tex37
RS2	Cstl1
RS2	Prss58
RS2	Tfam
RS2	Col20a1
RS2	Paqr5
RS2	1700016C15Rik
RS2	Gm136
RS2	Agpat2
RS2	1700016P04Rik
RS2	Cby3
RS2	Prss55
RS2	1700034E13Rik
RS2	Slfnl1
RS2	Ccsap
RS2	Plpp6
RS2	Tmem189
RS2	4921507P07Rik
RS2	Gpi1
RS2	Jund
RS2	H2al3
RS2	Asb17
RS2	Spata32
RS2	Tctex1d1
RS2	Tmem56
RS2	Sppl2c
RS2	1700008P02Rik
RS2	Sh3rf2
RS2	Gm16226
RS2	Knstrn
RS2	Smim23
RS2	Dlgap4
RS2	Retreg1
RS2	Chn2
RS2	Iqcf1
RS2	Tex35
RS2	Fam71f1
RS2	Gm11634
RS2	Slc30a4
RS2	Prkcd
RS2	Pwwp2b
RS2	4930503B20Rik
RS2	1700024P04Rik
RS2	Prss51
RS2	Cst8
RS2	Otub2
RS2	Prm1
RS2	Hspa1l
RS2	Dnajb7
RS2	Tnp2
RS2	Abhd16b
RS2	Asb8
RS2	Fam166a
RS2	Herpud2
RS2	Fam187b
RS2	Sympk
RS2	Dda1
RS2	H1fnt
RS2	1700092M07Rik
RS2	Ccdc57
RS2	Skp2
RS2	Actg2
RS2	Tmem191c
RS2	Tnp1
RS2	1700003O11Rik
RS2	Txndc2
Pachy	AC163638.2
Pachy	Gm21269
Pachy	Gm10619
Pachy	Gm14244
Pachy	1700006A11Rik
Pachy	Lypd10
Pachy	Piwil1
Pachy	Tdrd5
Pachy	Gm50166
Pachy	Ccp110
Pachy	Gm10505
Pachy	Cyp19a1
Pachy	4930579G24Rik
Pachy	Stambp
Pachy	Cers3
Pachy	Paip1
Pachy	Dut
Pachy	Mark2
Pachy	Tdrd1
Pachy	Lypd11
Pachy	Fbxo3
Pachy	1700009C05Rik
Pachy	Gm12648
Pachy	Tacc1
Pachy	Pcgf5
Pachy	Tex12
Pachy	4930469K13Rik
Pachy	Ufl1
Pachy	Alyref
Pachy	Myef2
Pachy	U2af1
Pachy	Piwil2
Pachy	Mdc1
Pachy	Cbx1
Pachy	Nae1
Pachy	Gm10069
Pachy	Pcbp1
Pachy	Id4
Pachy	Rnf6
Pachy	Gml
Pachy	Supt16
Pachy	Tcam1
Pachy	Gm6639
Pachy	Kcnk10
Pachy	Rfxap
Pachy	Wwox
Pachy	Cep85
Pachy	Rpl10a
Pachy	Rims2
Pachy	Srrm1
Pachy	4921525O09Rik
Pachy	Gm14152
Pachy	Snrpb
Pachy	Stk31
Pachy	Hnrnpm
Pachy	Gm10010
Pachy	Pnisr
Pachy	Fignl1
Pachy	Snrnp40
Pachy	Zup1
Pachy	Lcorl
Pachy	Hmgb2
Pachy	Zfp638
Pachy	Lin52
Pachy	Rbm5
Pachy	Ssu72
Pachy	Glipr1l2
Pachy	Ddx39
Pachy	Meioc
Pachy	Mphosph8
Pachy	Pspc1
Pachy	Rbm46
Pachy	Sap30
Pachy	Srek1
Pachy	Cks2
Pachy	Pdcd7
Pachy	Hnrnpl
Pachy	Brd8
Pachy	4930568A13Rik
Pachy	Gm21221
Pachy	Ube2t
Pachy	Skap2
Pachy	Mlh3
Pachy	Snx27
Pachy	Cbl
Pachy	Ssb
Pachy	Srsf9
Pachy	Sarnp
Pachy	Ttc28
Pachy	Khdrbs1
Pachy	Nr2c2
Pachy	Polr2a
Pachy	Gm21388
Pachy	Pcgf6
Pachy	Rsrp1
Dip/M1/M2	Rgcc
Dip/M1/M2	Nubp2
Dip/M1/M2	Lef1os1
Dip/M1/M2	Dnaic2
Dip/M1/M2	Slc22a21
Dip/M1/M2	Them6
Dip/M1/M2	4933427E11Rik
Dip/M1/M2	Ppp1r27
Dip/M1/M2	Rfx8
Dip/M1/M2	Ccna1
Dip/M1/M2	Toe1
Dip/M1/M2	Cutc
Dip/M1/M2	Jagn1
Dip/M1/M2	Gm10762
Dip/M1/M2	4930524O07Rik
Dip/M1/M2	Prss42
Dip/M1/M2	CK137956
Dip/M1/M2	Gng10
Dip/M1/M2	Slc41a3
Dip/M1/M2	Cdkn2d
Dip/M1/M2	Prss56
Dip/M1/M2	Reep4
Dip/M1/M2	Tlcd1
Dip/M1/M2	Zmynd10
Dip/M1/M2	Gm15908
Dip/M1/M2	Tmem202
Dip/M1/M2	Plk1
Dip/M1/M2	Pabpc6
Dip/M1/M2	Pxt1
Dip/M1/M2	Cdk1
Dip/M1/M2	Speer2
Dip/M1/M2	Pfkp
Dip/M1/M2	Hilpda
Dip/M1/M2	1700017G19Rik
Dip/M1/M2	Dydc1
Dip/M1/M2	Zfp39
Dip/M1/M2	Dhrs4
Dip/M1/M2	Adgrl2
Dip/M1/M2	Neil3
Dip/M1/M2	Ccnb1
Dip/M1/M2	Rpa1
Dip/M1/M2	Fam118b
Dip/M1/M2	Dapp1
Dip/M1/M2	Dusp19
Dip/M1/M2	Cfap161
Dip/M1/M2	Flywch1
Dip/M1/M2	Nek2
Dip/M1/M2	Wbp2
Dip/M1/M2	Aurka
Dip/M1/M2	Bad
Dip/M1/M2	Arsa
Dip/M1/M2	Adam1b
Dip/M1/M2	Gm50240
Dip/M1/M2	Abca14
Dip/M1/M2	Coa3
Dip/M1/M2	Pik3ip1
Dip/M1/M2	Ado
Dip/M1/M2	Ankar
Dip/M1/M2	Ovol2
Dip/M1/M2	Peli2
Dip/M1/M2	Lrrc63
Dip/M1/M2	Zdhhc12
Dip/M1/M2	1700026J12Rik
Dip/M1/M2	Rrp7a
Dip/M1/M2	Prss21
Dip/M1/M2	Abhd11
Dip/M1/M2	Trappc6a
Dip/M1/M2	Ckap4
Dip/M1/M2	Trpd52l3
Dip/M1/M2	Spc25
Dip/M1/M2	Cdca8
Dip/M1/M2	Rhcg
Dip/M1/M2	4932702P03Rik
Dip/M1/M2	Gm20621
Dip/M1/M2	Crbn
Dip/M1/M2	Slco3a1
Dip/M1/M2	Toporsl
Dip/M1/M2	Ccdc178
Dip/M1/M2	Rsph6a
Dip/M1/M2	Pex11g
Dip/M1/M2	4930488L21Rik
Dip/M1/M2	6430531B16Rik
Dip/M1/M2	Tmed4
Dip/M1/M2	Chmp6
Dip/M1/M2	Mcat
Dip/M1/M2	Stamos
Dip/M1/M2	Rmnd5b
Dip/M1/M2	Ppp1r1c
Dip/M1/M2	Gm9748
Dip/M1/M2	4930513N10Rik
Dip/M1/M2	Wdr53
Dip/M1/M2	Sh3gl1
Dip/M1/M2	Xkr8
Dip/M1/M2	Gpr160
Dip/M1/M2	Ska1
Dip/M1/M2	Ghrl
Dip/M1/M2	Amdhd2
Dip/M1/M2	Crtam
Dip/M1/M2	Grtp1
Dip/M1/M2	Tprn
Lep/Zy	4930447C04Rik
Lep/Zy	Dazl
Lep/Zy	Prss50
Lep/Zy	Scml2
Lep/Zy	Rad51ap2
Lep/Zy	Rnaset2a
Lep/Zy	Top2b
Lep/Zy	Meiob
Lep/Zy	Gtdc1
Lep/Zy	Tanc2
Lep/Zy	Btg3
Lep/Zy	Phf20l1
Lep/Zy	Dmc1
Lep/Zy	Fmr1
Lep/Zy	Rabgap1l
Lep/Zy	Gm364
Lep/Zy	H2-K1
Lep/Zy	Pbx3
Lep/Zy	Zbtb20
Lep/Zy	Cdk13
Lep/Zy	Scmh1
Lep/Zy	Taf15
Lep/Zy	Pkn2
Lep/Zy	Emc7
Lep/Zy	Rexo5
Lep/Zy	Dnajb11
Lep/Zy	Ints6
Lep/Zy	Far1
Lep/Zy	Wnk1
Lep/Zy	Gphn
Lep/Zy	Bub1
Lep/Zy	Sycp3
Lep/Zy	Sycp2
Lep/Zy	Naa15
Lep/Zy	Faf1
Lep/Zy	Cenpp
Lep/Zy	Sycp1
Lep/Zy	Zranb1
Lep/Zy	Hspa5
Lep/Zy	Pdia6
Lep/Zy	Strbp
Lep/Zy	Rps27l
Lep/Zy	Calr
Lep/Zy	Atr
Lep/Zy	Ckap5
Lep/Zy	Sdk1
Lep/Zy	mt-Nd1
Lep/Zy	Srgap2
Lep/Zy	mt-Cytb
Lep/Zy	Qk
Lep/Zy	Poln
Lep/Zy	Smarca5
Lep/Zy	Mtpn
Lep/Zy	Nlk
Lep/Zy	Hormad1
Lep/Zy	Aff4
Lep/Zy	Dip2c
Lep/Zy	Akt3
Lep/Zy	Pigp
Lep/Zy	Mpc1
Lep/Zy	Strn3
Lep/Zy	Camta1
Lep/Zy	mt-Co3
Lep/Zy	Wdr33
Lep/Zy	Pbrm1
Lep/Zy	Fam49b
Lep/Zy	Spag9
Lep/Zy	Luc7l2
Lep/Zy	Smurf2
Lep/Zy	mt-Atp6
Lep/Zy	Dock3
Lep/Zy	Usp47
Lep/Zy	Stag1
Lep/Zy	Nfat5
Lep/Zy	Dazap2
Lep/Zy	Tcf20
Lep/Zy	Bod1l
Lep/Zy	Acer3
Lep/Zy	Rbm25
Lep/Zy	Hfm1
Lep/Zy	Ankrd31
Lep/Zy	Rnaset2b
Lep/Zy	Cdk12
Lep/Zy	Ubap2l
Lep/Zy	Pum2
Lep/Zy	Atf2
Lep/Zy	Trim44
Lep/Zy	Dmxl1
Lep/Zy	9930021J03Rik
Lep/Zy	Rc3h1
Lep/Zy	mt-Nd4
Lep/Zy	Mpp5
Lep/Zy	Larp4
Lep/Zy	Fus
Lep/Zy	Pet2
Spg	Auts2
Spg	Dmrt1
Spg	Ftl1
Spg	Uchl1
Spg	Scaf11
Spg	Zrsr2
Spg	Gsr
Spg	Bclaf3
Spg	Selenoh
Spg	Bax
Spg	Marcksl1
Spg	Ehmt1
Spg	Hmgb3
Spg	Cdkn2a
Spg	Tsc22d3
Spg	Hells
Spg	Igf1r
Spg	Ppp1ca
Spg	Taf1
Spg	Ndufa4
Spg	Gapdh
Spg	Taf7l
Spg	Taldo1
Spg	Hspd1
Spg	Psma7
Spg	Huwe1
Spg	E130308A19Rik
Spg	Crlf3
Spg	Esd
Spg	Atp2b1
Spg	Zfyve9
Spg	Tex11
Spg	Tcf12
Spg	D10Wsu102e
Spg	Ctps
Spg	Ppa1
Spg	Cenpa
Spg	Rpl36a
Spg	Smchd1
Spg	Coq7
Spg	Grb2
Spg	Nmt2
Spg	Rac1
Spg	Hspe1
Spg	Ttc19
Spg	Map7d2
Spg	Mdh2
Spg	Dnmt1
Spg	Zfp385b
Spg	Atrx
Spg	Neo1
Spg	Elavl2
Spg	Rbbp7
Spg	Large1
Spg	Tcf25
Spg	Gng12
Spg	Tbl1x
Spg	Hmgn2
Spg	Ptma
Spg	Dctpp1
Spg	Rasa2
Spg	Exosc8
Spg	Hspa8
Spg	Cecr2
Spg	Crabp1
Spg	Fkbp6
Spg	Mif
Spg	Phtf2
Spg	Igfbp2
Spg	Rcc2
Spg	Ankrd17
Spg	Emc8
Spg	Cox8a
Spg	Frmd5
Spg	Cks1b
Spg	Fbl
Spg	Mdn1
Spg	Iah1
Spg	Kmt2a
Spg	Clspn
Spg	Exoc4
Spg	Nip7
Spg	0610010K14Rik
Spg	Smarcc1
Spg	Dock9
Spg	Mcmbp
Spg	Msh2
Spg	Unc5d
Spg	Baz1b
Spg	Eif1ax
Spg	Ubtf
Spg	Dek
Spg	Tex15
Spg	Siva1
Spg	Rims1
Spg	Dlg1
Spg	Mapk14
Spg	Ccna2
ES	Tmem239
ES	Fam71f2
ES	Itpr3os
ES	Tppp2
ES	Gm16279
ES	Spem2
ES	4930571K23Rik
ES	2810408A11Rik
ES	Rundc3a
ES	Vsig1
ES	Azin2
ES	Reep6
ES	Glrx2
ES	1700001K19Rik
ES	Spata3
ES	Gm15517
ES	Akap1
ES	Rangap1
ES	Atl3
ES	Tssk3
ES	1700034I23Rik
ES	Ubl4b
ES	Spata18
ES	Lypla1
ES	Ak1
ES	4933411K16Rik
ES	Tbc1d20
ES	Iqcf5
ES	1700029H14Rik
ES	Ccdc91
ES	Csnk1g2
ES	Akap4
ES	Bzw1
ES	Prm2
ES	Iqcf4
ES	Prm3
ES	Carhsp1
ES	Aldoa
ES	AI507597
ES	Acsl1
ES	Gpat4
ES	Bcl2l14
ES	Uba52
ES	Ift172
ES	Oaz3
ES	1700001O22Rik
ES	Eif4h
ES	Gapdhs
ES	Osbp2
ES	Spz1
ES	Clpb
ES	1700009N14Rik
ES	Syce2
ES	Cdiptos
ES	Nupr1l
ES	Smcp
ES	Cdv3
ES	Dcun1d1
ES	Isca1
ES	Tmem53
ES	Atp1b3
ES	Gsg1
ES	Chpt1
ES	Mllt11
ES	Dbil5
ES	Ube2k

## Sheet: Table B
BP GO term GSEA
cluster	ID	Description	setSize	enrichmentScore	NES	pvalue	p.adjust	core_enrichment
D/M	GO:0007286	spermatid development	227	0.508692	1.70545	1.58769e-07	0.000258476	Cfap97d1/Gm28961/Tssk3/Tssk6/Taf7l/Slxl1/Gm5169/Oca2/Gm14525/Prm1/Gm28510/Prm2/Gm9999/Akap4/Neurl1a/Gm773/Gm6121/Iqcn/Cabyr/H2afb1/Gm28919/Gm20824/Zfy2/Gm21865/Pln/Tcp11x2/Gm5935/Fndc3c1/Spaca1/Efcab9/Xlr/3830403N18Rik/Pdilt/Fam209/Spag6/Gm1993/Gm21294/Eqtn/H1fnt/Tssk4/Brip1/Klhl10/1700013H16Rik/Gm21996/Slc22a14/Catsper4/Tnp2/Armc12/Actl7a/Ccdc63/Vps13b/Ropn1/Dmc1/Chd5/Tbc1d21/Galntl5/Tssk1/Cftr/…
D/M	GO:0048515	spermatid differentiation	237	0.49275	1.65404	1.32233e-06	0.000717585	Cfap97d1/Gm28961/Tssk3/Tssk6/Taf7l/Slxl1/Sly/Gm5169/Oca2/Gm14525/Prm1/Gm28510/Prm2/Gm9999/Akap4/Neurl1a/Gm773/Gm6121/Iqcn/Cabyr/H2afb1/Gm28919/Gm20824/Zfy2/Gm21865/Pln/Tcp11x2/Gm5935/Fndc3c1/Spaca1/Efcab9/Xlr/3830403N18Rik/Pdilt/Fam209/Spag6/Gm1993/Gm21294/Eqtn/H1fnt/Tssk4/Brip1/Klhl10/1700013H16Rik/Gm21996/Slc22a14/Catsper4/Tnp2/Armc12/Actl7a/Ccdc63/Vps13b/Ropn1/Dmc1/Chd5/Tbc1d21/Tbata/Galntl5/T…
D/M	GO:0022412	cellular process involved in reproduction in multicellular organism	425	0.443411	1.51656	1.20645e-06	0.000717585	Cdkn1c/Cfap97d1/Gm28961/1700029I15Rik/M1ap/Spaca5/Tssk3/Tssk6/Taf7l/Slxl1/Sly/Runx1/Gm5169/Oca2/Gm14525/Prdx4/Prm1/Gm28510/Prm2/Gm9999/Akap4/Neurl1a/Gm773/Gm6121/Iqcn/Cabyr/H2afb1/Gm28919/Gm20824/Zfy2/Llcfc1/Gm21865/Foxo3/Pln/Tcp11x2/Gm5935/Lyzl6/Fndc3c1/Dcst1/Spaca1/Efcab9/Xlr/3830403N18Rik/Pdilt/Spaca6/Izumo1/Dcst2/Adam1a/Fam209/Spag6/Tex15/Gm1993/Gm21294/Eqtn/H1fnt/Spaca3/Tssk4/Dazl/Brip1/Klhl…
D/M	GO:0007338	single fertilization	120	0.550073	1.77649	2.27704e-06	0.000926757	1700029I15Rik/Spaca5/Slxl1/Sly/Gm773/Spaca4/Llcfc1/Adam24/Lyzl6/Dcst1/Ar/Fam170b/Spaca6/Izumo1/Cast/Smcp/Dcst2/Pmis2/Adam1a/Spaca7/Hyal3/Zp3r/Eqtn/Spaca3/Hspa1l/4930451I11Rik/Ovgp1/Spam1/Spata46/Catsper1/Snu13/Tnp2/Actl7a/Zan/Trim36/Plcz1/Pla2g10/Lyzl4/Smad4/Iqcf1/Cecr2/Rabl2/Hyal5/Hist1h1t/Plcb1
D/M	GO:0009566	fertilization	156	0.496875	1.63497	5.29419e-05	0.0172379	1700029I15Rik/Spaca5/Slxl1/Sly/Atp1a4/Gm773/Spaca4/Llcfc1/Adam24/Lyzl6/Dcst1/Ar/Fam170b/Spaca6/Izumo1/Cast/Smcp/Dcst2/Pmis2/Adam1a/Spaca7/Hyal3/Tex15/Zp3r/Eqtn/Spaca3/Tssk4/Hspa1l/Klhl10/4930451I11Rik/Ovgp1/Spam1/Spata46/Catsper1/Snu13/Tnp2/Actl7a/Zan/Trim36/Nr2f2/Plcz1/Pla2g10/Lyzl4/Smad4/Iqcf1/Cecr2/Rabl2/Hyal5/Rec8/Hist1h1t/Plcb1
D/M	GO:1905818	regulation of chromosome separation	67	-0.458898	-1.88444	0.000102506	0.0174693	Ncapg/Kntc1/Bub1b/Zfp207/Birc5/Spc25/Usp44/Nuf2/Bub3/Incenp/Csnk2a2/Ccnb1/Tex14/Smc4/Ttk/Cdk5rap2/Aurkb/Cep192/Mad2l1/Zwint/Ncapd2/Rad21/Anapc15/Ncapg2/Ncaph2/Ndc80/Lcmt1/Smc2/Xrcc3/Rb1/Mapk15/Zwilch/Spdl1/Atm/Pcid2/Arhgap33os/Anapc7/Dync1li1/Fbxo31/Mad1l1
D/M	GO:0009988	cell-cell recognition	56	0.603658	1.79636	8.41029e-05	0.0174693	1700029I15Rik/Slxl1/Spaca4/Dcst1/Nck2/Izumo1/Smcp/Dcst2/Pmis2/Adam1a/Zp3r/Spaca3/Hspa1l/Cd81/Ovgp1/Tnp2/Zan
D/M	GO:0030317	flagellated sperm motility	137	0.500951	1.63361	0.000113744	0.0174693	Cabs1/Tppp2/Cfap97d1/Dnah5/Prm3/Taf7l/Atp1a4/Gapdhs/Gm9999/Akap4/Neurl1a/Fam71d/Tex43/Pih1h3b/Pldi/Efcab9/Celf3/Ttll3/Smcp/Spag6/Tssk4/Ttll8/Slc22a14/Catsper1/Catsper4/Tnp2/Armc12/Ropn1/Tbc1d21/Tacr1/Iqcf1/Rabl2/Olfr734/Ift88/Catsper3
D/M	GO:0097722	sperm motility	144	0.494874	1.62069	0.000113853	0.0174693	Cabs1/Tppp2/Cfap97d1/Dnah5/Prm3/Taf7l/Atp1a4/Gapdhs/Gm9999/Akap4/Neurl1a/Fam71d/Tex43/Pih1h3b/Akap3/Pldi/Efcab9/Celf3/Pdilt/Ttll3/Smcp/Spag6/Tssk4/Ttll8/Slc22a14/Catsper1/Catsper4/Tnp2/Armc12/Ropn1/Tbc1d21/Tacr1/Iqcf1/Rabl2/Olfr734/Ift88/Catsper3
D/M	GO:0001539	cilium or flagellum-dependent cell motility	166	0.476151	1.56796	0.000118036	0.0174693	Cabs1/Tppp2/Cfap97d1/Dnah5/Prm3/Dnah9/Taf7l/Atp1a4/Gapdhs/Gm9999/Akap4/Neurl1a/Fam71d/Tex43/Pih1h3b/Pldi/Efcab9/Celf3/Ttll3/Smcp/Dnah3/Spag6/Tssk4/Ttll8/Slc22a14/Catsper1/Catsper4/Tnp2/Armc12/Ropn1/Tbc1d21/Tacr1/Iqcf1/Rabl2/Rfx3/Olfr734/Ift88/Catsper3
D/M	GO:0060285	cilium-dependent cell motility	166	0.476151	1.56796	0.000118036	0.0174693	Cabs1/Tppp2/Cfap97d1/Dnah5/Prm3/Dnah9/Taf7l/Atp1a4/Gapdhs/Gm9999/Akap4/Neurl1a/Fam71d/Tex43/Pih1h3b/Pldi/Efcab9/Celf3/Ttll3/Smcp/Dnah3/Spag6/Tssk4/Ttll8/Slc22a14/Catsper1/Catsper4/Tnp2/Armc12/Ropn1/Tbc1d21/Tacr1/Iqcf1/Rabl2/Rfx3/Olfr734/Ift88/Catsper3
D/M	GO:0060294	cilium movement involved in cell motility	160	0.479989	1.57965	0.000143894	0.0195216	Cabs1/Tppp2/Cfap97d1/Dnah5/Prm3/Dnah9/Taf7l/Atp1a4/Gapdhs/Gm9999/Akap4/Neurl1a/Fam71d/Tex43/Pih1h3b/Pldi/Efcab9/Celf3/Ttll3/Smcp/Dnah3/Spag6/Tssk4/Ttll8/Slc22a14/Catsper1/Catsper4/Tnp2/Armc12/Ropn1/Tbc1d21/Tacr1/Iqcf1/Rabl2/Olfr734/Ift88/Catsper3
D/M	GO:0007281	germ cell development	330	0.428661	1.45841	0.000173968	0.0217861	Cdkn1c/Cfap97d1/Gm28961/Tssk3/Tssk6/Taf7l/Slxl1/Gm5169/Oca2/Gm14525/Prm1/Gm28510/Prm2/Gm9999/Akap4/Neurl1a/Gm773/Gm6121/Iqcn/Cabyr/H2afb1/Gm28919/Gm20824/Zfy2/Gm21865/Foxo3/Pln/Tcp11x2/Gm5935/Fndc3c1/Spaca1/Efcab9/Xlr/3830403N18Rik/Pdilt/Fam209/Spag6/Gm1993/Gm21294/Eqtn/H1fnt/Tssk4/Dazl/Brip1/Klhl10/1700013H16Rik/Gm21996/Fbxw11/Gnas/Slc22a14/Catsper4/Nanos3/Tnp2/Armc12/Actl7a/Ccdc63/Vps13b/Gm364/…
D/M	GO:0120193	tight junction organization	52	0.577579	1.69682	0.000374291	0.0435246	Cldn34c4/Gja1/Prkch/Cldn34a/Snai2/Cldn34d/4930524N10Rik/Cldn34b4/Cldn34b1/Mpdz/Cldn34b3/Cldn5/Cldn34b2/Cgn/Nedd4l/Samt2/Marveld3/Tgfbr1/Phip/Samt4/Pard3/Cldn14
D/M	GO:0043297	apical junction assembly	54	0.582761	1.72742	0.000459334	0.0498531	Cldn34c4/Gja1/Prkch/Cldn34a/Ctnna1/Snai2/Cldn34d/4930524N10Rik/Cldn34b4/Cldn34b1/Cldn34b3/Cldn5/Cldn34b2/Cgn/Nedd4l/Samt2/Marveld3/Abi2/Vcl/Phip/Samt4/Pard3/Cldn14
LZ	GO:0003341	cilium movement	134	-0.759004	-2.62028	1e-10	1.16615e-08	Nsun7/Fsip2/Bbs4/Cfap54/Dnhd1/Meig1/Dnaaf2/Spata33/Ccdc114/Hist1h1t/Mns1/Dnah7c/Dnah14/Atp2b4/Qrich2/Nme5/Lrrc6/Stk36/Dnah2/C2cd6/Dnah7b/Ak7/Dnah7a/Fam71d/Pfn4/Cfap43/Dnah1/Wdr66/Dnaaf1/Ttc12/Cfap61/4833427G06Rik/Adcy10/Ttll9/Jhy/Spef2/Akap4/Wdr63/Slc9c1/Smcp/Ccpg1os/Dnah17/Dnah8/Ropn1l/Tpgs1/Gas8/Ccdc39/Ropn1/Ccdc38/Dnaaf4/Ccdc65/Spag16/Cfap65/Spag17/Spag6l/Catspere1/Cfap206/Zmynd10/Gapdhs/Hydin…
LZ	GO:0001539	cilium or flagellum-dependent cell motility	109	-0.758839	-2.55526	1e-10	1.16615e-08	Nsun7/Fsip2/Bbs4/Cfap54/Dnhd1/Meig1/Dnaaf2/Spata33/Hist1h1t/Mns1/Efhc1/Dnah7c/Dnah14/Atp2b4/Qrich2/Lrrc6/Dnah2/C2cd6/Dnah7b/Dnah7a/Fam71d/Pfn4/Cfap43/Dnah1/Wdr66/Ttc12/Cfap61/4833427G06Rik/Ttll9/Spef2/Akap4/Wdr63/Slc9c1/Smcp/Dnah17/Dnah8/Ropn1l/Tpgs1/Gas8/Ccdc39/Ropn1/Ccdc38/Ccdc65/Spag16/Cfap65/Spag6l/Catspere1/Cfap206/Gapdhs/Tmem232/Ldhc/Tekt1/Sord/Insl6/Catsperz
LZ	GO:0060285	cilium-dependent cell motility	109	-0.758839	-2.55526	1e-10	1.16615e-08	Nsun7/Fsip2/Bbs4/Cfap54/Dnhd1/Meig1/Dnaaf2/Spata33/Hist1h1t/Mns1/Efhc1/Dnah7c/Dnah14/Atp2b4/Qrich2/Lrrc6/Dnah2/C2cd6/Dnah7b/Dnah7a/Fam71d/Pfn4/Cfap43/Dnah1/Wdr66/Ttc12/Cfap61/4833427G06Rik/Ttll9/Spef2/Akap4/Wdr63/Slc9c1/Smcp/Dnah17/Dnah8/Ropn1l/Tpgs1/Gas8/Ccdc39/Ropn1/Ccdc38/Ccdc65/Spag16/Cfap65/Spag6l/Catspere1/Cfap206/Gapdhs/Tmem232/Ldhc/Tekt1/Sord/Insl6/Catsperz
LZ	GO:0060294	cilium movement involved in cell motility	104	-0.755079	-2.51101	1e-10	1.16615e-08	Nsun7/Fsip2/Bbs4/Cfap54/Dnhd1/Meig1/Spata33/Hist1h1t/Mns1/Dnah7c/Dnah14/Atp2b4/Qrich2/Lrrc6/Dnah2/C2cd6/Dnah7b/Dnah7a/Fam71d/Pfn4/Cfap43/Dnah1/Wdr66/Ttc12/Cfap61/4833427G06Rik/Ttll9/Spef2/Akap4/Wdr63/Slc9c1/Smcp/Dnah17/Dnah8/Ropn1l/Tpgs1/Gas8/Ccdc39/Ropn1/Ccdc38/Spag16/Cfap65/Spag6l/Catspere1/Cfap206/Gapdhs/Tmem232/Ldhc/Tekt1/Sord/Insl6/Catsperz
LZ	GO:0035082	axoneme assembly	61	-0.803408	-2.48932	1e-10	1.16615e-08	Fsip2/Spag1/Meig1/Rsph1/Dnaaf2/Ccdc114/Mns1/Dnah7c/Lrrc6/Stk36/Dnah2/Dnah7b/Ak7/Dnah7a/Cfap43/Dnah1/Dnaaf1/Ttc12/4833427G06Rik/Jhy/Spef2/Wdr63/Lrguk/Ccpg1os/Dnah17/Dnah8/Tpgs1/Gas8/Ccdc39/Dnaaf4/Ccdc65/Spag16/Cfap65/Spag17/Spag6l/Cfap206/Zmynd10/Hydin
LZ	GO:0030317	flagellated sperm motility	89	-0.738817	-2.41728	1e-10	1.16615e-08	Nsun7/Fsip2/Cfap54/Dnhd1/Meig1/Spata33/Hist1h1t/Mns1/Atp2b4/Qrich2/Lrrc6/C2cd6/Fam71d/Pfn4/Cfap43/Dnah1/Wdr66/Ttc12/Cfap61/4833427G06Rik/Ttll9/Spef2/Akap4/Slc9c1/Smcp/Ropn1l/Tpgs1/Gas8/Ccdc39/Ropn1/Ccdc38/Spag16/Cfap65/Spag6l/Catspere1/Cfap206/Gapdhs/Tmem232/Ldhc/Sord/Insl6/Catsperz
LZ	GO:0097722	sperm motility	94	-0.732919	-2.41421	1e-10	1.16615e-08	Nsun7/Fsip2/Cfap54/Dnhd1/Meig1/Spata33/Hist1h1t/Mns1/Atp2b4/Qrich2/Lrrc6/C2cd6/Fam71d/Pfn4/Cfap43/Dnah1/Wdr66/Ttc12/Cfap61/4833427G06Rik/Ttll9/Spef2/Akap4/Slc9c1/Smcp/Ropn1l/Tpgs1/Gas8/Ccdc39/Ropn1/Ccdc38/Spag16/Cfap65/Spag6l/Catspere1/Cfap206/Zmynd10/Gapdhs/Tmem232/Ldhc/Sord/Insl6/Catsperz
LZ	GO:0001578	microtubule bundle formation	81	-0.737315	-2.38072	1e-10	1.16615e-08	Fsip2/Spag1/Meig1/Rsph1/Dnaaf2/Ccdc66/Ccdc114/Mns1/Dnah7c/Lrrc6/Stk36/Dnah2/Dnah7b/Ak7/Dnah7a/Cfap43/Dnah1/Dnaaf1/Ttc12/4833427G06Rik/Jhy/Spef2/Wdr63/Lrguk/Ccpg1os/Dnah17/Dnah8/Tpgs1/Gas8/Ccdc39/Dnaaf4/Ccdc65/Spag16/Cfap65/Spag17/Spag6l/Cfap206/Zmynd10/Hydin
LZ	GO:0007018	microtubule-based movement	304	-0.590174	-2.18833	1e-10	1.16615e-08	Kif18b/Enkur/Bbs2/Dync1li2/Slc9b1/Gm17018/Ddx4/Bbs12/Gm12940/Cep131/Traf3ip1/Kif3b/Tnp2/Lca5/Cln3/Yif1b/Wdr78/Cabs1/Ttc21b/Tctex1d2/Rab21/Cep128/Lca5l/Ubb/Tuba1a/Nde1/Bloc1s4/Nsun7/Fsip2/Bbs4/Cfap54/Dnhd1/Meig1/Ift140/Casc1/Dnaaf2/Spata33/Ccdc114/Hist1h1t/Ssx2ip/Mns1/Hdac5/Dnah7c/Dnah14/Atp2b4/Ttc30a1/Qrich2/Nme5/Mak/Lrrc6/Stk36/Dnah2/Ttc30a2/C2cd6/Dnah7b/Ak7/Dnah7a/Fam71d/Pfn4/Cfap43/Dnah1/Wdr66…
LZ	GO:0044782	cilium organization	298	-0.587556	-2.17588	1e-10	1.16615e-08	Bbs12/Ptpn23/Cep131/Traf3ip1/Tctn1/Gfy/Tctn2/Kif3b/Lca5/Yif1b/Wdr78/Ttc21b/Bbs5/Ppp1r35/Txndc15/Rfx2/Tctex1d2/Cep128/Ccdc96/Odf2/Lca5l/Cdk10/Gm43951/Cdc14a/Ttbk1/Cc2d2b/Tesk1/Fsip2/Rab3ip/Bbs4/Cfap54/Cntrob/Spag1/Dnhd1/Meig1/Mks1/Ift140/Rsph1/Dnaaf2/Wdr54/Tmem80/Ccdc66/Cep19/Ccdc114/Ssx2ip/Cby1/Tmem216/Ttc39c/Mns1/Hdac5/Dnah7c/Ttc30a1/Nme5/Dcdc2a/Mak/Enkd1/Lrrc6/Stk36/Cep89/Dnah2/Ttc30a2/Dnah7b/A…
LZ	GO:0060271	cilium assembly	278	-0.588485	-2.16972	1e-10	1.16615e-08	Ptpn23/Cep131/Traf3ip1/Tctn1/Gfy/Tctn2/Kif3b/Yif1b/Wdr78/Ttc21b/Bbs5/Ppp1r35/Txndc15/Rfx2/Tctex1d2/Cep128/Ccdc96/Odf2/Cdk10/Gm43951/Cdc14a/Ttbk1/Cc2d2b/Tesk1/Fsip2/Rab3ip/Bbs4/Cfap54/Cntrob/Spag1/Dnhd1/Meig1/Mks1/Ift140/Rsph1/Dnaaf2/Wdr54/Tmem80/Ccdc66/Cep19/Ccdc114/Ssx2ip/Cby1/Tmem216/Ttc39c/Mns1/Dnah7c/Nme5/Dcdc2a/Mak/Enkd1/Lrrc6/Stk36/Cep89/Dnah2/Dnah7b/Ak7/Dnah7a/Pfn4/Cfap43/Dnah1/Dnaaf1/Ttc1…
LZ	GO:0030031	cell projection assembly	382	-0.515093	-1.92415	1e-10	1.16615e-08	Ptpn23/Cep131/Inpp5k/Traf3ip1/Tctn1/Gfy/Tctn2/Kif3b/Cln3/Yif1b/Wdr78/Ttc21b/Bbs5/Ppp1r35/Txndc15/Rfx2/Tctex1d2/Nrxn1/Cep128/Ccdc96/Odf2/Cdk10/Gm43951/Cdc14a/Ttbk1/Cc2d2b/Tesk1/Fsip2/Rab3ip/Bbs4/Cfap54/Cntrob/Spag1/Sra1/Dnhd1/Meig1/Mks1/Ift140/Rsph1/Dnaaf2/Wdr54/Tmem80/Ccdc66/Cep19/Ccdc114/Ssx2ip/Cby1/Tmem216/Ttc39c/Mns1/Dnah7c/Qrich2/Nme5/Dcdc2a/Mak/Enkd1/Lrrc6/Stk36/Stx2/Cep89/Dnah2/Vav2/Dnah7b/…
LZ	GO:0120031	plasma membrane bounded cell projection assembly	379	-0.513942	-1.91812	1e-10	1.16615e-08	Ptpn23/Cep131/Inpp5k/Traf3ip1/Tctn1/Gfy/Tctn2/Kif3b/Cln3/Yif1b/Wdr78/Ttc21b/Bbs5/Ppp1r35/Txndc15/Rfx2/Tctex1d2/Nrxn1/Cep128/Ccdc96/Odf2/Cdk10/Gm43951/Cdc14a/Ttbk1/Cc2d2b/Tesk1/Fsip2/Rab3ip/Bbs4/Cfap54/Cntrob/Spag1/Sra1/Dnhd1/Meig1/Mks1/Ift140/Rsph1/Dnaaf2/Wdr54/Tmem80/Ccdc66/Cep19/Ccdc114/Ssx2ip/Cby1/Tmem216/Ttc39c/Mns1/Dnah7c/Nme5/Dcdc2a/Mak/Enkd1/Lrrc6/Stk36/Stx2/Cep89/Dnah2/Vav2/Dnah7b/Ak7/Dna…
LZ	GO:0007283	spermatogenesis	429	-0.484874	-1.8159	2.73472e-10	2.96131e-08	Tnp2/Abhd2/Eif4g3/Cul4a/Nphp1/Yif1b/Zscan2/Cabs1/Rfx2/Mov10l1/Tdrd5/Cib1/Tug1/Cep128/Odf2/1700102P08Rik/Ccdc136/Fancg/Dmrtc2/Fsip2/Bbs4/Cfap54/Pnldc1/Morn2/Morc1/Pebp1/Dnhd1/Meig1/Prm1/Tdrd9/Rsph1/H2afx/Clgn/Hspa2/Hmga2/H1fnt/Tdrd1/Hist1h1t/Tdrp/Prm2/Adad2/Mns1/Hps1/Spata24/Zfp37/Ddx25/Nme5/Rpl10l/Dnmt3a/Cntd1/Tsnaxip1/C2cd6/Dnd1/Upf3a/Ak7/Pld6/Pfn4/Cfap43/Osbp2/Ybx2/Dnah1/Rai14/Ttc12/Cfap61/Cats…
LZ	GO:0048515	spermatid differentiation	174	-0.585563	-2.06927	3.02724e-10	3.05953e-08	Tnp2/Abhd2/Eif4g3/Nphp1/Yif1b/Rfx2/Tdrd5/Cib1/Cep128/Ccdc136/Fancg/Dmrtc2/Fsip2/Bbs4/Cfap54/Pebp1/Dnhd1/Meig1/Prm1/Rsph1/Hspa2/H1fnt/Prm2/Adad2/Mns1/Ddx25/Nme5/C2cd6/Pld6/Pfn4/Cfap43/Osbp2/Ybx2/Dnah1/Ttc12/Cfap61/Spef2/Akap4/Dpy19l2/Ropn1l/Tpgs1/Ropn1/Spaca1/Ccdc38/Spag16/Cfap65/Spata16/Piwil1/Spag17/Spag6l/Catspere1/Cfap206/Tssk6/Catsperb/Tcp11/Acrbp/Insl6/Spink2/Catsperz
LZ	GO:0007286	spermatid development	166	-0.591715	-2.08606	3.9731e-10	3.76451e-08	Tnp2/Abhd2/Eif4g3/Yif1b/Rfx2/Tdrd5/Cib1/Cep128/Ccdc136/Fancg/Dmrtc2/Fsip2/Bbs4/Cfap54/Pebp1/Dnhd1/Meig1/Prm1/Rsph1/Hspa2/H1fnt/Prm2/Adad2/Mns1/Ddx25/Nme5/C2cd6/Pld6/Pfn4/Cfap43/Osbp2/Ybx2/Dnah1/Ttc12/Cfap61/Spef2/Akap4/Dpy19l2/Ropn1l/Tpgs1/Ropn1/Spaca1/Ccdc38/Spag16/Cfap65/Spata16/Piwil1/Spag17/Spag6l/Catspere1/Cfap206/Tssk6/Catsperb/Tcp11/Acrbp/Insl6/Spink2/Catsperz
LZ	GO:0048232	male gamete generation	449	-0.471363	-1.77123	8.36843e-10	7.46267e-08	Tnp2/Abhd2/Eif4g3/Cul4a/Nphp1/Yif1b/Zscan2/Cabs1/Rfx2/Mov10l1/Tdrd5/Cib1/Tug1/Cep128/Odf2/Ubb/1700102P08Rik/Ccdc136/Fancg/Dmrtc2/Fsip2/Bbs4/Cfap54/Pnldc1/Morn2/Morc1/Pebp1/Dnhd1/Meig1/Prm1/Tdrd9/Rsph1/H2afx/Clgn/Hspa2/Hmga2/H1fnt/Tdrd1/Hist1h1t/Tdrp/Prm2/Adad2/Mns1/Hps1/Spata24/Zfp37/Ddx25/Nme5/Rpl10l/Dnmt3a/Cntd1/Tsnaxip1/C2cd6/Dnd1/Upf3a/Ak7/Pld6/Pfn4/Cfap43/Osbp2/Ybx2/Dnah1/Rai14/Ttc12/Cfap61/…
LZ	GO:0044458	motile cilium assembly	50	-0.756132	-2.26761	1.84139e-08	1.55086e-06	Fsip2/Cfap54/Dnhd1/Meig1/Mks1/Mns1/Enkd1/Lrrc6/Pfn4/Cfap43/Dnah1/Dnaaf1/Ttc12/Cfap61/Jhy/Spef2/Akap4/Tpgs1/Ccdc39/Ccdc38/Spag16/Cfap65/Spag17/Spag6l/Cfap206/Zmynd10
LZ	GO:0002181	cytoplasmic translation	138	0.480308	2.11751	4.10851e-08	3.27816e-06	Eif4ebp1/Rpl36a/Eif2s3x/Rpl39/Rps19/Rpl22l1/Rpl23a/Ftsj1/Rps4x/Rpl35/Rpl23/Rpl18a/Eif2s3y/Fmr1/Uba52/Rps23/Rps20/Rpl13a/Rps16/Rps24/Rplp2/Rps21/Rpl17/Rps15a/Rps11/Rpl32/Rps12/Rpl31/Rpl26/Rplp1/Rps28/Rps29/Cpeb3/Rpl28/Rps7/Rwdd1/Rps14/Rpl7a/Eif2b3/Rpl21/Rps27a/Rpl14/Fau/Rpl10a/Rps9/Rpl11/Rpl27/Rps17/Rpl35a/Rpl9/Rps13/Rpl27a/Rpl30/Rpl22/Rpl12/Eif3m
LZ	GO:0140241	translation at synapse	51	0.644149	2.36579	5.33453e-08	3.85103e-06	Rpl10/Rpl36a/Rpl23a/Rpl35/Rpl23/Uba52/Rpl13a/Rps16/Rps24/Rplp2/Rpl17/Rps15a/Rps11/Rps27/Rpl32/Rps12/Rpl26/Rps28/Rpl28/Rps14/Rpl7a/Rps27a/Rpl14/Rpl10a/Rpl27/Rpl37/Rpl35a/Rpl9/Rpl27a/Rpl22/Rpl12/Rps10/Rps5/Rpl5/Rpl37a
LZ	GO:0140242	translation at postsynapse	51	0.644149	2.36579	5.33453e-08	3.85103e-06	Rpl10/Rpl36a/Rpl23a/Rpl35/Rpl23/Uba52/Rpl13a/Rps16/Rps24/Rplp2/Rpl17/Rps15a/Rps11/Rps27/Rpl32/Rps12/Rpl26/Rps28/Rpl28/Rps14/Rpl7a/Rps27a/Rpl14/Rpl10a/Rpl27/Rpl37/Rpl35a/Rpl9/Rpl27a/Rpl22/Rpl12/Rps10/Rps5/Rpl5/Rpl37a
LZ	GO:0140236	translation at presynapse	50	0.648418	2.37344	1.87133e-07	1.28952e-05	Rpl10/Rpl36a/Rpl23a/Rpl35/Rpl23/Uba52/Rpl13a/Rps16/Rps24/Rplp2/Rpl17/Rps15a/Rps11/Rps27/Rpl32/Rps12/Rpl26/Rps28/Rpl28/Rps14/Rpl7a/Rps27a/Rpl14/Rpl10a/Rpl27/Rpl37/Rpl35a/Rpl9/Rpl27a/Rpl22/Rpl12/Rps10/Rps5/Rpl5/Rpl37a
LZ	GO:0007281	germ cell development	273	-0.48539	-1.78513	4.37971e-07	2.8868e-05	Tnp2/Abhd2/Eif4g3/Yif1b/Rfx2/Tdrd5/Cib1/Cep128/Zfp830/Ccdc136/Fancg/Dmrtc2/Kmt2d/Fsip2/Bbs4/Cfap54/Pebp1/Dnhd1/Meig1/Prm1/Rsph1/Gnas/Hspa2/H1fnt/Tdrd1/Prm2/Adad2/Mns1/Zfp37/Ddx25/Nme5/Dnmt3a/C2cd6/Dnd1/Pld6/Pfn4/Cfap43/Osbp2/Ybx2/Dnah1/Dmrta2/Ttc12/Cfap61/Spef2/Akap4/Tdrd6/Dmrtb1/Dpy19l2/Ropn1l/Tpgs1/Ropn1/Spaca1/Ccdc38/Spag16/Cfap65/Spata16/Piwil1/Spag17/Spag6l/Catspere1/Cfap206/Tssk6/Catsperb/H…
LZ	GO:0022412	cellular process involved in reproduction in multicellular organism	356	-0.43377	-1.61704	1.15174e-05	0.000727518	Tnp2/Abhd2/Eif4g3/Nphp1/Yif1b/Rfx2/Mov10l1/Tdrd5/Cib1/Cep128/Zfp830/Ubb/Ccdc136/Fancg/Dmrtc2/Kmt2d/Fsip2/Bbs4/Cfap54/Pebp1/Dnhd1/Meig1/Prm1/Tdrd9/Rsph1/Ncaph/Gnas/Hspa2/H1fnt/Tdrd1/Spesp1/Prm2/Adad2/Mns1/Zfp37/Ddx25/Nme5/Rpl10l/Dnmt3a/C2cd6/Dnd1/Pld6/Pfn4/Cfap43/Osbp2/Ybx2/Dnah1/Dmrta2/Ttc12/Cfap61/Spef2/Akap4/Tdrd6/Shcbp1l/Dmrtb1/Dpy19l2/Ropn1l/Tpgs1/Ropn1/Spaca1/Ccdc38/Spag16/Cfap65/Spata16/Piw…
LZ	GO:0000226	microtubule cytoskeleton organization	481	-0.408971	-1.53893	1.39503e-05	0.000845946	Hnrnpu/Fbxw11/Prkaa1/Gabarap/Iqcg/Git1/Dixdc1/Kif18b/Bbs2/Dync1li2/Cul9/Tmem67/Atxn3/Haus4/Ezr/Ptpa/Chd3/Stmn1/Sik3/Gas2l1/Cetn4/Nubp1/Cep131/Dvl1/Traf3ip1/Chmp2a/Pard6b/Ttll13/Kif3b/Tbcel/Tubgcp6/Wdr78/Ppp1r35/Llgl2/Cdk5rap2/Cib1/Ttll11/Cntln/Rbm14/Knstrn/Odf2/Tuba1a/Nde1/Gm43951/Mapre2/Cdc14a/Nudc/Ttbk1/Fsip2/Bbs4/Tbcb/Cntrob/Wdr73/Spag1/Meig1/Haus1/Zpr1/Rsph1/Dnaaf2/Fbxw5/Tacc1/Cul7/Ccdc66/Cep…
LZ	GO:0009566	fertilization	105	-0.540059	-1.79841	0.000125389	0.00704034	Tnp2/Abhd2/Tsx/Spa17/Ccdc136/Spag1/Cast/Tdrd9/Spata33/Clgn/Hist1h1t/Spesp1/Hps1/Nr2f2/Stx2/B4galt1/Adam2/Trpc7/Smcp/Aldoa/Dkkl1/Atp8b3/Adam5/Acrbp/Adam32/Insl6/Ppp3r2/Spink2
LZ	GO:0099111	microtubule-based transport	174	-0.472459	-1.66958	0.000120894	0.00704034	Bbs12/Gm12940/Cep131/Traf3ip1/Kif3b/Lca5/Cln3/Ttc21b/Tctex1d2/Rab21/Lca5l/Ubb/Tuba1a/Nde1/Bloc1s4/Cfap54/Ift140/Dnaaf2/Ssx2ip/Hdac5/Ttc30a1/Nme5/Mak/Lrrc6/Stk36/Ttc30a2/Ak7/Cfap43/Dnah1/Adcy10/Jhy/Spef2/Tub/Ift172/Ift43/Arl3/Dst/Gas8/Ccdc39/Ccdc38/Ift27/Dnaaf4/Spag16/Spag17/Spag6l
LZ	GO:0016052	carbohydrate catabolic process	85	-0.553773	-1.79826	0.000177753	0.00962404	Gpi1/Foxk2/Aldh1a2/Galk1/Pgm1/Gm2a/Glyctk/Bpgm/Tkfc/Mpi/Dhdh/Dera/Eno3/Hk1/Foxk1/Adcy10/Flcn/Aldoa/Phkg2/Gapdhs/Gabarapl1/Tpi1/Sord/Pgam2/Fbp1/Ldha
LZ	GO:0050679	positive regulation of epithelial cell proliferation	87	0.4471	1.81865	0.000188672	0.00986299	Id1/Alg2/Fgfr3/Esrp1/Cyba/Vegfb/Egfl7/Cyp7b1/Ang4/Itpr1/Atp7a/Bmyc/Hspg2/Akt1/Bnc1/Grn/Pdcl3/Mdk/Cdc25a/Itgb3bp/Gli2
LZ	GO:0070918	regulatory ncRNA processing	70	-0.560369	-1.77703	0.000365266	0.018144	Zc3h10/Exosc4/Ddx4/Piwil2/Srrt/Bcdin3d/Mov10l1/Tdrd5/Pnldc1/Ago2/Tdrd9/Tdrd1/Pld6/Exosc5/Tdrd6/Piwil1/Ago3/Ago1
LZ	GO:0007338	single fertilization	70	-0.559407	-1.77398	0.000371018	0.018144	Tnp2/Abhd2/Spa17/Ccdc136/Spag1/Cast/Clgn/Hist1h1t/Spesp1/Hps1/Stx2/B4galt1/Adam2/Trpc7/Smcp/Aldoa/Dkkl1/Atp8b3/Adam5/Adam32/Ppp3r2
LZ	GO:0050678	regulation of epithelial cell proliferation	172	0.342278	1.54099	0.000385614	0.0182685	Id1/Alg2/Fgfr3/Esrp1/Cyba/Vegfb/Egfl7/Cyp7b1/Jag1/Nfib/Ang4/Fmc1/Pparg/Itpr1/Atp7a/Cask/Birc5/Bmyc/Hspg2/Akt1/Eaf2/Bnc1/Deaf1/Nlrc3/Grn/Pdcl3/B2m/Mdk/Cdc25a/Brca2/Itgb3bp/Gli2/Stat1/Robo1/Il18/Ppard
LZ	GO:0048878	chemical homeostasis	456	0.269934	1.33082	0.000472136	0.0216897	Sox4/Psen2/Prkaa2/Fgfr3/Wnk3/Ank/Rhd/Xk/Cyba/Trdn/Trmt10a/Slc25a27/Ppp1r3f/Cyp7b1/Ucp2/Slc9a6/Prkcb/Bcap31/Hdac9/Apoc2/Slc39a13/Pparg/Itpr1/Atp7a/Slc41a1/Rnasek/Hcfc1/Myh9/Sod2/Birc5/Atp1b2/Ext1/Ogt/Tmem56/Stxbp5l/Bmyc/Slc35g1/Slc11a2/Mtln/Akt1/Mfn2/Cyb561d2/Mylip/Atp2b1/Abcd1/Cd320/Grn/Abca2/Rbp4/Pik3r1/Pdk3/Nfat5/Ormdl2/B2m/Snx10/Kif5b/Pkp2/Ftl1/Abcb7/Creg1/Lyst/Stim2/Atp1b3/Clic4/Atox1/Stx4a/N…
LZ	GO:0031214	biomineral tissue development	61	0.468877	1.81876	0.000572279	0.0240993	Fgfr3/Ank/Txlng/Suv39h1/Eif2ak3/Bmpr2/Prickle1/Atp2b1/Rxrb/Fbxo5/Snx10/Ostc/Smpd3/Lgr4/Tuft1/Zmpste24/Slc20a1/Slc4a2/Aspn/Hacd1/Hif1a/Tfap2a/Mia3/Runx2/Npm1/Asxl2/Nfix
LZ	GO:0006090	pyruvate metabolic process	76	-0.544209	-1.74484	0.00056304	0.0240993	Pdhx/Prkaa1/Git1/Me1/Gpi1/Foxk2/Galk1/Bpgm/Tkfc/Mpi/Pdha2/Ldhb/Eno3/Hk1/Foxk1/Flcn/Aldoa/Gapdhs/Ldhc/Ldhal6b/Tpi1/Pgam2/Fbp1/Ldha
LZ	GO:0044282	small molecule catabolic process	154	-0.472192	-1.63929	0.000559681	0.0240993	Gpi1/Foxk2/Paox/Oat/Aldh1a2/Galk1/Lpin1/Abhd2/Glyctk/Acot7/Tkfc/Hadhb/Mpi/Crat/Tysnd1/Nudt1/Dhdh/Bckdha/Dera/Abhd3/Acads/Atp2b4/Eno3/Hk1/Foxk1/Shmt1/Hagh/Adcy10/Asrgl1/Aldoa/Ldhc/Tpi1/Sord/Pgam2/Ldha
LZ	GO:0072001	renal system development	129	0.370668	1.61451	0.00059893	0.0245399	Sox4/Nfia/Ptcd2/Epha7/Jag1/Lamb2/Traf3ip2/Taz/Ext1/Epcam/Greb1l/Cited1/Aph1c/Hells/Hspb11/Prickle1/Fras1/Rbp4/Rdh10/Adamts6/Gli2/Timeless/Stat1/Robo1/Lgr4/Tiparp/Gli3/Ahr/Nphp3/Zfp950/Ctns/Ctnnbip1/Ampd2/Zmpste24/Slit2/Dlg5/Rrm2b/Odc1/Wwtr1/Cenpf/Maged1/Nek1/Hs2st1/Npnt/Invs/Cbwd1/Tfap2a/Tgfbr1/Ap1b1/Tshz3/Egr1/Mpv17/Angpt2/Notch2
LZ	GO:0009611	response to wounding	188	0.336887	1.5307	0.000724483	0.028903	Fgfr3/Nfia/Mfsd2b/Vegfb/Eldr/2810403D21Rik/Chmp6/Fbln1/Vps4a/Pip5k1c/Nfib/Tspan9/Nmnat1/Pparg/Lamb2/Atp7a/Cask/Myh9/Sod2/Vkorc1/Ext1/Dancr/Bex2/Fntb/Cd9/Bnc1/Tyro3/Syt7/Grn/Fn1/F8/Mdk/Fgfr1op2/Lyst/Mylk/Fermt2/Bex1/Ppard/Cd151/Mir22hg/Igf1r/Dcbld2/Pik3cb/Chmp1a/Pdia4/Inpp5f/Pak1/Pdia3/Prkcd/Casp3/Lrig2/Srf/Bex4
LZ	GO:0001822	kidney development	119	0.37166	1.61146	0.000967688	0.0376158	Sox4/Ptcd2/Epha7/Jag1/Lamb2/Traf3ip2/Taz/Ext1/Epcam/Greb1l/Cited1/Aph1c/Hells/Hspb11/Fras1/Rdh10/Adamts6/Gli2/Timeless/Robo1/Lgr4/Tiparp/Gli3/Ahr/Nphp3/Zfp950/Ctns/Ctnnbip1/Ampd2/Zmpste24/Slit2/Dlg5/Rrm2b/Odc1/Wwtr1/Cenpf/Maged1/Nek1/Hs2st1/Npnt/Invs/Cbwd1/Tfap2a/Tgfbr1/Ap1b1/Tshz3/Egr1/Mpv17/Angpt2/Notch2
P	GO:0048589	developmental growth	481	0.373651	1.79032	3.369e-10	5.72056e-07	Guca2b/Igf1/Gata3/Ptk7/Smo/Igf2bp1/Cdkn1c/Mdk/Sohlh2/Npr2/Apoe/H2-D1/Ext1/Slit2/Klf5/Fgf8/Bnc2/Sod1/Pou5f1/Zfpm2/Igf2/App/Trip10/Auts2/Hmga1/Cdkn1a/Lepr/Rbp4/Spg20/Tcf7l2/Rai1/Itgb1/Nkx6-1/Dicer1/Gnas/Fn1/Akirin1/Selenom/Impact/Chek1/Gpr21/Efna5/Lamb2/Igf1r/Ttn/Mecp2/Stk3/Llgl2/Plxna1/Psap/Bmpr2/Macf1/Prmt2/Rad51b/Foxo3/Ccnb1/Tex19.1/Plag1/Plekha1/Pdlim5/Lrp6/Smad4/Ppard/Cxadr/Pkm/Serpine1/Hdac3/…
P	GO:0002181	cytoplasmic translation	138	0.528681	2.21223	2.71002e-09	2.3008e-06	Igf2bp1/Eif4ebp1/Rpl36a/Rpl39/Eif2s3y/Fmr1/Impact/Rpl35/Eif2b3/Cpeb1/Cnbp/Pkm/Parp16/Hnrnpd/Rplp1/Rpl27/Rpl22/Rpl23a/Rps14/Ckap5/Rps9/Eif2ak4/Rpl10a/Rpl14/Ythdf2/Rps12/Rps17/Rps15a/Rps15/Etf1/Rplp2/Rps23/Rpl23/Rpl39l/Rpl12/Rps27a/Rpl30/Fau/Rpl38/Rpl34/Ncbp2/Rps24/Rps21/Rpl11/Rpl15/Rps16/Rpl37a/Rpl27a/Slbp/Rps11/Rpl19/Rpl31/Rps19/Eif4a2/Rps18/Rpl6/Rpl35a/Unk/Rpl36/Rpl9/Rps13/Rpl28/Rpl13a/Rps10/Eif…
P	GO:0006397	mRNA processing	441	0.373496	1.77552	1.14523e-08	6.482e-06	Tsen34/Rbmx2/Habp4/App/Pus7/Magoh/Fmr1/Mbnl1/Sap18/Htatsf1/Arvcf/Rbm8a/Rbm38/Ramac/Rbmx/Ppil1/Magohb/Celf2/Lsm5/Cpeb1/Lsm7/Snrpb2/Apobec4/Ccnb1/Snrpe/Polr2d/Snrpc/Ddx39b/Adarb1/Zfp36l1/Rnmt/Ncl/Cdk9/Snrpf/Snrpd3/Lsm6/Snrpd1/Cirbp/Luc7l3/Hnrnpa2b1/Tent4a/Lsm3/Tsen15/Lsm11/Snrpg/Celf1/Thoc2/Ddx39/Zfp326/Pus1/Nova1/Lgals3/Fra10ac1/U2af1/Snrpb/Snrpd2/Cpsf6/Lsm8/A1cf/Snu13/Cpsf7/Rbfox2/Rbm7/Srsf6/Zcch…
P	GO:0006338	chromatin remodeling	401	0.371579	1.75095	1.83156e-08	7.77496e-06	Gata3/Gm364/Zfy2/Cdkn1c/Uty/Noc2l/Kmt2a/Sgf29/Cenpa/Dnmt3a/Ogt/Rlim/Hist1h2ba/Cdyl/Bicra/Resf1/Smarcad1/Tex15/Phf8/3110001I22Rik/Hat1/H2afy2/Dicer1/Gnas/Dtx3l/Hist1h1c/Kdm4b/Kat2b/Chek1/Pcgf3/Smyd3/Ehmt1/Lcor/Mecp2/Suv39h2/Trmt112/Tada2a/Chd6/Hdac3/Pak1/Dnajc9/Dek/Rrp8/Cdk9/Wdr5/Hp1bp3/Kdm6a/Hist1h1a/Cenpp/Mybbp1a/Jarid2/Tcf3/Nsd1/Hdac2/Hdac9/Tasor2/Ubr2/Arid1b/Smarcc1/Baz1b/Tnp1/Kcnq1ot1/Smyd5/S…
P	GO:0008380	RNA splicing	394	0.370968	1.74699	4.85584e-08	1.64904e-05	Tsen34/Rbmx2/Sgf29/Habp4/Pus7/Magoh/Fmr1/Mbnl1/Sap18/Zbtb8os/Kat2b/Htatsf1/Arvcf/Rbm8a/Rbm38/Rbmx/Ppil1/Magohb/Celf2/Fus/Lsm5/Lsm7/Snrpb2/Eny2/Snrpe/Snrpc/Ddx39b/Ncl/Snrpf/Snrpd3/Lsm6/Snrpd1/Cirbp/Luc7l3/Hnrnpa2b1/Lsm3/Tsen15/Snrpg/Celf1/Thoc2/Ddx39/Zfp326/Pus1/Nova1/Lgals3/Fra10ac1/U2af1/Snrpb/Snrpd2/Lsm8/Snu13/Rbfox2/Rbm7/Srsf6/Zcchc8/Rnps1/Ern1/Snrnp70/Cwc25/Alyref/Cwc22/Sf3b6/Dbr1/Tardbp/Elav…
P	GO:0031344	regulation of cell projection organization	492	0.341845	1.63679	1.00098e-07	2.83279e-05	Ush1c/Gata3/Inpp5f/Ptk7/Stk24/Srcin1/Cdk5r1/Robo2/Cul7/Crocc/Mdk/Crmp1/Ppp1r9a/Apoe/H2-D1/Cask/Slit2/Klf5/Prkcd/App/Nckipsd/Map4k4/Fmr1/Auts2/Stau2/Rhoq/Palm/Nptn/Spg20/Dvl3/Itgb1/Cers2/Wdr44/Adam10/P3h1/Arf4/Fn1/Akirin1/Dynlt1f/Rac1/Dynlt1a/Shox2/Kat2b/Dynlt1c/Ube2v2/Efna5/Homer1/Kctd17/Kif3c/Negr1/Igf1r/Rap1gap/Hspa5/Plxna1/Bmpr2/Cpeb1/Macf1/Eps8l2/Fyn/Tanc2/Dynll1/Ppp2r5d/Pdlim5/Lrp6/Neo1/Pak1…
P	GO:0032101	regulation of response to external stimulus	498	0.334505	1.60218	2.78023e-07	6.74404e-05	Nectin2/Igf1/Gata3/Inpp5f/Stk24/Nenf/Pdk1/Nfkb1/Robo2/Slc7a2/Mdk/Dpp4/Apoe/Cyba/Cd47/Mif/Rps6ka3/H2-D1/Cask/Slit2/Prkcd/Traf3/H2-Q7/Sod1/Trim6/Igf2/App/Lamp2/Vamp8/Stx4a/Rab34/Mbl2/Casp6/Cers2/Nek7/Dicer1/Hspd1/Adam10/Dtx3l/Fn1/Akirin1/Ptprj/Alpk1/Mavs/Rac1/Vkorc1/Pparg/Mcu/Banf1/Bax/Snai2/Lgals2/H2-Q6/Hmgb2/Igf1r/Peli1/Bmpr2/Traf3ip2/Lacc1/Isl1/Dnase1l3/Ppard/Serpine1/Neo1/Nfe2l2/Appl1/Nlrp9b/Ti…
P	GO:1901653	cellular response to peptide	228	0.414864	1.83782	4.91573e-07	8.34691e-05	Igf1/Pdk1/Nfkb1/Ctsd/Npr2/Eif4ebp1/Ogt/Csk/Prkcd/Igf2/App/Hmga1/Rhoq/Gnas/Ptprj/Usf1/Rac1/Pparg/Kat2b/Gpr21/Jak1/Slc27a1/Igf1r/Cpeb1/Pip4k2a/Fyn/Snx6/Ceacam2/Sos2/Pkm/Pak1/Nfe2l2/Appl1/Syap1/Zfp36l1/Ncl/Foxo1/Ptprf/Ctnnb1/Jak2/Myo5a/Nucks1/Hdac9/Ripk2/Atp2b1/Lgmn/Rock2/Cfl1/Smarcc1/Leprot/Prnp/Vim/Grk2/Grb2/Rpl23/Stat5a/Adrm1/Leprotl1/Mzb1/Ptpn11/Uso1/Rab31/Snx5/Srsf3/Insr/Ywhag/Gsk3a/Nucb2/Irs2/…
P	GO:0000280	nuclear division	384	0.361748	1.70299	4.70483e-07	8.34691e-05	Igf1/Dmc1/Zfy2/Cdkn1c/Cul7/M1ap/Npr2/Mei4/Tex11/Prdm9/Fgf8/Smc1a/Igf2/Mnd1/Tex15/Reep3/Dazl/Cdc14a/Top2b/Syce2/Rnf212b/Kat2b/Il1a/Banf1/Cdc14b/Chek1/Bach1/Ube2c/Igf1r/Btbd18/Ncaph/Suv39h2/Sycp1/Msh5/Cpeb1/Msh4/Ccnb1/Tex19.1/Sycp3/Cks2/Meiob/Cdc42/Rad1/Syce3/Nup62/Brip1/Aaas/Mzt1/Smc3/Cdk1/Ooep/4930447C04Rik/Ubr2/Hormad1/Topbp1/Lsm14a/Rbm46/Tom1l2/Ppp2r1a/Nsfl1c/Baz1b/Spire1/Klhl22/Cdc20/Dmrtc2/Ch…
P	GO:0120035	regulation of plasma membrane bounded cell projection organization	485	0.338166	1.62616	3.94872e-07	8.34691e-05	Ush1c/Gata3/Inpp5f/Ptk7/Stk24/Srcin1/Cdk5r1/Robo2/Cul7/Crocc/Mdk/Crmp1/Ppp1r9a/Apoe/H2-D1/Cask/Slit2/Klf5/Prkcd/App/Nckipsd/Map4k4/Fmr1/Auts2/Stau2/Rhoq/Palm/Nptn/Spg20/Itgb1/Cers2/Wdr44/Adam10/P3h1/Arf4/Fn1/Akirin1/Dynlt1f/Rac1/Dynlt1a/Shox2/Kat2b/Dynlt1c/Ube2v2/Efna5/Homer1/Kctd17/Kif3c/Negr1/Igf1r/Rap1gap/Hspa5/Plxna1/Bmpr2/Cpeb1/Macf1/Eps8l2/Fyn/Tanc2/Dynll1/Ppp2r5d/Pdlim5/Lrp6/Neo1/Pak1/Nfe2…
P	GO:0043434	response to peptide hormone	252	0.394071	1.76489	8.73041e-07	0.000134766	Igf1/Pdk1/Nfkb1/Ctsd/Npr2/Eif4ebp1/Ogt/Csk/Ggh/Prkcd/Igf2/Hmga1/Rhoq/Rbp4/Gnas/Ptprj/Usf1/Rac1/Pparg/Tcf12/Kat2b/Gpr21/Jak1/Scap/Slc27a1/Igf1r/Epm2aip1/Eif2b3/Cpeb1/Pip4k2a/Cited1/Ceacam2/Gatm/Sos2/Pkm/Pak1/Nfe2l2/Appl1/Syap1/Zfp36l1/Ncl/Foxo1/Ptprf/Ctnnb1/Jak2/Myo5a/Nucks1/Hdac9/Atp2b1/Cacybp/Rock2/Cfl1/Smarcc1/Leprot/Grk2/Grb2/Stat5a/Adrm1/Leprotl1/Mzb1/Ptpn11/Uso1/Rab31/Snx5/Srsf3/Insr/Ywhag/G…
P	GO:0009611	response to wounding	229	0.404678	1.79228	1.41593e-06	0.000200354	Igf1/Inpp5f/Ptk7/Stk24/F13a1/Mdk/Npr2/Apoe/Cask/Ext1/Prkcd/Sod1/Fbln1/Sdc4/Hmga1/Cdkn1a/Bex4/Fer1l5/Itgb1/Cers2/Tpm1/Tspan9/Gnas/Fn1/Ptprj/Vkorc1/Pparg/Il1a/5430416N02Rik/Bax/Snai2/Lamb2/Mir22hg/Igf1r/Hif1a/Pdia4/Macf1/Adipor2/Ppard/Cxadr/Serpine1/Neo1/Pak1/Nfe2l2/Zfp36l1/Zfp36l2/Tmeff2/Ptprf/Fkbp6
P	GO:0031099	regeneration	84	0.556715	2.15863	1.96233e-06	0.000256311	Igf1/Inpp5f/Stk24/Igf2bp1/Mdk/Klf5/Map4k4/Cdkn1a/Bex4/Cers2/Apoa2/Dicer1/Ccnd1/Akirin1/Lamb2/Igf1r/Ppard/Pkm/Serpine1/Neo1/Bcl9/Ptprf/Jak2/Cdk1/Vps54
P	GO:0042254	ribosome biogenesis	307	0.364174	1.6664	2.4374e-06	0.000295621	Noc2l/Mpv17l2/Exosc8/Rcl1/Dicer1/Rpl10/Kat2b/Wdr75/Rpl35/Nol6/Usp36/Gar1/Shq1/Fbl/Trmt112/Tsr2/Rps27l/Rrp8/Ncl/Lsm6/Mybbp1a/Rpl27/Nip7/Srfbp1/Rpl23a/Rps14/Esf1/Mettl5/Rps9/Pak1ip1/Brix1/Snu13/C1d/Rpl10a/Gtf2h5/Rpl14/Mrpl44/Wdr43/Ythdf2/Emg1/Abt1/Malsu1/Rps12/Rps17/Rps15a/Dis3/Nop56/Rps15/Mettl15/Ddx10/Rps23/Cinp/Nup88/Exosc7/Utp4/Nop16/Dimt1/Noa1/Zfp593/Utp6/Fau/Fcf1/Wdr36/Mrpl20/Rpl38/Pop7/Mphos…
P	GO:1901652	response to peptide	281	0.379141	1.72173	2.77072e-06	0.000313645	Igf1/Pdk1/Nfkb1/Ctsd/Npr2/Eif4ebp1/Ogt/Csk/Ggh/Prkcd/Igf2/App/Hmga1/Rhoq/Rbp4/Gnas/Ptprj/Usf1/Rac1/Pparg/Tcf12/Kat2b/Gpr21/Jak1/Scap/Slc27a1/Igf1r/Epm2aip1/Eif2b3/Cpeb1/Pip4k2a/Cited1/Fyn/Snx6/Ceacam2/Gatm/Sos2/Pkm/Pak1/Nfe2l2/Appl1/Syap1/Zfp36l1/Ncl/Foxo1/Ptprf/Ctnnb1/Jak2/Myo5a/Nucks1/Hdac9/Ripk2/Atp2b1/Lgmn/Cacybp/Rock2/Cfl1/Smarcc1/Leprot/Prnp/Vim/Grk2/Grb2/Rpl23/Stat5a/Adrm1/Leprotl1/Mzb1/Pt…
P	GO:0003205	cardiac chamber development	96	0.515772	2.04034	3.19726e-06	0.000339309	Gata3/Ptk7/Smo/Robo2/Ndst1/Adamts6/Slit2/Fgf8/Nos3/Pou4f1/Luzp1/Egln1/Acvr1/Zfpm2/Rbp4/Dvl3/Tpm1/Shox2/Ank2/Hif1a/Tmem65/Bmpr2/Isl1/Lrp6/Smad4
P	GO:0003279	cardiac septum development	64	0.596188	2.21457	3.55399e-06	0.000354981	Gata3/Ptk7/Smo/Robo2/Ndst1/Adamts6/Slit2/Fgf8/Nos3/Luzp1/Egln1/Acvr1/Zfpm2/Dvl3/Ank2/Bmpr2/Isl1/Lrp6/Smad4
P	GO:0040029	epigenetic regulation of gene expression	181	0.432214	1.87397	4.20215e-06	0.00037554	Gm364/Zfy2/Cdkn1c/Uty/Noc2l/Kmt2a/Sgf29/Dnmt3a/Ogt/Rlim/Cdyl/Resf1/Tex15/Phf8/3110001I22Rik/Hat1/H2afy2/Dicer1/Gnas/Chek1/Pcgf3/Ehmt1/Lcor/Mecp2/Suv39h2/Trmt112/Rrp8/Wdr5/Jarid2/Hdac2/Hdac9/Tasor2/Ubr2/Kcnq1ot1/Smyd5/H1f0/H3f3b/Lrif1/Kansl1/Dnmt3b/Sirt6/Hells/Hmgb1/Gsk3a/Pphln1/Dpy30/Tasor/Pcgf5/Tdg/Eif1/Brca1/Mphosph8/Setd1a/Rnf2/Cggbp1/Ezh2/Phf20/Lmna/Smchd1/Ddb1/Dyrk1a/Vps72/Gnasas1/Kdm1a/N6am…
P	GO:0071417	cellular response to organonitrogen compound	358	0.350499	1.62418	4.14925e-06	0.00037554	Igf1/Pdk1/Nfkb1/Cdk5r1/Ctsd/Npr2/Eif4ebp1/Dnmt3a/Ogt/Csk/Slit2/Prkcd/Igf2/App/Hdac8/Hmga1/Rhoq/Palm/Casp6/Gnas/Cib2/Ptprj/Usf1/Rac1/Pparg/Kat2b/Slc5a5/Gpr21/Jak1/Slc27a1/Igf1r/Tmem38a/Mecp2/Gnb5/Cpeb1/Pip4k2a/Fyn/Snx6/Ceacam2/Ctnna1/Sos2/Pkm/Pak1/Hnrnpd/Nfe2l2/Appl1/Syap1/Zfp36l1/Ncl/Foxo1/Ptprf/Gstm7/Ctnnb1/Rbx1/Jak2/Myo5a/Mef2c/Hdac2/Rap1a/Nucks1/Hdac9/Ripk2/Atp2b1/Lgmn/Ubr2/Lamtor1/Rock2/Cfl1/…
P	GO:0140236	translation at presynapse	50	0.616838	2.16512	5.78096e-06	0.000428749	Rpl36a/Rpl10/Rpl35/Rpl27/Rpl22/Rpl23a/Rps14/Rpl10a/Rpl14/Rps12/Rps15a/Rplp2/Rpl23/Rpl12/Rps27a/Rpl38/Rpl34/Rps24/Rpl15/Rps16/Rpl37a/Rpl27a/Rpl37/Rps11/Rpl6/Rpl35a/Rpl36/Rpl9/Rpl28/Rpl13a/Rps10/Rpl24/Rpl32/Rpl5/Rpl26
P	GO:0007292	female gamete generation	130	0.467884	1.93017	6.10836e-06	0.000428749	Igf1/Gm364/Dmc1/M1ap/Mdk/Sohlh2/Npr2/Mei4/Prdm9/Nos3/Magoh/Dazl/Mcm8/Cyp51/Ncaph/Msh5/Foxo3/Msh4/Ccnb1/Taf4b/Sycp3/Meiob/Ctnnb1/4930447C04Rik/Hormad1/Rbm46/Ppp2r1a/Spire1/Terb2/Ythdf2/Fbxo5/Stk31/Mei1/H3f3b/Adrm1/Rps27a/Wdr77/Ythdc2/Orc4
P	GO:0009749	response to glucose	126	0.464202	1.91189	6.31028e-06	0.000428749	Guca2b/Igf1/Ncoa7/Ogt/Prkaa2/Stx4a/Rab34/Map4k4/Hmga1/Lepr/Casp6/Tcf7l2/Pdk3/Apoa2/Cacna1e/Rac1/Klf7/Efna5/Igf1r/Hif1a/Eif2b3/Eny2/Dynll1/Smad4/Ppard
P	GO:0071375	cellular response to peptide hormone stimulus	204	0.410287	1.79899	6.92068e-06	0.000428749	Igf1/Pdk1/Nfkb1/Ctsd/Eif4ebp1/Ogt/Csk/Prkcd/Igf2/Hmga1/Rhoq/Gnas/Ptprj/Usf1/Rac1/Pparg/Kat2b/Gpr21/Jak1/Slc27a1/Igf1r/Cpeb1/Pip4k2a/Ceacam2/Sos2/Pkm/Pak1/Nfe2l2/Appl1/Syap1/Zfp36l1/Ncl/Foxo1/Ptprf/Ctnnb1/Jak2/Myo5a/Nucks1/Hdac9/Atp2b1/Rock2/Cfl1/Smarcc1/Leprot/Grk2/Grb2/Stat5a/Adrm1/Leprotl1/Mzb1/Ptpn11/Uso1/Rab31/Snx5/Srsf3/Insr/Ywhag/Gsk3a/Nucb2/Irs2/Sorbs1/Prkci/Hnrnpk/Slc39a14/Ptpn2/Ankrd26/Z…
P	GO:0016032	viral process	212	0.403898	1.77948	6.18105e-06	0.000428749	Nectin2/Furin/Apoe/Ctsb/Bst2/Trim26/Mvb12b/Fbln1/Trim6/Resf1/Vamp8/Fmr1/Top2b/Mbl2/Gm7879/Dicer1/Bicd1/P4hb/Usf1/Mavs/Igf2r/Dynlt1f/Dynlt1a/Banf1/Dynlt1c/Ubp1/Atg16l2/Adarb1/Cdk9/Pvr/Spcs3/Fkbp6/Hyal2/Kpna2/Slc3a2/Ppib/Atg16l1/Nucks1/Ssb/Zdhhc20/Eif2ak4/Pcbp2/Spint1/Cfl1/Ppih/Trim68/Ppia/Chmp7/Atg5/Tardbp/Hspa8/Grk2/Map3k1/Jpt2/Fbxl2/Pcx/N4bp1/Dynlt1b
P	GO:0050865	regulation of cell activation	309	0.362944	1.6578	6.76525e-06	0.000428749	Nectin2/Igf1/Gata3/Smo/Igfbp2/Pdk1/Slc7a2/Mdk/Dpp4/Apoe/Cd47/Mif/H2-D1/Csk/Prkcd/H2-Q7/Hmgb3/Jund/Bank1/Igf2/Mmp14/Vamp8/Stx4a/Sdc4/Gnrh1/Cdkn1a/Tmem131l/Atad5/Pnp/Dicer1/Hspd1/Fn1/Ptprj/Atp11c/Pparg/Il1a/Socs6/H2-Q6/Hmces/Peli1/Pkn1/Stk3/Shld1/Sos2/Zbtb16/Il6st/Zfp36l1/Zfp36l2/Pvr/Spr/Acta2/Ctnnb1/Tcf3/Jak2/Mef2c/Bcr/Fgr/Lgals3/Ripk2/Mfhas1/Arid1b/B2m/Smarcc1/D6Wsu163e/Slc4a2/Prnp/Kmt5b/Selenok/…
P	GO:0098609	cell-cell adhesion	395	0.333223	1.56721	5.43238e-06	0.000428749	Nectin2/Igf1/Lpp/Gata3/Igf2bp1/Alcam/Igfbp2/Cdh6/Cdk5r1/Robo2/Mdk/Pop1/Dpp4/Cd47/H2-D1/Ext1/Slit2/Mcam/Prkcd/H2-Q7/Acvr1/Igf2/Cd2ap/Unc5d/Sdc4/Gnrh1/Tmem131l/Nptn/Itgb1/Tspan9/Pnp/Hspd1/Igsf9/Gnas/Hmcn1/Ecm2/Il1a/Tln2/Plekha7/Lgals2/Cntn6/Efna5/Arvcf/Socs6/Jak1/Cdon/Ptpru/H2-Q6/Negr1/Rap1gap/Peli1/Pdia4/Cdh3/Perp/Ceacam2/Mapk7/Ctnna1/Lrp6/Cxadr/Neo1/Adgrl1/Zbtb16/Il6st/Zfp36l1/Cdc42/Ctnnd2/Pvr/Pt…
P	GO:0048871	multicellular organismal-level homeostasis	466	0.325496	1.55706	6.43354e-06	0.000428749	Guca2b/Ush1c/Gata3/Smo/Crocc/Apoe/Kmt2a/Mif/Ogt/Pmaip1/Csk/Pcsk1n/Ext1/Nos3/Sod1/Crtc3/Prkaa2/Tex15/Oma1/Hmga1/Xiap/Plcl2/Lepr/Rbp4/Mbl2/Itgb1/Tspan9/Gnas/Prdx1/Cib2/Snx10/Gpi1/Rac1/Pparg/Siva1/Il1a/Ldb1/Bax/Lgals2/Hmgb2/Slc27a1/Igf1r/Ehmt1/Ext2/Pkn1/Hif1a/Stk3/Cdh3/Traf3ip2/Cadps2/Npr3/Adipor2/Ceacam2/Gatm/Tsc22d3/Foxo3/Sos2/Lrp6/Ppard/Cxadr/Neo1/Hdac3/Tcea1/Rrp8/Zfp36l1/Hyal2/Dram2/Ctnnb1/Tcf3/…
P	GO:0032990	cell part morphogenesis	472	0.320041	1.53218	7.07007e-06	0.000428749	Hprt/Nectin2/Gata3/Srcin1/Smo/Igf2bp1/Alcam/Cdk5r1/Robo2/Cul7/Mdk/Npr2/Ppp1r9a/Apoe/Cask/Ext1/Slit2/Fgf8/Grcc10/App/Map4k4/Unc5d/Arhgef25/Auts2/Stau2/Top2b/Nptn/Spg20/Dvl3/Itgb1/Nkx6-1/Dicer1/Adam10/Fn1/Dynlt1f/Rac1/Dynlt1a/Shox2/Dynlt1c/Klf7/Impact/Bax/Cntn6/Efna5/Lamb2/Crppa/Igf1r/Uchl1/Mecp2/Plxna1/Bmpr2/Macf1/Ssbp1/Fyn/Tanc2/Prmt3/Isl1/Ugt8a/Pdlim5/Smad4/Neo1/Pak1/Mov10/Caprin2/Adarb1/Cdc42/W…
P	GO:0009746	response to hexose	127	0.4582	1.88333	8.50651e-06	0.000451377	Guca2b/Igf1/Ncoa7/Ogt/Prkaa2/Stx4a/Rab34/Map4k4/Hmga1/Lepr/Casp6/Tcf7l2/Pdk3/Apoa2/Cacna1e/Rac1/Klf7/Efna5/Igf1r/Hif1a/Eif2b3/Eny2/Dynll1/Smad4/Ppard
P	GO:0034284	response to monosaccharide	127	0.4582	1.88333	8.50651e-06	0.000451377	Guca2b/Igf1/Ncoa7/Ogt/Prkaa2/Stx4a/Rab34/Map4k4/Hmga1/Lepr/Casp6/Tcf7l2/Pdk3/Apoa2/Cacna1e/Rac1/Klf7/Efna5/Igf1r/Hif1a/Eif2b3/Eny2/Dynll1/Smad4/Ppard
P	GO:0035264	multicellular organism growth	163	0.430603	1.85677	7.82944e-06	0.000451377	Guca2b/Igf1/Smo/Cdkn1c/Npr2/H2-D1/Ext1/Sod1/Igf2/App/Hmga1/Tcf7l2/Rai1/Dicer1/Gnas/Selenom/Gpr21/Llgl2/Plag1/Plekha1/Hdac3/Adarb1/Zfp36l1/Kdm6a/Spr/Ppib/Tmed2/Celf1/Ercc5/Lgmn/Atp8a2/Atf5/Sptbn2/Add1/Pex5/H2-K1/H3f3b/Stat5a/Tnks2/Ptpn11/Zfp950
P	GO:0070201	regulation of establishment of protein localization	390	0.336353	1.58095	8.2914e-06	0.000451377	Igf1/Bcap31/Srcin1/Smo/Ncoa7/Cdk5r1/Ctsd/Apoe/Ogt/Pmaip1/Cask/Csk/Prkcd/Malrd1/App/Vamp8/Cd2ap/Stx4a/Rab34/Map4k4/Lepr/Rbp4/Tcf7l2/Nkx6-1/Ptp4a3/Gnas/P3h1/Cacna1e/Mavs/Rac1/Pparg/Mcu/Il1a/Klf7/Cyp51/Efna5/Oaz1/Ttn/Hif1a/Llgl2/Stxbp5l/Msh5/Fyn/Edem1/Eny2/Isl1/Dynll1/Ppard/Neo1/Hdac3/Pak1/Grasp/Mtcl1/Cdc42/Midn/Foxo1/Txn1/Hyal2/Tiam1/Nup62/Ei24/Wwp2/Jak2/Slc16a1/Cdk1/Ooep/Casr/Hadh/Nup54/A1cf/Cct6a…
P	GO:1903829	positive regulation of protein localization	360	0.343176	1.59537	9.47932e-06	0.000463457	Igf1/Bcap31/Smo/Ncoa7/Cdk5r1/Cnpy4/Crocc/Ogt/Pmaip1/Cask/Epb41/Prkcd/Prkaa2/Malrd1/App/Vamp8/Cd2ap/Stx4a/Rab34/Lepr/Nptn/Rbp4/Tcf7l2/Itgb1/Nkx6-1/Ptp4a3/Gnas/Dtx3l/Bicd1/Mavs/Rac1/Pparg/Mcu/Il1a/Pgrmc1/Oaz1/Jak1/Ttn/Hif1a/Msh5/Fyn/Edem1/Isl1/Dynll1/Ppard/Hdac3/Pak1/Mtcl1/Cdc42/Abhd17c/Cdk9/Cacng2/Epb41l2/Hyal2/Nup62/Jak2/Myo5a/Cdk1/Stac/Lgals3/Casr/Lamtor1/Rock2/A1cf/Cfl1/Cct6a/Ppia/Prnp/Vrk1/Tar…
P	GO:0022613	ribonucleoprotein complex biogenesis	414	0.332571	1.57632	9.10454e-06	0.000463457	Noc2l/Ago3/Eif2s3y/Mpv17l2/Exosc8/Mbnl1/Rcl1/Dicer1/Rpl10/Kat2b/Wdr75/Rpl35/Nol6/Ramac/Rbmx/Celf2/Usp36/Gar1/Shq1/Fbl/Trmt112/Tsr2/Rps27l/Snrpe/Polr2d/Snrpc/Ddx39b/Rrp8/Ncl/Snrpf/Snrpd3/Lsm6/Snrpd1/Mybbp1a/Rpl27/Luc7l3/Nip7/Srfbp1/Rpl23a/Snrpg/Celf1/Rps14/Esf1/Ckap5/Mettl5/Snrpb/Rps9/Snrpd2/Pak1ip1/Cpsf6/Brix1/Snu13/Cpsf7/C1d/Srsf6/Rpl10a/Gtf2h5/Rpl14/Mrpl44/Wdr43/Ythdf2/Emg1/Abt1/Malsu1/Rps12/Rp…
P	GO:0007507	heart development	368	0.33568	1.57194	9.82594e-06	0.000463457	Igf1/Gata3/Ptk7/Smo/Ncoa7/Robo2/Uty/Pop1/Dnah5/Ndst1/Adamts6/Ext1/Slit2/Anks6/Fgf8/Nos3/Pou4f1/Luzp1/Egln1/Acvr1/Zfpm2/Trip10/Hmga1/Cdkn1a/Rbp4/Dvl3/Itgb1/Tpm1/Dicer1/Fn1/Ptprj/Rac1/Shox2/Txnrd2/Ank2/Bax/Snai2/Pdlim3/Ttn/Hif1a/Tmem65/Stk3/Bmpr2/Traf3ip2/Ccnb1/Isl1/Pdlim5/Lrp6/Sik1/Smad4/Cxadr/Hdac3/Pak1/Ddx39b/Zfp36l1/Cdc42/Kdm6a/Slc25a4/Jarid2/Ctnnb1/Tmed2/Tfap2a/Cdk1/Mef2c/Hdac2/Hdac9/Acadm/Cac…
P	GO:0048285	organelle fission	433	0.324395	1.53951	9.57253e-06	0.000463457	Igf1/Dmc1/Zfy2/Cdkn1c/Cul7/M1ap/Npr2/Mei4/Tex11/Prdm9/Fgf8/Smc1a/Ppp2r2b/Igf2/Mnd1/Tex15/Reep3/Dazl/Cdc14a/Top2b/Syce2/Pparg/Mcu/Rnf212b/Kat2b/Il1a/Banf1/Cdc14b/Chek1/Bach1/Ube2c/Igf1r/Btbd18/Ncaph/Suv39h2/Sycp1/Msh5/Cpeb1/Msh4/Ccnb1/Tex19.1/Sycp3/Cks2/Meiob/Cdc42/Rad1/Syce3/Nup62/Brip1/Aaas/Mzt1/Smc3/Cdk1/Ooep/4930447C04Rik/Ubr2/Hormad1/Topbp1/Lsm14a/Rbm46/Tom1l2/Ppp2r1a/Nsfl1c/Baz1b/Spire1/Klhl…
P	GO:0009314	response to radiation	298	0.359021	1.63716	1.02231e-05	0.000469157	Tyr/Gata3/Noc2l/Kmt2a/Nr2f6/Pmaip1/Ext1/Prkcd/Nps/App/Ppp1ca/Ube2a/Cdkn1a/Nptn/Rbp4/Itgb1/Pnp/Ccnd1/Usf1/Cacna1e/Dynlrb1/Rhno1/Pparg/Bax/Snai2/H2afx/Mecp2/Hif1a/Gnb5/Uimc1/Rpain/Sik1/Tipin/Rad1/Txn1/Hyal2/Cirbp/Ei24/Rbx1/Ercc5/Hmgn1/Ckap5/Nucks1/Pclaf/Ap1s2/Eif2ak4/Atp8a2/Topbp1/Cops9/Ro60/Gtf2h5
P	GO:0033500	carbohydrate homeostasis	170	0.41808	1.80136	1.17806e-05	0.00051953	Guca2b/Igf1/Ncoa7/Ogt/Prkaa2/Stx4a/Rab34/Map4k4/Hmga1/Lepr/Rbp4/Tcf7l2/Pdk3/Ptprj/Gpi1/Cacna1e/Rac1/Pparg/Mcu/Klf7/Gpr21/Efna5/Igf1r/Hif1a/Stxbp5l/Lrrc8d/Adipor2/Foxo3/Eny2/Dynll1/Smad4/Ppard/Foxo1/Tiam1/Slc16a1/Zbtb20/Nucks1
P	GO:0006310	DNA recombination	287	0.366302	1.67064	1.19327e-05	0.00051953	Dmc1/Mei4/Tex11/Prdm9/Smarcad1/Mnd1/Tex15/Ung/Top2b/Mcm4/Atad5/Hspd1/Mcm8/Hist1h1c/Rhno1/Rnf212b/Chek1/Bach1/Hmgb2/Hmces/H2afx/Fus/Shld1/Sycp1/Msh5/Rpain/Rad51b/Msh4/Tex19.1/Sycp3/Meiob/Mcm3/Samhd1/Hist1h1a/Morf4l2/Syce3/Sem1/Ube2n/Brip1/Tcf3/Ercc5/Ooep/Rnf169/4930447C04Rik/Nucks1/Ubr2/Poln/Topbp1/Ppp4c/Mms22l/Rpa2/Xrn2/Rpa3/Terb2/Alyref/Kmt5b/Hus1b/Ccnb1ip1/Mrgbp/Pogz/Klhl15/H1f0/Tfrc/Rad54b/Sfp…
P	GO:0048598	embryonic morphogenesis	352	0.346428	1.60139	1.27203e-05	0.000539979	Ush1c/Hoxd9/Gata3/Ptk7/Smo/Cdkn1c/Ndst1/Ext1/Fgf8/Sod1/Pou5f1/Luzp1/Acvr1/Igf2/Mmp14/Sdc4/Mbnl1/Pdzd7/Lmbrd1/Rbp4/Tcf7l2/Dvl3/Dicer1/Gnas/Eya4/Fn1/Gpi1/Rac1/Shox2/Fras1/Ldb1/Bax/Cdon/Ext2/Hif1a/Stk3/Llgl2/Prkacb/Bmpr2/Macf1/Mapk7/Lrp6/Smad4/Pbx2/Zbtb16/Zfp36l1/Runx2/Kdm6a/Ski/Hs2st1/Ctnnb1/Tmed2/Tcf3/Tfap2a/Nsd1/Mef2c/Hdac2/Bcr/Rock2/Atp8a2/Smad2/Spint1/Cfl1/Coq7/Tmem107/Rbpj/Spint2/Gatad2a/Dvl2/…
P	GO:0000375	RNA splicing, via transesterification reactions	262	0.371929	1.67764	1.3716e-05	0.000541624	Rbmx2/Magoh/Fmr1/Mbnl1/Sap18/Htatsf1/Rbm8a/Rbmx/Ppil1/Magohb/Celf2/Lsm5/Lsm7/Snrpb2/Snrpe/Snrpc/Ddx39b/Ncl/Snrpf/Snrpd3/Lsm6/Snrpd1/Cirbp/Luc7l3/Hnrnpa2b1/Lsm3/Snrpg/Celf1/Ddx39/Nova1/Fra10ac1/U2af1/Snrpb/Snrpd2/Lsm8/Snu13/Rbfox2/Rbm7/Srsf6/Rnps1/Snrnp70/Cwc25/Cwc22/Sf3b6/Dbr1/Hspa8/Mbnl2/Scaf11/Ubl5/Smn1/Prpf18/Sfpq/Wdr77/Srsf3/Rbm17/Naa38/Khdrbs1/Lsm2/Rbmxl1/Rsrp1/Slirp/Rbmxl2/Crnkl1/Srsf1/Ddx1…
P	GO:0000377	RNA splicing, via transesterification reactions with bulged adenosine as nucleophile	262	0.371929	1.67764	1.3716e-05	0.000541624	Rbmx2/Magoh/Fmr1/Mbnl1/Sap18/Htatsf1/Rbm8a/Rbmx/Ppil1/Magohb/Celf2/Lsm5/Lsm7/Snrpb2/Snrpe/Snrpc/Ddx39b/Ncl/Snrpf/Snrpd3/Lsm6/Snrpd1/Cirbp/Luc7l3/Hnrnpa2b1/Lsm3/Snrpg/Celf1/Ddx39/Nova1/Fra10ac1/U2af1/Snrpb/Snrpd2/Lsm8/Snu13/Rbfox2/Rbm7/Srsf6/Rnps1/Snrnp70/Cwc25/Cwc22/Sf3b6/Dbr1/Hspa8/Mbnl2/Scaf11/Ubl5/Smn1/Prpf18/Sfpq/Wdr77/Srsf3/Rbm17/Naa38/Khdrbs1/Lsm2/Rbmxl1/Rsrp1/Slirp/Rbmxl2/Crnkl1/Srsf1/Ddx1…
P	GO:0000398	mRNA splicing, via spliceosome	262	0.371929	1.67764	1.3716e-05	0.000541624	Rbmx2/Magoh/Fmr1/Mbnl1/Sap18/Htatsf1/Rbm8a/Rbmx/Ppil1/Magohb/Celf2/Lsm5/Lsm7/Snrpb2/Snrpe/Snrpc/Ddx39b/Ncl/Snrpf/Snrpd3/Lsm6/Snrpd1/Cirbp/Luc7l3/Hnrnpa2b1/Lsm3/Snrpg/Celf1/Ddx39/Nova1/Fra10ac1/U2af1/Snrpb/Snrpd2/Lsm8/Snu13/Rbfox2/Rbm7/Srsf6/Rnps1/Snrnp70/Cwc25/Cwc22/Sf3b6/Dbr1/Hspa8/Mbnl2/Scaf11/Ubl5/Smn1/Prpf18/Sfpq/Wdr77/Srsf3/Rbm17/Naa38/Khdrbs1/Lsm2/Rbmxl1/Rsrp1/Slirp/Rbmxl2/Crnkl1/Srsf1/Ddx1…
P	GO:0031346	positive regulation of cell projection organization	288	0.360463	1.64522	1.53336e-05	0.000591739	Ptk7/Stk24/Robo2/Cul7/Crocc/Mdk/Ppp1r9a/Apoe/Cask/Nckipsd/Fmr1/Auts2/Stau2/Rhoq/Palm/Nptn/Dvl3/Itgb1/P3h1/Fn1/Akirin1/Dynlt1f/Rac1/Dynlt1a/Shox2/Kat2b/Dynlt1c/Ube2v2/Efna5/Kctd17/Kif3c/Negr1/Igf1r/Hspa5/Plxna1/Bmpr2/Cpeb1/Macf1/Eps8l2/Fyn/Dynll1/Ppp2r5d/Lrp6/Pak1/Nfe2l2/Caprin2/Cdc42/Ptprf/Tiam1/Tiam2/Abi2/Rap1a/Nme1/Atp8a2/Cfl1/Gpc2/Dab2ip/Cdh4/Brk1/Pla2g3/Elavl4/Map6/Tgfbr1/Arhgap32/Nlgn1/Lrp8/…
P	GO:0042593	glucose homeostasis	169	0.418461	1.79762	1.77239e-05	0.000654243	Guca2b/Igf1/Ncoa7/Ogt/Prkaa2/Stx4a/Rab34/Map4k4/Hmga1/Lepr/Rbp4/Tcf7l2/Pdk3/Ptprj/Gpi1/Cacna1e/Rac1/Pparg/Mcu/Klf7/Gpr21/Efna5/Igf1r/Hif1a/Stxbp5l/Lrrc8d/Adipor2/Foxo3/Eny2/Dynll1/Smad4/Ppard/Foxo1/Tiam1/Slc16a1/Zbtb20/Nucks1
P	GO:0051223	regulation of protein transport	366	0.341784	1.59863	1.75281e-05	0.000654243	Igf1/Bcap31/Srcin1/Smo/Ncoa7/Cdk5r1/Apoe/Ogt/Pmaip1/Cask/Csk/Prkcd/Malrd1/App/Vamp8/Cd2ap/Stx4a/Rab34/Map4k4/Lepr/Rbp4/Tcf7l2/Nkx6-1/Gnas/P3h1/Cacna1e/Mavs/Rac1/Pparg/Mcu/Il1a/Klf7/Cyp51/Efna5/Oaz1/Ttn/Hif1a/Llgl2/Stxbp5l/Msh5/Fyn/Edem1/Eny2/Isl1/Dynll1/Ppard/Neo1/Hdac3/Pak1/Grasp/Mtcl1/Cdc42/Midn/Foxo1/Txn1/Hyal2/Tiam1/Nup62/Ei24/Wwp2/Jak2/Slc16a1/Cdk1/Casr/Hadh
P	GO:0140241	translation at synapse	51	0.601822	2.12891	2.02391e-05	0.000660886	Rpl36a/Rpl10/Rpl35/Rpl27/Rpl22/Rpl23a/Rps14/Rpl10a/Rpl14/Rps12/Rps15a/Rplp2/Rpl23/Rpl12/Rps27a/Rpl38/Rpl34/Rps24/Rpl15/Rps16/Rpl37a/Rpl27a/Rpl37/Rps11/Rpl6/Rpl35a/Rpl36/Rpl9/Rpl28/Rpl13a/Rps10/Rpl24/Rpl32/Rpl5/Rpl26
P	GO:0140242	translation at postsynapse	51	0.601822	2.12891	2.02391e-05	0.000660886	Rpl36a/Rpl10/Rpl35/Rpl27/Rpl22/Rpl23a/Rps14/Rpl10a/Rpl14/Rps12/Rps15a/Rplp2/Rpl23/Rpl12/Rps27a/Rpl38/Rpl34/Rps24/Rpl15/Rps16/Rpl37a/Rpl27a/Rpl37/Rps11/Rpl6/Rpl35a/Rpl36/Rpl9/Rpl28/Rpl13a/Rps10/Rpl24/Rpl32/Rpl5/Rpl26
P	GO:0003341	cilium movement	189	-0.434952	-1.75015	1.88461e-05	0.000660886	Dnhd1/Nphp4/Bbs4/Ak7/Dnah9/Gas8/Slc9b1/Spef2/Ttc21a/Cfap61/Ccdc114/Cfap52/Dync1h1/Jhy/Cfap65/Spag17/Iqcg/Eno4/Cfap43/Spag6l/Ccdc65/Smcp/Mns1/Drc7/C2cd6/Dzip1/Efcab1/Wdr66/Cfap221/Tekt1/Dnah14/Ldhc/Dnah1/Ttc12/Hydin/Cfap206/Armc4/Catsper2/Ttc29/Spef1/Fam71d/4833427G06Rik/Nsun7/Slc22a14/Nme5/Dnah8/Gapdhs/Cfap44/Ttll1/Kif9/Dnah2/Nek10/Ccdc151/Cfap70/Akap4/Dnali1/Rsph9/Wdr78/Rnase10/Dnah6/Catspere2/C…
P	GO:0009416	response to light stimulus	212	0.390966	1.72251	2.00858e-05	0.000660886	Tyr/Noc2l/Kmt2a/Nr2f6/Pmaip1/Ext1/Prkcd/Nps/App/Ppp1ca/Ube2a/Cdkn1a/Nptn/Rbp4/Itgb1/Ccnd1/Usf1/Cacna1e/Dynlrb1/Rhno1/Pparg/Bax/Mecp2/Hif1a/Gnb5/Rpain/Sik1/Tipin/Hyal2/Cirbp/Ei24/Rbx1/Ercc5/Hmgn1/Ckap5/Pclaf/Ap1s2/Eif2ak4/Atp8a2/Cops9/Ro60
P	GO:0032870	cellular response to hormone stimulus	343	0.346436	1.5975	1.83617e-05	0.000660886	Igf1/Usp26/Pdk1/Nfkb1/Ctsd/Eif4ebp1/Ogt/Csk/Prkcd/Prkaa2/Igf2/Lmo3/Hmga1/Rhoq/Lepr/Gnas/Ptprj/Usf1/Rac1/Pparg/Kat2b/Uri1/Bax/Gpr21/Smyd3/Efna5/Jak1/Slc27a1/Igf1r/Cpeb1/Pip4k2a/Prmt2/Adipor2/Ceacam2/Sos2/Isl1/Ppard/Pkm/Pak1/Nfe2l2/Appl1/Syap1/Zfp36l1/Zfp36l2/Ncl/Foxo1/Ptprf/Ctnnb1/Gas2l1/Jak2/Myo5a/Mef2c/Vps54/Nucks1/Hdac9/Atp2b1/Rock2/Rbfox2/Cfl1/Smarcc1/Leprot/Trim68/Taf7/Acaca/Kank2/Calr/Grk2/G…
P	GO:0045321	leukocyte activation	483	0.309269	1.4847	2.00739e-05	0.000660886	Hprt/Nectin2/Igf1/Gata3/Igfbp2/Pdk1/Slc7a2/Mdk/Dpp4/Kmt2a/Cd47/Mif/H2-D1/C1qa/Csk/Prkcd/H2-Q7/Crtc3/Hmgb3/Jund/Bank1/Igf2/App/Mmp14/Vamp8/Ctsl/Stx4a/Sdc4/Ung/Hmga1/Gnrh1/Cdkn1a/Plcl2/Lepr/Top2b/Tmem131l/Fer1l5/Atad5/Ctps/Pnp/Dicer1/Hspd1/Adam10/Prdx1/Fn1/Ptprj/Atp11c/Pparg/Il1a/Bax/Socs6/H2-Q6/Hmces/Peli1/Pkn1/Stk3/Psap/Shld1/Traf3ip2/Fyn/Sos2/Dnase1l3/Cxadr/Zbtb16/Il6st/Ifngr1/Zfp36l1/Zfp36l2/Pv…
P	GO:0048608	reproductive structure development	169	0.416502	1.7892	2.06955e-05	0.000663038	Igf1/Gata3/Dmc1/Cdkn1c/Sohlh2/Npr2/Prdx4/Tex11/Fgf8/Nos3/Sod1/Zfpm2/Tex15/Gnrh1/Rbp4/Tcf7l2/Dicer1/Ccnd1/Rac1/Il1a/Bax/Bach1/Hmgb2/Igf1r/Psap/Foxo3/Msh4/Col9a3/Tex19.1/Inha/Plag1/Plekha1/Lrp6/Smad4/Serpine1/Ctnnb1/Brip1/Lgr4/Nup107/Taf4/Akap9/Grk2/Tgfbr1/H3f3b/Stat5a/Tex19.2/Adrm1/Rps27a/Ptpn11/Wdr77/Ash1l/Insr
P	GO:0002694	regulation of leukocyte activation	292	0.351709	1.60676	2.11221e-05	0.000664172	Nectin2/Igf1/Gata3/Igfbp2/Pdk1/Slc7a2/Mdk/Dpp4/Cd47/Mif/H2-D1/Csk/H2-Q7/Hmgb3/Jund/Bank1/Igf2/Mmp14/Vamp8/Stx4a/Sdc4/Gnrh1/Cdkn1a/Tmem131l/Atad5/Pnp/Dicer1/Hspd1/Fn1/Atp11c/Pparg/Il1a/Socs6/H2-Q6/Hmces/Peli1/Pkn1/Stk3/Shld1/Sos2/Zbtb16/Il6st/Zfp36l1/Zfp36l2/Pvr/Spr/Ctnnb1/Tcf3/Jak2/Mef2c/Bcr/Fgr/Lgals3/Ripk2/Mfhas1/Arid1b/B2m/Smarcc1/D6Wsu163e/Slc4a2/Prnp/Kmt5b/Selenok/Pla2g3/Adk/H2-K1/Cd81/Tfrc/…
P	GO:0048771	tissue remodeling	81	0.522897	2.01196	2.37406e-05	0.00073061	Igf1/Nfkb1/Mdk/Npr2/Csk/Ext1/Fgf8/Nos3/Mmp14/Lepr/Snx10/Rac1/Pparg/Il1a/Bax/Hif1a/Bmpr2/Npr3/Lrp6/Ctnnb1/Mef2c/Bcr/Lgr4/Rock2/Rbpj/Slc4a2/Atg5/Tfrc/Stat5a/Cst3/Mitf
P	GO:0051321	meiotic cell cycle	262	0.36642	1.65279	2.40955e-05	0.00073061	Dmc1/Zfy2/M1ap/Npr2/Mei4/Tex11/Prdm9/Smc1a/Ccnb3/Mnd1/Tex15/Dazl/Top2b/Mcm4/Dicer1/Syce2/Rnf212b/1700013H16Rik/Bach1/Igf1r/H2afx/Btbd18/Prkacb/Ncaph/Suv39h2/Sycp1/Msh5/Cpeb1/Msh4/Tex19.1/Sycp3/Cks2/Meiob/Mcm3/Rad1/Fkbp6/Syce3/3830403N18Rik/Brip1/Smc3/Ooep/4930447C04Rik/Ubr2/Hormad1/Topbp1/Rbm46/Rbm7/Ppp2r1a/Spire1/Cdc20/Dmrtc2/Terb2/Ythdf2/Hus1b/Ccnb1ip1/Fbxo5/Calr/Mei1/Tesmin/Tex19.2/Rps27a/Rad5…
P	GO:0015986	proton motive force-driven ATP synthesis	60	0.569887	2.08296	2.54978e-05	0.000759565	Ndufb11/Ndufa1/Atp5g2/Atpsckmt/Atp5l/Ndufb6/Stoml2/Ndufc2/Ndufab1/Ndufa13/Ndufb3/Ndufa11/Ndufa6/Atp5g3/Atp5h/Ndufa8/Ndufb7/Ndufa7/Atp5g1/Atp5k/Ndufb4/Ndufs6/Sdhc/Ndufc1/Sdhd/Ndufb8/Atp5j2/Ndufs7/Ndufa5/Atp5a1/Ndufa2
P	GO:0061458	reproductive system development	173	0.410045	1.76876	2.80298e-05	0.000820595	Igf1/Gata3/Dmc1/Cdkn1c/Sohlh2/Npr2/Prdx4/Tex11/Fgf8/Nos3/Sod1/Zfpm2/Tex15/Gnrh1/Rbp4/Tcf7l2/Dicer1/Ccnd1/Rac1/Il1a/Bax/Bach1/Hmgb2/Igf1r/Psap/Foxo3/Msh4/Col9a3/Tex19.1/Inha/Plag1/Plekha1/Lrp6/Smad4/Serpine1/Ctnnb1/Brip1/Lgr4/Nup107/Taf4/Akap9/Grk2/Tgfbr1/H3f3b/Stat5a/Tex19.2/Adrm1/Rps27a/Ptpn11/Wdr77/Ash1l/Insr
P	GO:0010817	regulation of hormone levels	292	0.347989	1.58976	2.89098e-05	0.000832013	Igf1/Gata3/Ncoa7/Nfkb1/Furin/Atp6ap2/Ctsb/Cask/Pcsk1n/Scg5/Rdh12/Igf2/Pclo/Vamp8/Ctsl/Stx4a/Map4k4/Hmga1/Lepr/Rbp4/Tcf7l2/Nkx6-1/Adam10/Gnas/P4hb/Cacna1e/Rac1/Selenom/Pparg/Mcu/Klf7/Bax/Slc5a5/Efna5/Igf1r/Aldh8a1/Hif1a/Stxbp5l/Prmt3/Inha/Eny2/Isl1/Dynll1/Plekha1/Smad4/Ppard/Hsd17b7/Midn/Foxo1/Spr/Tiam1/Mpv17/Slc3a2/Slc7a5/Bcat2/Jak2/Myo5a/Slc16a1/Casr/Hadh
P	GO:0034330	cell junction organization	467	0.311294	1.48897	2.9771e-05	0.000842519	Glrb/Srcin1/Pdk1/Cdh6/Cdk5r1/Mpdz/C1qc/Ppp1r9a/Apoe/Elavl2/Ogt/Patj/Cask/C1qa/Csk/Ext1/Slit2/Egln1/App/Pclo/Mmp14/Cd2ap/Map4k4/Fmr1/Sdc4/Stau2/Cbln3/Palm/Cldn7/Nptn/Itgb1/Adam10/Igsf9/Arf4/Fn1/Ptprj/Rac1/Ecm2/Ldb1/Pgrmc1/Plekha7/Snai2/Ube2v2/Efna5/Thsd1/Lamb2/Arvcf/Wasf3/Homer1/Negr1/Igf1r/Rbmx/Mecp2/Cdh3/Macf1/Perp/Fyn/Tanc2/Ctnna1/Prmt3/Ugt8a/Pdlim5/Cxadr/Adgrl1/Pak1/Caprin2/Appl1/Filip1/Cdc42/…
P	GO:0001816	cytokine production	393	0.327111	1.5403	3.0631e-05	0.000852645	Igf1/Gata3/Nfkb1/Furin/Pnp2/Mdk/Atp6ap2/Cyba/Cd47/Mif/Bst2/H2-D1/Csk/Ext1/Prkcd/Traf3/H2-Q7/Sod1/Fbln1/Trim6/Bank1/App/Cd2ap/Nptn/Pnp/Apoa2/Dicer1/Hspd1/Rel/Fn1/Ptprj/Mavs/Rac1/Pparg/Il1a/Banf1/Snai2/Irak4/H2-Q6/Hmgb2/Peli1/Hif1a/Rbbp9/Tnfaip8/Cdh3/Traf3ip2/Lacc1/Isl1/Smad4/Serpine1/Hdac3/Ifngr1/Appl1/Nlrp9b/Polr3f/Ncl/Il17ra/Hyal2/Prkd2/Rftn1/Mpv17/Slc7a5/Stoml2/Rbx1/Jak2/Lurap1/Zbtb20/Hdac2/Fgr…
P	GO:1901699	cellular response to nitrogen compound	381	0.328339	1.54508	3.12157e-05	0.000854907	Igf1/Pdk1/Nfkb1/Cdk5r1/Ctsd/Npr2/Eif4ebp1/Dnmt3a/Ogt/Csk/Slit2/Prkcd/Igf2/App/Hdac8/Hmga1/Rhoq/Palm/Casp6/Gnas/Cib2/Ptprj/Usf1/Mavs/Rac1/Pparg/Kat2b/Slc5a5/Gpr21/Jak1/Slc27a1/Igf1r/Tmem38a/Mecp2/Gnb5/Cpeb1/Pip4k2a/Fyn/Snx6/Ceacam2/Ctnna1/Sos2/Pkm/Pak1/Hnrnpd/Nfe2l2/Appl1/Syap1/Zfp36l1/Ncl/Foxo1/Ptprf/Gstm7/Ctnnb1/Rbx1/Jak2/Myo5a/Mef2c/Hdac2/Rap1a/Nucks1/Hdac9/Ripk2/Atp2b1/Lgmn/Ubr2/Lamtor1/Rock2/…
P	GO:0009743	response to carbohydrate	139	0.437509	1.83805	3.34203e-05	0.000900758	Guca2b/Igf1/Ncoa7/Nfkb1/Ogt/Prkaa2/Stx4a/Rab34/Map4k4/Hmga1/Lepr/Casp6/Tcf7l2/Pdk3/Apoa2/Cacna1e/Rac1/Klf7/Efna5/Igf1r/Hif1a/Eif2b3/Eny2/Dynll1/Smad4/Ppard/Zfp36l1
P	GO:0048568	embryonic organ development	264	0.366627	1.66317	3.40351e-05	0.000902994	Ush1c/Hoxd9/Gata3/Ptk7/Smo/Ncoa7/Cdkn1c/Uty/Kmt2a/Ndst1/Fgf8/Sod1/Egln1/Acvr1/Zfpm2/Igf2/Mmp14/Pbx3/Pdzd7/Rbp4/Tcf7l2/Dvl3/Gnas/Eya4/Rpl10/Rac1/Shox2/Tead3/Ldb1/Ppil1/Hif1a/Stk3/Llgl2/Cited1/Tex19.1/Lrp6/Pbx2/Hsd17b7/Zfp36l1/Cdc42/Runx2/Kdm6a/Ctnnb1/Tmed2/Tfap2a/Mef2c/Bcr/Atp8a2/Smad2/Spint1
P	GO:0051099	positive regulation of binding	136	0.434373	1.80871	3.55925e-05	0.000929786	Igf1/Gata3/Apoe/Hist1h2ba/Epb41/Pou4f1/Trim6/App/Fmr1/Plcl2/Tcf7l2/Dtx3l/Mavs/Pparg/Kat2b/Hmgb2/Stk3/Isl1/Dazap2/Caprin2/Uchl1os/Ski/Txn1/Tiam1/Amfr/Ctnnb1/Tmed2/Spon1/Jak2/Ripk2/Nme1/B2m/Add1/Stmn1/H1f0/Nphp3/Usp9x/Hmgb1/Hipk1/Cdt1
P	GO:0031347	regulation of defense response	368	0.325681	1.52511	3.84621e-05	0.000974757	Nectin2/Igf1/Gata3/Pdk1/Nfkb1/Slc7a2/Mdk/Dpp4/Apoe/Cyba/Cd47/Rps6ka3/H2-D1/Traf3/H2-Q7/Sod1/Trim6/Igf2/App/Lamp2/Vamp8/Rab34/Mbl2/Casp6/Nek7/Dicer1/Hspd1/Dtx3l/Alpk1/Mavs/Pparg/Banf1/Lgals2/H2-Q6/Hmgb2/Peli1/Traf3ip2/Lacc1/Isl1/Dnase1l3/Ppard/Serpine1/Nfe2l2/Appl1/Nlrp9b/Tifa/Polr3f/Pvr/Samhd1/Il17ra/Hyal2/Rftn1/Mpv17/Otud4/Celf1/Jak2/Ttll12/Mef2c/Bcr/Fgr/Ripk2/Mfhas1/Atat1/Zdhhc20/Eif2ak4/Lgr4/P…
P	GO:0019725	cellular homeostasis	481	0.307426	1.47301	3.80812e-05	0.000974757	Igf1/Bcap31/Ncoa7/Crocc/Marcksl1/Atp6ap2/Apoe/Cyba/Pacs2/Ogt/Prdx4/Slc35g1/Sod1/Prkaa2/Trim6/Egln1/App/Lamp2/Stx4a/Rab34/Map4k4/Abcb7/Mafg/Atp1b1/Slc24a3/Slc31a2/Lepr/Nptn/Tcf7l2/Pdk3/Slc12a8/Gsr/Prdx1/Snx10/Cacna1e/Rac1/Txnrd2/Mcu/Ank2/Il1a/Klf7/Bax/Mcoln1/Efna5/Ccdc115/Ube2c/Kctd17/Atp6ap1/Creg1/Igf1r/Tmem38a/Hif1a/Lrrc8d/Tmco1/Aco1/Lacc1/Eny2/Dynll1/Smad4/Ppard/Chd6/Neo1/Nfe2l2/Ftl1/Txn1/Trpm7…
P	GO:0019058	viral life cycle	145	0.42416	1.79006	4.30379e-05	0.0010733	Nectin2/Furin/Apoe/Ctsb/Bst2/Trim26/Mvb12b/Trim6/Resf1/Vamp8/Fmr1/Top2b/Gm7879/Dicer1/P4hb/Mavs/Banf1/Atg16l2/Adarb1/Pvr/Fkbp6/Hyal2/Kpna2/Slc3a2/Ppib/Atg16l1/Nucks1/Eif2ak4/Pcbp2/Spint1/Ppih/Trim68/Ppia/Chmp7/Atg5/Hspa8/Grk2/Jpt2/Fbxl2/Pcx/N4bp1/Insr/Hmgb1/Ythdc2
P	GO:0034248	regulation of amide metabolic process	363	0.327642	1.52948	4.36146e-05	0.0010733	Igf1/Igf2bp1/Pdk1/Ago3/Eif4ebp1/Apoe/Ogt/Prkcd/Habp4/Bank1/App/Pus7/Mpv17l2/Magoh/Fmr1/Ppp1ca/Exosc8/Dazl/Pdk3/Rpl10/Samd4/Impact/Patl1/Rps6kb2/Paip2b/Cpeb1/Cnbp/Aco1/Rps27l/Pkm/Parp16/Guf1/Mov10/Hnrnpd/Nfe2l2/Parn/Caprin2/Ddx39b/Ifngr1/Zfp36l1/Zfp36l2/Rplp1/Ncl/Cnot8/Tnrc6b/Sarnp/Cirbp/Mpv17/Tent4a/Tmed2/Spon1/Celf1/Ssb/Mettl5/Polr2g/Eif2ak4/Wtip/Rock2/Lsm14a/Zfp598/Zfp706/Tnrc6a/Ern1/Ythdf2/Prn…
P	GO:0048812	neuron projection morphogenesis	439	0.311309	1.48029	4.47272e-05	0.00108495	Hprt/Gata3/Srcin1/Smo/Igf2bp1/Alcam/Cdk5r1/Robo2/Cul7/Npr2/Ppp1r9a/Apoe/Cask/Ext1/Slit2/Fgf8/Grcc10/App/Map4k4/Unc5d/Arhgef25/Auts2/Stau2/Top2b/Nptn/Spg20/Dvl3/Itgb1/Nkx6-1/Dicer1/Adam10/Fn1/Dynlt1f/Rac1/Dynlt1a/Shox2/Dynlt1c/Klf7/Impact/Cntn6/Efna5/Lamb2/Crppa/Igf1r/Uchl1/Mecp2/Plxna1/Bmpr2/Macf1/Fyn/Tanc2/Prmt3/Isl1/Ugt8a/Pdlim5/Smad4/Neo1/Pak1/Mov10/Caprin2/Adarb1/Cdc42/Wasf1/Ctnnd2/Sipa1l1/Ra…
P	GO:0009725	response to hormone	438	0.314643	1.49283	4.69141e-05	0.00112197	Igf1/Usp26/Pdk1/Nfkb1/Ctsd/Npr2/Eif4ebp1/Ogt/Csk/Ggh/Prkcd/Nos3/Prkaa2/Igf2/Mmp14/Hdac8/Lmo3/Hmga1/Gnrh1/Rhoq/Lepr/Rbp4/Gnas/Ccnd1/Ptprj/Usf1/Rac1/Pparg/Tcf12/Kat2b/Uri1/Bax/Gpr21/Smyd3/Efna5/Jak1/Scap/Hmgb2/Slc27a1/Igf1r/Epm2aip1/Eif2b3/Cpeb1/Pip4k2a/Prmt2/Cited1/Adipor2/Ceacam2/Gatm/Sos2/Isl1/Ppard/Pkm/Pak1/Nfe2l2/Appl1/Syap1/Zfp36l1/Zfp36l2/Ncl/Foxo1/Ptprf/Spr/Ctnnb1/Gas2l1/Jak2/Myo5a/Mef2c/Vp…
P	GO:0010608	post-transcriptional regulation of gene expression	415	0.318709	1.5097	4.85522e-05	0.00114502	Igf1/Igf2bp1/Nfkb1/Ago3/Eif4ebp1/Ogt/Habp4/Bank1/App/Pus7/Mpv17l2/Magoh/Fmr1/Ppp1ca/Exosc8/Dazl/E2f1/Dicer1/Rpl10/Samd4/Impact/Patl1/Rps6kb2/Rbm38/Paip2b/Mecp2/Celf2/Fus/Cpeb1/Cnbp/Traf3ip2/Aco1/Tex19.1/Rps27l/Pkm/Parp16/Guf1/Mov10/Hnrnpd/Parn/Caprin2/Ddx39b/Zfp36l1/Zfp36l2/Rplp1/Ncl/Trdmt1/Cnot8/Tnrc6b/Sarnp/Cirbp/Phax/Mpv17/Tent4a/Tmed2/Celf1/Ckap5/Ssb/Mettl5/Polr2g/Eif2ak4/Wtip/Rock2/Eloc/Lsm1…
P	GO:0032869	cellular response to insulin stimulus	160	0.414239	1.78084	5.09388e-05	0.00116884	Pdk1/Ctsd/Eif4ebp1/Ogt/Prkcd/Igf2/Hmga1/Rhoq/Ptprj/Usf1/Pparg/Kat2b/Gpr21/Slc27a1/Igf1r/Cpeb1/Pip4k2a/Ceacam2/Sos2/Pkm/Pak1/Appl1/Syap1/Zfp36l1/Ncl/Foxo1/Ptprf/Myo5a/Nucks1/Hdac9/Atp2b1/Smarcc1/Grk2/Grb2/Mzb1/Ptpn11/Uso1/Rab31/Snx5/Srsf3/Insr/Ywhag/Gsk3a/Nucb2/Irs2/Sorbs1/Prkci/Hnrnpk/Slc39a14/Ptpn2/Ankrd26/Zfp106/Map2k1/Sorl1/Tsc2/Shc1/Ptpra/Phip/Gnai2
P	GO:1903046	meiotic cell cycle process	207	0.382714	1.67569	5.07802e-05	0.00116884	Dmc1/Zfy2/M1ap/Npr2/Mei4/Tex11/Prdm9/Mnd1/Tex15/Dazl/Top2b/Mcm4/Dicer1/Syce2/Rnf212b/Bach1/Btbd18/Ncaph/Suv39h2/Sycp1/Msh5/Cpeb1/Msh4/Tex19.1/Sycp3/Cks2/Meiob/Mcm3/Rad1/Syce3/Brip1/Ooep/4930447C04Rik/Ubr2/Hormad1/Topbp1/Rbm46/Ppp2r1a/Spire1/Cdc20/Dmrtc2/Terb2/Ythdf2/Hus1b/Ccnb1ip1/Fbxo5/Calr/Mei1/Tesmin/Tex19.2/Rps27a/Rad54b
P	GO:0008015	blood circulation	224	0.363849	1.60432	5.23523e-05	0.00118526	Guca2b/Uty/Pop1/Atp6ap2/Npr2/Apoe/Cyba/Ext1/Slit2/Nos3/Sod1/App/Atp1b1/Tpm1/Ptp4a3/Gnas/Ptprj/Cacna1e/Ctnnbip1/Shox2/Pparg/Adh5/Kat2b/Ank2/Plekha7/Ttn/Tmem38a/Mecp2/Ext2/Hif1a/Tmem65/Nisch/Bmpr2/Npr3/Isl1/Ppard/Cxadr/Cdc42/Spr/Acta2/Manf/Mpv17/Ptpro/Bcr/Atp2b1/Casr/Trdn/Rock2/Gaa/Rbfox2/Atg5/Sh3gl2/Dmpk/Akap9/Pkp2/Grk2/Smad5
P	GO:0044403	biological process involved in symbiotic interaction	154	0.411372	1.74552	5.40889e-05	0.00120846	Nectin2/Furin/Apoe/Ctsb/Trim26/Fbln1/Trim6/Vamp8/Fmr1/Mbl2/Hspd1/Fn1/P4hb/Igf2r/Dynlt1f/Dynlt1a/Dynlt1c/Romo1/Ddx39b/Cdc42/Cdk9/Pvr/Hyal2/Slc3a2/Ppib/Jak2/Thoc2/Nucks1/Zdhhc20/Eif2ak4/Rock2/Spint1/Cfl1/Trim68/Chmp7/Eea1/Alyref/Tardbp/Hspa8/Grk2/Fuca2/Jpt2/Fbxl2/Pcx/Dynlt1b/Insr/Hmgb1/Ythdc2
P	GO:0007610	behavior	398	0.324051	1.53052	6.01841e-05	0.00132718	Guca2b/Glrb/Hprt/Igf1/Hoxd9/Inpp5f/Fen1/Vdac1/Sdk1/Mdk/Dpp4/Apoe/Kmt2a/Scn3a/Ext1/Sod1/Nps/Nptx2/Pou4f1/Grcc10/Igf2/App/Selenop/Cstb/Fmr1/Auts2/Mafg/Pbx3/Lepr/Nptn/Foxp2/Itgb1/Arf4/Cacna1e/Dynlrb1/Pgrmc1/Ntan1/Homer1/Negr1/Uchl1/Mecp2/Hif1a/Psap/Ceacam2/Gatm/Atad1/Zfhx2/Pak1/Adarb1/Ctnnd2/Spr/Trpm7/Mpv17/Aaas/Adgrl3/Abi2/Myo5a/Slc16a1/Mef2c/Hdac2/Vps54/Ckap5/Lgmn/Ap1s2/Shisa7/Eif2ak4/B2m/Atp8a2/G…
P	GO:0003231	cardiac ventricle development	69	0.523027	1.96267	6.29671e-05	0.00135339	Gata3/Ptk7/Robo2/Slit2/Nos3/Pou4f1/Luzp1/Egln1/Acvr1/Zfpm2/Tpm1/Hif1a/Tmem65/Bmpr2/Isl1/Lrp6/Smad4/Ctnnb1/Mef2c
P	GO:0032868	response to insulin	187	0.392784	1.71157	6.29379e-05	0.00135339	Pdk1/Ctsd/Eif4ebp1/Ogt/Ggh/Prkcd/Igf2/Hmga1/Rhoq/Rbp4/Ptprj/Usf1/Pparg/Kat2b/Gpr21/Scap/Slc27a1/Igf1r/Epm2aip1/Cpeb1/Pip4k2a/Cited1/Ceacam2/Sos2/Pkm/Pak1/Appl1/Syap1/Zfp36l1/Ncl/Foxo1/Ptprf/Myo5a/Nucks1/Hdac9/Atp2b1/Smarcc1/Grk2/Grb2/Mzb1/Ptpn11/Uso1/Rab31/Snx5/Srsf3/Insr/Ywhag/Gsk3a/Nucb2/Irs2/Sorbs1/Prkci/Hnrnpk/Mapk14/Slc39a14/Ptpn2/Ankrd26/Zfp106/Map2k1/Sorl1/Tsc2/Shc1/Ptpra/Phip/Gnai2
P	GO:0008285	negative regulation of cell population proliferation	487	0.301305	1.44753	6.72211e-05	0.00142677	Igf1/Gata3/Inpp5f/Smo/Cdkn1c/Ifi30/Crmp1/Apoe/Kmt2a/H2-D1/Prdx4/Pmaip1/Cask/Csk/Slit2/Prkcd/Nos3/Fbln1/App/Ctsl/Map4k4/Sdc4/Hmga1/Gnrh1/Maged1/Cdkn1a/Tmem131l/Rbp4/Spg20/E2f1/Itgb1/Cers2/Tpm1/Wdr44/Dicer1/Akirin1/Ptprj/Ctnnbip1/Btg3/Pparg/Kat2b/Il1a/Bax/Snai2/Zfp777/Bach1/Ptpru/Rbm38/Rap1gap/Peli1/Pkn1/Efemp2/Stk3/Bmpr2/Cpeb1/Fyn/Npr3/Ceacam2/Ctnna1/Med31/Isl1/Ogn/Lrp6/Smad4/Ppard/Cxadr/Neo1/Zbtb…
P	GO:0048872	homeostasis of number of cells	224	0.361019	1.59184	6.96426e-05	0.00145991	Gata3/Smo/Kmt2a/Mif/Pmaip1/Ext1/Nos3/Sod1/Tex15/Hmga1/Xiap/Tspan9/Prdx1/Gpi1/Rac1/Siva1/Ldb1/Bax/Lgals2/Hmgb2/Pkn1/Hif1a/Stk3/Traf3ip2/Cadps2/Tsc22d3/Foxo3/Sos2/Tcea1/Zfp36l1/Tcf3/Gas2l1/Rps14/Jak2/Mef2c/Bcr/Vps54/Mfhas1/Lgr4/B2m/Rbfox2/Fh1/Ppp2r1a/Add1/Rps17/Prmt1/Smad5/Stat5a/Ireb2/Nfe2l1/Ptpn11/Ubap2l/Afdn/Bmi1/Hmgb1/Jam3/Cyld/Rps24/Kras/Zfp36/Ppp2ca/Mapk14/Uba5/Ahr/Ptpn2/Setd1a/Heatr3/Rps19/Z…
P	GO:0002684	positive regulation of immune system process	497	0.301182	1.44052	7.12671e-05	0.00147575	Nectin2/Igf1/Gata3/Igfbp2/Pdk1/Nfkb1/Mdk/C1qc/Dpp4/Cyba/Cd47/Mif/Rps6ka3/H2-D1/C1qa/Csk/Traf3/H2-Q7/Pou4f1/Jund/Trim6/Igf2/App/Lamp2/Mmp14/Vamp8/Stx4a/Cdkn1a/Plcl2/Rbp4/Mbl2/Casp6/Atad5/Nek7/Pnp/Hspd1/Adam10/Gnas/Akirin1/Ptprj/Alpk1/Gpi1/Atp11c/Mavs/Rac1/Ctnnbip1/Mcu/Stx7/Il1a/Bax/H2-Q6/Hmgb2/Hmces/Peli1/Shld1/Eif2b3/Fyn/Lacc1/Plekha1/Serpine1/Zbtb16/Il6st/Appl1/Zfp36l1/Tifa/Polr3f/Pvr/Spr/Prkd2/…
P	GO:0034097	response to cytokine	456	0.307459	1.46615	7.99591e-05	0.00163579	Gata3/Nfkb1/Tcl1/Elavl2/Cd47/Bst2/Ext1/Slit2/Klf5/Traf3/H2-Q7/Pou5f1/Pou4f1/Trim6/App/Vamp8/Syngr1/Stx4a/Fmr1/Gipc1/Lepr/Casp6/Lrba/Atic/Ptp4a3/Hspd1/Adam10/Prdm5/Rel/Snx10/Fn1/P4hb/Mavs/Cdc34b/Pparg/Il1a/Irak4/Ubtf/Csf2ra/Jak1/Slc27a1/Hspa5/Rbmx/Hif1a/Rffl/Traf3ip2/Prmt2/Cited1/Adipor2/Mapk7/Sycp3/Smad4/Serpine1/Parp16/Il6st/Asah1/Zyx/Nfe2l2/Vps26b/Ifngr1/Appl1/Zfp36l1/Rnmt/Zfp36l2/Cdc42/Ncl/Cdk…
P	GO:0010975	regulation of neuron projection development	354	0.331908	1.53406	8.42337e-05	0.00170273	Gata3/Inpp5f/Ptk7/Stk24/Srcin1/Cdk5r1/Robo2/Cul7/Mdk/Crmp1/Ppp1r9a/Apoe/H2-D1/Cask/Slit2/Nckipsd/Map4k4/Stau2/Nptn/Spg20/Itgb1/Cers2/Adam10/P3h1/Fn1/Dynlt1f/Dynlt1a/Shox2/Kat2b/Dynlt1c/Ube2v2/Efna5/Kif3c/Negr1/Igf1r/Hspa5/Plxna1/Bmpr2/Cpeb1/Macf1/Fyn/Tanc2/Ppp2r5d/Pdlim5/Lrp6/Neo1/Pak1/Nfe2l2/Caprin2/Sipa1l1/Ptprf/Tiam1/Tiam2/Ryk/Abi2/Chn1/Thoc2/Hdac2/Rap1a/Nme1/B2m/Atp8a2/Cfl1/Setd6/Gpc2/Cdc20/D…
P	GO:0042776	proton motive force-driven mitochondrial ATP synthesis	56	0.543382	1.95069	8.61561e-05	0.00172109	Ndufb11/Ndufa1/Atpsckmt/Ndufb6/Stoml2/Ndufc2/Ndufab1/Ndufa13/Ndufb3/Ndufa11/Ndufa6/Atp5h/Ndufa8/Ndufb7/Ndufa7/Atp5k/Ndufb4/Ndufs6/Sdhc/Ndufc1/Sdhd/Ndufb8/Atp5j2/Ndufs7/Ndufa5/Atp5a1/Ndufa2
P	GO:1901615	organic hydroxy compound metabolic process	276	0.352969	1.60108	8.78671e-05	0.00173486	Tyr/Hprt/Gata3/Nfkb1/Apoe/Ctsb/Ebpl/Aoc2/Pnpo/Pcbd2/Abca1/Sod1/Prkaa2/Rdh12/Malrd1/App/Ctsl/Gipc1/Got1/Lepr/Rbp4/Msmo1/Pts/Acer3/Apoa2/Adh5/Cyp51/Qdpr/Snai2/Slc5a5/Tpk1/Scap/Mecp2/Hif1a/Cyb5r1/Dpm3/Cdh3/Cited1/Acer2/Hsd17b7/Asah1/Alg10b/Appl1
P	GO:0042060	wound healing	149	0.420796	1.78282	9.27707e-05	0.00181063	Igf1/Ptk7/F13a1/Npr2/Apoe/Cask/Ext1/Prkcd/Fbln1/Sdc4/Cdkn1a/Fer1l5/Itgb1/Tpm1/Tspan9/Gnas/Fn1/Ptprj/Vkorc1/Pparg/Il1a/Snai2/Hif1a/Pdia4/Macf1/Adipor2/Ppard/Cxadr/Serpine1/Pak1/Nfe2l2/Tmeff2/Fkbp6/Jak2/Pdia3/Dcbld2/Srsf6/Ppia/Chmp7/Evl/BC004004
P	GO:0016072	rRNA metabolic process	232	0.359468	1.59606	9.46325e-05	0.00182598	Exosc8/Rcl1/H2afy2/Dicer1/Kat2b/Wdr75/Ubtf/Rpl35/Nol6/Usp36/Gar1/Shq1/Fbl/Trmt112/Tsr2/Rrp8/Ncl/Lsm6/Rpl27/Srfbp1/Esf1/Mettl5/Brix1/Snu13/C1d/Rpl10a/Gtf2h5/Rpl14/Mrpl44/Ern1/Wdr43/Ythdf2/Emg1/Abt1/Rps17/Dis3/Rps15/Mettl15/Ddx10/Polr1b/Exosc7/Utp4/Dimt1/Utp6/Fcf1/Wdr36/Trir/Pop7/Mphosph6/Ddx17/Nop10/Rbm34/Rps24/Rrp15/Gtpbp3/Rps21/Rpl11/Rps16/Nhp2/Spin1/Wdr3/Pop5/Pdcd7/Pwp2/Rsl1d1/Rpf2/Rps19/Rrp1b/…
P	GO:0001817	regulation of cytokine production	357	0.32552	1.50953	0.000102041	0.0019468	Igf1/Gata3/Nfkb1/Furin/Pnp2/Mdk/Atp6ap2/Cyba/Cd47/Mif/Bst2/H2-D1/Csk/Traf3/H2-Q7/Sod1/Fbln1/Trim6/Bank1/App/Cd2ap/Nptn/Pnp/Apoa2/Dicer1/Hspd1/Rel/Fn1/Ptprj/Mavs/Rac1/Pparg/Il1a/Banf1/Snai2/H2-Q6/Hmgb2/Peli1/Hif1a/Cdh3/Lacc1/Isl1/Smad4/Serpine1/Hdac3/Ifngr1/Appl1/Nlrp9b/Polr3f/Ncl/Il17ra/Hyal2/Prkd2/Rftn1/Mpv17/Slc7a5/Stoml2/Rbx1/Jak2/Lurap1/Zbtb20/Hdac2/Fgr/Hdac9/Ripk2/Atp2b1/G3bp1/Lgr4/Rock2/B2m
P	GO:0060537	muscle tissue development	259	0.343729	1.54759	0.000105837	0.00199679	Igf1/Hoxd9/Smo/Igf2bp1/Pop1/Npr2/Klf5/Fgf8/Pou4f1/Egln1/Acvr1/Zfpm2/Igf2/Trip10/Mylpf/Mbnl1/Rbp4/Tcf7l2/Foxp2/Itgb1/Hivep3/Tpm1/Dicer1/Akirin1/Shox2/Homer1/Cdon/Ttn/Efemp2/Ccnb1/Isl1/Pdlim5/Lrp6/Sik1/Smad4/Cxadr/Hdac3/Pak1/Ddx39b/Bcl9/Cdc42/Ski/Slc25a4/Jarid2/Svil/Ctnnb1/Foxn2/Cdk1/Usp19/Mef2c/Hdac2/Vps54/Hdac9/Acadm/Cacybp
P	GO:0034250	positive regulation of amide metabolic process	135	0.428402	1.78141	0.000112866	0.00208774	Igf2bp1/Apoe/Ogt/Prkcd/Habp4/Mpv17l2/Fmr1/Dazl/Samd4/Impact/Rps6kb2/Cpeb1/Cnbp/Rps27l/Pkm/Guf1/Hnrnpd/Nfe2l2/Ddx39b/Ifngr1/Cirbp/Mpv17/Tent4a/Ssb/Mettl5/Polr2g/Eif2ak4/Rock2/Ythdf2/Vim/Prmt1/Khdrbs1/Gsk3a/Ythdf1/Upf3b/Cdk4/Ythdf3/Coa3/Trmt10c/Smpd3/Efl1/Mettl14/C1qbp/Larp4/Ptk2b/Eif4g2/Dnajc3/Elavl1/Otud6b/Sp1/Dhx36/Rpl5/Piwil2/Rmnd1/Rpl26
P	GO:0043523	regulation of neuron apoptotic process	190	0.389582	1.69529	0.000114378	0.00208774	Gata3/Smo/Pdk1/Cdk5r1/Mdk/Apoe/Pmaip1/Fgf8/Sod1/Pou4f1/Egln1/Ppp2r2b/App/Fmr1/Xiap/Casp6/Nrbp2/Hspd1/Ccnd1/Gpi1/Cdc34b/Bax/Ube2v2/Thap11/Mecp2/Hif1a/Cited1/Fyn/Snx6/Isl1/Hdac3/Il6st/Cdc42/Ptprf/Mpv17/Ctnnb1/Jak2/Tfap2a/Mef2c/Vps54/Lgmn
P	GO:0050867	positive regulation of cell activation	188	0.384334	1.66833	0.000115831	0.00208774	Nectin2/Igf1/Gata3/Smo/Igfbp2/Mdk/Dpp4/Cd47/Mif/H2-D1/H2-Q7/Jund/Igf2/Mmp14/Vamp8/Stx4a/Cdkn1a/Atad5/Pnp/Hspd1/Ptprj/Atp11c/Il1a/H2-Q6/Hmces/Peli1/Shld1/Zbtb16/Il6st/Pvr/Spr/Acta2/Tcf3/Jak2/Mef2c/Fgr/Ripk2/Arid1b/B2m/Smarcc1/Kmt5b/Selenok/Pla2g3/Adk/H2-K1/Cd81/Tfrc/Stat5a
P	GO:0051222	positive regulation of protein transport	224	0.355345	1.56682	0.000116805	0.00208774	Igf1/Bcap31/Smo/Ncoa7/Cdk5r1/Pmaip1/Cask/Prkcd/Malrd1/App/Vamp8/Cd2ap/Stx4a/Rab34/Lepr/Rbp4/Tcf7l2/Nkx6-1/Gnas/Mavs/Rac1/Pparg/Mcu/Il1a/Oaz1/Ttn/Hif1a/Msh5/Fyn/Edem1/Isl1/Dynll1/Ppard/Hdac3/Pak1/Mtcl1/Cdc42
P	GO:0048858	cell projection morphogenesis	452	0.310891	1.48219	0.000114594	0.00208774	Hprt/Gata3/Srcin1/Smo/Igf2bp1/Alcam/Cdk5r1/Robo2/Cul7/Mdk/Npr2/Ppp1r9a/Apoe/Cask/Ext1/Slit2/Fgf8/Grcc10/App/Map4k4/Unc5d/Arhgef25/Auts2/Stau2/Top2b/Nptn/Spg20/Dvl3/Itgb1/Nkx6-1/Dicer1/Adam10/Fn1/Dynlt1f/Rac1/Dynlt1a/Shox2/Dynlt1c/Klf7/Impact/Cntn6/Efna5/Lamb2/Crppa/Igf1r/Uchl1/Mecp2/Plxna1/Bmpr2/Macf1/Fyn/Tanc2/Prmt3/Isl1/Ugt8a/Pdlim5/Smad4/Neo1/Pak1/Mov10/Caprin2/Adarb1/Cdc42/Wasf1/Ctnnd2/Sipa1l…
P	GO:0140013	meiotic nuclear division	188	0.383627	1.66526	0.000119479	0.00210874	Dmc1/Zfy2/M1ap/Npr2/Mei4/Tex11/Prdm9/Mnd1/Tex15/Dazl/Top2b/Syce2/Rnf212b/Bach1/Btbd18/Ncaph/Suv39h2/Sycp1/Msh5/Cpeb1/Msh4/Tex19.1/Sycp3/Cks2/Meiob/Rad1/Syce3/Brip1/Ooep/4930447C04Rik/Ubr2/Hormad1/Topbp1/Rbm46/Ppp2r1a/Spire1/Cdc20/Dmrtc2/Terb2/Ccnb1ip1/Fbxo5/Calr/Mei1/Tesmin/Tex19.2/Rps27a/Rad54b
P	GO:0120039	plasma membrane bounded cell projection morphogenesis	448	0.306874	1.46369	0.000120464	0.00210874	Hprt/Gata3/Srcin1/Smo/Igf2bp1/Alcam/Cdk5r1/Robo2/Cul7/Npr2/Ppp1r9a/Apoe/Cask/Ext1/Slit2/Fgf8/Grcc10/App/Map4k4/Unc5d/Arhgef25/Auts2/Stau2/Top2b/Nptn/Spg20/Dvl3/Itgb1/Nkx6-1/Dicer1/Adam10/Fn1/Dynlt1f/Rac1/Dynlt1a/Shox2/Dynlt1c/Klf7/Impact/Cntn6/Efna5/Lamb2/Crppa/Igf1r/Uchl1/Mecp2/Plxna1/Bmpr2/Macf1/Fyn/Tanc2/Prmt3/Isl1/Ugt8a/Pdlim5/Smad4/Neo1/Pak1/Mov10/Caprin2/Adarb1/Cdc42/Wasf1/Ctnnd2/Sipa1l1/Ra…
P	GO:0051402	neuron apoptotic process	227	0.372718	1.65223	0.000126648	0.00219438	Gata3/Smo/Pdk1/Cdk5r1/Mdk/Npr2/Apoe/Ctsb/Pmaip1/Fgf8/Sod1/Siah1b/Pou4f1/Egln1/Ppp2r2b/App/Fmr1/Xiap/Casp6/Nrbp2/Hspd1/Ccnd1/Gpi1/Cdc34b/Bax/Ube2v2/Thap11/Mecp2/Hif1a/Cited1/Fyn/Snx6/Isl1/Hdac3/Il6st/Adarb1/Cdc42/Ptprf/Mpv17/Ctnnb1/Jak2/Tfap2a/Mef2c/Vps54/Lgmn
P	GO:1901617	organic hydroxy compound biosynthetic process	123	0.439563	1.80148	0.000130599	0.00223997	Tyr/Gata3/Nfkb1/Apoe/Pnpo/Pcbd2/Sod1/Prkaa2/Malrd1/Gipc1/Got1/Msmo1/Pts/Acer3/Cyp51/Qdpr/Snai2/Scap/Cyb5r1/Cdh3/Cited1/Acer2/Hsd17b7/Asah1/Appl1/Spr/Myo5a/Lss
P	GO:0061448	connective tissue development	147	0.405462	1.7085	0.000139159	0.00231659	Guca2b/Igf1/Gata3/Mdk/Npr2/Ext1/Zfp219/Trps1/Spg20/Dicer1/Gnas/Selenom/Shox2/Pparg/Klf7/Snai2/Ext2/Hif1a/Bmpr2/Mboat2/Ogn/Lrp6/Ppard/Zbtb16/Runx2/Ctnnb1/Mef2c/Ap1s2/Thbs3
P	GO:0001539	cilium or flagellum-dependent cell motility	155	-0.430556	-1.69369	0.000138012	0.00231659	Dnah9/Gas8/Slc9b1/Spef2/Ttc21a/Cfap61/Cfap52/Cfap65/Iqcg/Eno4/Cfap43/Spag6l/Ccdc65/Smcp/Mns1/Drc7/Efhc1/C2cd6/Dzip1/Efcab1/Wdr66/Cfap221/Tekt1/Dnah14/Ldhc/Dnah1/Ttc12/Cfap206/Catsper2/Fam71d/4833427G06Rik/Nsun7/Slc22a14/Ift46/Dnah8/Gapdhs/Cfap44/Ttll1/Kif9/Dnah2/Ccdc151/Akap4/Rsph9/Rnase10/Dnah6/Catspere2/Cfap53/Catspere1/Tpgs1/Dnah17/Ttll6/Tcte1/Gk2/Cep131/Yif1b/Ccdc40/Slc9c1/Drc1/Catsperd/Pih1d…
P	GO:0060285	cilium-dependent cell motility	155	-0.430556	-1.69369	0.000138012	0.00231659	Dnah9/Gas8/Slc9b1/Spef2/Ttc21a/Cfap61/Cfap52/Cfap65/Iqcg/Eno4/Cfap43/Spag6l/Ccdc65/Smcp/Mns1/Drc7/Efhc1/C2cd6/Dzip1/Efcab1/Wdr66/Cfap221/Tekt1/Dnah14/Ldhc/Dnah1/Ttc12/Cfap206/Catsper2/Fam71d/4833427G06Rik/Nsun7/Slc22a14/Ift46/Dnah8/Gapdhs/Cfap44/Ttll1/Kif9/Dnah2/Ccdc151/Akap4/Rsph9/Rnase10/Dnah6/Catspere2/Cfap53/Catspere1/Tpgs1/Dnah17/Ttll6/Tcte1/Gk2/Cep131/Yif1b/Ccdc40/Slc9c1/Drc1/Catsperd/Pih1d…
P	GO:0071345	cellular response to cytokine stimulus	411	0.312112	1.47748	0.000145518	0.00239892	Gata3/Nfkb1/Tcl1/Elavl2/Cd47/Ext1/Slit2/Klf5/Traf3/H2-Q7/Pou5f1/Pou4f1/Trim6/Vamp8/Syngr1/Stx4a/Gipc1/Lepr/Lrba/Atic/Ptp4a3/Hspd1/Prdm5/Snx10/Fn1/P4hb/Mavs/Cdc34b/Pparg/Il1a/Irak4/Ubtf/Csf2ra/Jak1/Slc27a1/Hspa5/Rbmx/Hif1a/Rffl/Traf3ip2/Prmt2/Adipor2/Sycp3/Smad4/Serpine1/Parp16/Il6st/Asah1/Zyx/Nfe2l2/Vps26b/Ifngr1/Appl1/Zfp36l1/Rnmt/Zfp36l2/Cdc42/Ncl/Cdk9/Samhd1/Il17ra/Ptprf/Hyal2/Eef1e1/Jarid2/St…
P	GO:0006403	RNA localization	158	0.400175	1.71688	0.000159916	0.00260277	Igf2bp1/Magoh/Fmr1/Stau2/Nxt2/Rbm8a/Nol6/Magohb/Cpeb1/Fbl/Eny2/Parn/Ddx39b/Zfp36l1/Sarnp/Phax/Rftn1/Sem1/Nup62/Hnrnpa2b1/Aaas/Thoc2/Ddx39/Ckap5/Ssb/Cpsf6/Nup54/A1cf/Nup107/Bicd2/Alyref/Seh1l/Nup88/Nup93/Sec13/Srsf3/Khdrbs1/Srsf1/Hnrnpa3/Ncbp2/Rae1/Zfp36/Tomm20/Nup85/Hnrnpa1/Slbp/Nup37/Dcp2/Setd2/G3bp2/Hnrnpab
P	GO:0051098	regulation of binding	270	0.340269	1.54588	0.000160949	0.00260277	Igf1/Gata3/Smo/Crmp1/Apoe/Hist1h2ba/Epb41/Pou4f1/Trim6/Habp4/App/Fmr1/Cycs/Cdkn1a/Plcl2/Tcf7l2/E2f1/Dtx3l/Mavs/Ctnnbip1/Pparg/Kat2b/Bax/Cdon/Hmgb2/Rap1gap/Mecp2/Stk3/Isl1/Smad4/Dazap2/Caprin2/Cdc42/Uchl1os/Ptprf/Ski/Txn1/Tiam1/Amfr/Ctnnb1/Tmed2/Spon1/Jak2/Nsd1/Hdac2/Nucks1/Ripk2/Nme1/B2m/Smad2
P	GO:0051262	protein tetramerization	59	0.541641	1.97403	0.00017761	0.00279164	Hprt/Crtc3/App/Mavs/Mcoln1/Homer1/Stk3/Sycp1/Ssbp1/Trpm6/Pkm/Samhd1/Trpm7/Acot13/Cpsf6/B2m/Cpsf7/Evl/Acaca/Pex5
P	GO:0003206	cardiac chamber morphogenesis	67	0.504776	1.89079	0.000176706	0.00279164	Gata3/Smo/Robo2/Slit2/Fgf8/Nos3/Pou4f1/Egln1/Acvr1/Zfpm2/Rbp4/Dvl3/Tpm1/Shox2/Hif1a/Bmpr2/Isl1/Lrp6/Smad4
P	GO:0007131	reciprocal meiotic recombination	57	0.522393	1.88329	0.000180848	0.00279164	Dmc1/Tex11/Prdm9/Mnd1/Top2b/Rnf212b/Bach1/Sycp1/Msh5/Msh4/Tex19.1/Sycp3/Meiob/Syce3/Brip1/4930447C04Rik/Ubr2/Topbp1/Terb2/Ccnb1ip1
P	GO:0140527	reciprocal homologous recombination	57	0.522393	1.88329	0.000180848	0.00279164	Dmc1/Tex11/Prdm9/Mnd1/Top2b/Rnf212b/Bach1/Sycp1/Msh5/Msh4/Tex19.1/Sycp3/Meiob/Syce3/Brip1/4930447C04Rik/Ubr2/Topbp1/Terb2/Ccnb1ip1
P	GO:0031667	response to nutrient levels	243	0.356491	1.59606	0.000180585	0.00279164	Guca2b/Stk24/Nenf/Eif4ebp1/Apoe/Ogt/Pmaip1/Pcsk1n/Sod1/Gm4922/Prkaa2/Lamp2/Oma1/Cdkn1a/Tcf7l2/Plin3/Usf1/Pparg/Kat2b/Impact/Bax/Snai2/Hspa5/Cadps2/Gatm/Foxo3/Lrp6/Ppard/Nfe2l2/Rrp8/Fads1/Foxo1/Kdm6a/Mybbp1a/Mpv17/Gas2l1/Slc16a1/Pdia3/Acadm/Nuak2/Lamtor1/Eif2ak4/Gabarapl2
P	GO:0045787	positive regulation of cell cycle	263	0.351307	1.58896	0.000184285	0.00281907	Igf1/Fen1/Npr2/Eif4ebp1/Prdm9/Fgf8/Igf2/App/Gipc1/Dazl/Cdc14a/Atad5/Dynlt3/Ccnd1/Rhno1/Kat2b/Il1a/Cdc14b/Bax/Chek1/Ube2c/Igf1r/Mecp2/Ncaph/Rad51b/Ccnb1/Lrp6/Ddx39b/Cdc42/Nup62/Tcf3/Lsm11/Cdk1/Usp19/Ooep/Lgmn/Rock2/Ccdc57/Rbm46/Nsfl1c/Wiz/Cdc20/Fbxo5/Mad2l1/Rps15a/BC004004/Orc1/Calr/Cep295/Stat5a/Ube2e2/Chek2/Ranbp1/Ptpn11/Sfpq/Dbf4/Insr/Hmgb1/Ythdc2
P	GO:0007129	homologous chromosome pairing at meiosis	55	0.532854	1.90675	0.000186752	0.00283129	Dmc1/Mei4/Tex11/Prdm9/Mnd1/Tex15/Syce2/Bach1/Sycp1/Msh5/Cpeb1/Msh4/Tex19.1/Sycp3/Meiob/Syce3/Brip1/4930447C04Rik/Hormad1/Terb2/Ccnb1ip1
P	GO:0043524	negative regulation of neuron apoptotic process	122	0.424023	1.73945	0.000189851	0.0028528	Smo/Pdk1/Mdk/Apoe/Fgf8/Sod1/Pou4f1/Fmr1/Xiap/Nrbp2/Hspd1/Ccnd1/Gpi1/Bax/Ube2v2/Thap11/Mecp2/Hif1a/Cited1/Fyn/Snx6/Isl1/Il6st/Mpv17/Ctnnb1/Jak2/Tfap2a/Mef2c/Vps54/Lgmn
P	GO:1904951	positive regulation of establishment of protein localization	238	0.357804	1.59581	0.000194031	0.00289004	Igf1/Bcap31/Smo/Ncoa7/Cdk5r1/Pmaip1/Cask/Prkcd/Malrd1/App/Vamp8/Cd2ap/Stx4a/Rab34/Lepr/Rbp4/Tcf7l2/Nkx6-1/Ptp4a3/Gnas/Mavs/Rac1/Pparg/Mcu/Il1a/Oaz1/Ttn/Hif1a/Msh5/Fyn/Edem1/Isl1/Dynll1/Ppard/Hdac3/Pak1/Mtcl1/Cdc42/Hyal2/Jak2/Cdk1/Casr/A1cf/Cct6a/Ppia/Prnp/Tardbp/Arf1/Cep295/Cd81/Sar1b/Cct8/Tomm7/Ier3ip1/Zdhhc2/Sirt6/Wipf1/Gsk3a/Ice1/Zfand1/Irs2/Golph3l
P	GO:1904019	epithelial cell apoptotic process	84	0.49042	1.90158	0.000204609	0.00300209	Igf1/Gata3/Mdk/Prkaa2/Casp6/Tcf7l2/E2f1/Pak4/Bax/Igf1r/Stk3/Bmpr2/Mapk7/Foxo3/Isl1/Serpine1/Hdac3/Nfe2l2/Zfp36l1
P	GO:0033993	response to lipid	376	0.3198	1.50129	0.00020509	0.00300209	Igf1/Ptk7/Smo/Usp26/Nfkb1/Rhox13/Eif4ebp1/Mif/Rps6ka3/Ogt/Nos3/Abca1/Pou5f1/Pou4f1/Prkaa2/Trim6/Hdac8/Lmo3/Gnrh1/Rbp4/Pdk3/Gnas/Igf2r/Pparg/Adh5/Il1a/Uri1/Bax/Snai2/Slc5a5/Irak4/Smyd3/Efna5/Hmgb2/Peli1/Lcor/Triml2/Prmt2/Cited1/Foxo3/Isl1/Acer2/Lrp6/Ppard/Serpine1/Pak1/Zfp36l1/Zfp36l2/Ncl/Foxo1/Kdm6a/Ctnnb1/Tcf3/Jak2/Tfap2a/Mef2c/Bcr/Vps54/Pdia3/Ripk2/Ndufa13/Plaa/Rock2/B2m/Smad2/Rbfox2/Trim68/Add…
P	GO:0006119	oxidative phosphorylation	114	0.426021	1.73358	0.000230144	0.00334004	Ndufb11/Cycs/Ndufa1/Atpsckmt/Ccnb1/Ndufb6/Stoml2/Ndufc2/Ndufab1/Cdk1/Ndufa13/Cox5b/Ndufb3/Coq7/Ndufa11/Cox7c/Ndufa6/Dguok/Cyct/Uqcrb/Atp5h/Ndufa8/Tefm/Ndufb7/Cox5a/Ndufa7/Uqcr11/Mlx/Atp5k/Shmt2/Uqcrh/Ndufb4/Ndufs6/Nipsnap2/Sdhc/Ndufc1/Sdhd/Cyc1/Ndufb8/Chchd2/Atp5j2/Ndufs7/Vcp/Ndufa5/Cox4i1/Atp5a1/Ndufa2/Cox6a1/Cox7a2/Ndufb2/Bid/Ndufa12/Coa6/Cox8a/Ndufs4/Ndufb10/Fxn/Cox8c/Tmem135/Ndufb1-ps/1700066…
P	GO:0050657	nucleic acid transport	130	0.415138	1.71257	0.000240078	0.0033838	Igf2bp1/Magoh/Fmr1/Nxt2/Rbm8a/Nol6/Magohb/Cpeb1/Eny2/Ddx39b/Zfp36l1/Sarnp/Phax/Rftn1/Sem1/Nup62/Hnrnpa2b1/Aaas/Thoc2/Ddx39/Ssb/Cpsf6/Nup54/Nup107/Bicd2/Alyref/Seh1l/Nup88/Nup93/Sec13/Srsf3/Khdrbs1/Srsf1/Hnrnpa3/Ncbp2/Rae1/Zfp36/Tomm20/Nup85/Hnrnpa1/Slbp/Nup37
P	GO:0050658	RNA transport	130	0.415138	1.71257	0.000240078	0.0033838	Igf2bp1/Magoh/Fmr1/Nxt2/Rbm8a/Nol6/Magohb/Cpeb1/Eny2/Ddx39b/Zfp36l1/Sarnp/Phax/Rftn1/Sem1/Nup62/Hnrnpa2b1/Aaas/Thoc2/Ddx39/Ssb/Cpsf6/Nup54/Nup107/Bicd2/Alyref/Seh1l/Nup88/Nup93/Sec13/Srsf3/Khdrbs1/Srsf1/Hnrnpa3/Ncbp2/Rae1/Zfp36/Tomm20/Nup85/Hnrnpa1/Slbp/Nup37
P	GO:0031331	positive regulation of cellular catabolic process	238	0.355449	1.58531	0.000238645	0.0033838	Igf1/Smo/Igf2bp1/Vdac1/Apoe/Prkcd/Prkaa2/Trim6/App/Exosc8/Dtx3l/Apoc2/Kat2b/Samd4/Patl1/Bax/Hif1a/Pip4k2a/Foxo3/Snx7/Snx30/Mov10/Scoc/Hnrnpd/Parn/Zfp36l1/Zfp36l2/Cnot8/Foxo1/Tnrc6b/Slc25a4/Tent4a/Atg16l1/Celf1/Zbtb20/Ripk2/Polr2g/Rock2/Tnrc6a/Trim68/Ythdf2/Tardbp/Zswim8/Hnrnpr/Exosc7/Insr/Hmgb1/Gsk3a/Ythdf1/Atg101/Gnai3/Mlx/Irs2/Ythdf3/Zfp36/Snx18/Ppp2ca/Tmem59/Tbk1/Pafah1b2/Map3k7/Supv3l1/Map2k1…
P	GO:0003013	circulatory system process	242	0.35294	1.57546	0.000241131	0.0033838	Guca2b/Uty/Pop1/Atp6ap2/Npr2/Apoe/Cyba/Ext1/Slit2/Nos3/Sod1/App/Atp1b1/Tpm1/Ptp4a3/Gnas/Ptprj/Cacna1e/Rac1/Ctnnbip1/Shox2/Pparg/Adh5/Kat2b/Ank2/Plekha7/Slc27a1/Ttn/Tmem38a/Mecp2/Ext2/Hif1a/Tmem65/Nisch/Bmpr2/Fyn/Npr3/Isl1/Ppard/Cxadr/Cdc42/Spr/Acta2/Manf/Mpv17/Ptpro/Bcr/Atp2b1/Casr/Trdn/Rock2/Gaa/Rbfox2
P	GO:1904035	regulation of epithelial cell apoptotic process	61	0.524433	1.91878	0.000246555	0.00339411	Igf1/Gata3/Mdk/Prkaa2/Tcf7l2/Pak4/Bax/Igf1r/Mapk7/Foxo3/Isl1/Serpine1/Hdac3/Nfe2l2/Zfp36l1/Jak2
P	GO:0042274	ribosomal small subunit biogenesis	102	0.458865	1.8297	0.000246514	0.00339411	Rcl1/Wdr75/Nol6/Fbl/Tsr2/Rps27l/Lsm6/Srfbp1/Rps14/Rps9/Snu13/Gtf2h5/Wdr43/Emg1/Abt1/Rps12/Rps17/Rps15a/Nop56/Rps15/Rps23/Utp4/Dimt1/Utp6/Fau/Fcf1/Wdr36/Rpl38/Rps24/Rps21/Rps16/Wdr3/Rps11/Pwp2/Rps19/Dnttip2/Xrcc5/Tbl3/Nol7/Rps13/Aatf/Utp3/Wdr46/Rrp9/Nol11/Mphosph10/Rps25/Utp20/Tsr1/Rps8/Eral1/Ngdn/Nom1/Pno1/Mettl17/Krr1
P	GO:0009896	positive regulation of catabolic process	385	0.306056	1.44016	0.000247862	0.00339411	Igf1/Rnf217/Bcap31/Smo/Igf2bp1/Vdac1/Apoe/Prkcd/Prkaa2/Trim6/App/Fmr1/Exosc8/Apoa2/Dtx3l/Apoc2/Kat2b/Samd4/Patl1/Bax/Ube2v2/Oaz1/Hif1a/Pip4k2a/Foxo3/Snx7/Snx30/Mov10/Ppp2r3a/Scoc/Hnrnpd/Parn/Zfp36l1/Zfp36l2/Cnot8/Foxo1/Tnrc6b/Slc25a4/Tent4a/Rbx1/Atg16l1/Celf1/Zbtb20/Cdc20b/Ripk2/Ndufa13/Polr2g/Rock2/Tnrc6a/Trim68/Rnft2/Cdc20/Ern1/Ythdf2/Dab2ip/Tardbp/Zswim8/Cd81/Hnrnpr/Exosc7/Sirt6/Insr/Hmgb1/Zp3…
P	GO:0016570	histone modification	145	0.403354	1.70225	0.000253036	0.00341077	Uty/Noc2l/Kmt2a/Sgf29/Ogt/Prdm9/App/Hdac8/Auts2/Ube2a/Hat1/Hist1h1c/Kat2b/Pcgf3/Smyd3/Ehmt1/Mecp2/Suv39h2/Tada2a/Eny2/Hdac3/Dek/Rrp8/Wdr5/Kdm6a/Morf4l2/Mybbp1a/Ube2n/Prdm6/Hdac2/Hdac9/Baz1b/Smyd5/Pcgf6/Kmt5b/Nfyb/Mrgbp/Kdm3b/Kdm6b/Ash1l/Kansl1/Nfyc/Ring1/Mta2/Pcgf5/Brca1/Tbl1xr1/Setd1a/Atxn7l3/Map3k7/Rnf2/Ube2b/Ezh2/Phf20/Setd2
P	GO:0032103	positive regulation of response to external stimulus	284	0.332428	1.5107	0.000253096	0.00341077	Nectin2/Stk24/Pdk1/Mdk/Dpp4/Cyba/Cd47/Mif/Rps6ka3/H2-D1/Slit2/Traf3/H2-Q7/Trim6/App/Lamp2/Vamp8/Stx4a/Rab34/Mbl2/Casp6/Nek7/Hspd1/Adam10/Fn1/Akirin1/Ptprj/Alpk1/Mavs/Rac1/Mcu/Snai2/Lgals2/H2-Q6/Hmgb2/Igf1r/Peli1/Bmpr2/Lacc1/Serpine1/Appl1/Tifa/Polr3f/Pvr/Il17ra/Hyal2/Tiam1/Prkd2/Rftn1/Otud4/Ripk2/Casr/Lgmn/Mfhas1/Atat1/Lgr4/Lsm14a/Polr3g/Cttn/Polr3d/Dab2ip/Pla2g3/Clpb/H2-K1/Hspa8/Calr/Cd81/Stat5a
P	GO:0042445	hormone metabolic process	97	0.456313	1.80947	0.000257343	0.0034407	Igf1/Gata3/Nfkb1/Furin/Atp6ap2/Ctsb/Pcsk1n/Scg5/Rdh12/Igf2/Ctsl/Rbp4/Tcf7l2/Adam10/P4hb/Selenom/Slc5a5/Igf1r/Aldh8a1/Hif1a/Prmt3/Plekha1/Hsd17b7
P	GO:0050708	regulation of protein secretion	182	0.383232	1.66475	0.000276218	0.0036642	Igf1/Srcin1/Ncoa7/Apoe/Cask/Malrd1/Vamp8/Cd2ap/Stx4a/Rab34/Map4k4/Lepr/Rbp4/Tcf7l2/Nkx6-1/Gnas/P3h1/Cacna1e/Rac1/Pparg/Mcu/Il1a/Klf7/Cyp51/Efna5/Ttn/Hif1a/Llgl2/Stxbp5l/Eny2/Isl1/Dynll1/Ppard/Neo1/Midn/Foxo1/Tiam1/Jak2/Slc16a1/Casr/Hadh
P	GO:0050792	regulation of viral process	99	0.451363	1.78918	0.000279925	0.0036846	Nectin2/Furin/Bst2/Trim26/Fbln1/Trim6/Resf1/Fmr1/Top2b/Mbl2/Gm7879/Dicer1/P4hb/Mavs/Dynlt1f/Dynlt1a/Banf1/Dynlt1c/Ubp1/Adarb1/Pvr/Fkbp6/Kpna2/Ppih/Trim68/Ppia/Atg5/Map3k1/N4bp1/Dynlt1b/Hmgb1/Tasor/8030462N17Rik/Tsg101/Zfp36/Mphosph8
P	GO:0003007	heart morphogenesis	146	0.40371	1.7007	0.000282298	0.00368725	Gata3/Smo/Robo2/Uty/Ext1/Slit2/Fgf8/Nos3/Pou4f1/Egln1/Acvr1/Zfpm2/Rbp4/Dvl3/Tpm1/Dicer1/Rac1/Shox2/Snai2/Ttn/Hif1a/Bmpr2/Isl1/Lrp6/Smad4/Cdc42/Kdm6a/Ctnnb1/Tmed2/Tfap2a/Mef2c/Smad2/Gaa/Rbpj/Pkp2/Dvl2/Dag1/Nphp3/Tgfbr1/Gng5/Sirt6/Insr/Gsk3a/Dnah11/Arl13b
P	GO:0045087	innate immune response	412	0.302929	1.43347	0.000297559	0.00385691	Nectin2/Gata3/Pdk1/Nfkb1/C1qc/Dpp4/Apoe/Cyba/Cd47/Mif/Bst2/Rps6ka3/H2-D1/Trim26/C1qa/Rpl39/Traf3/H2-Q7/Hmgb3/Trim6/Igf2/App/Lamp2/Vamp8/Stx4a/Mbl2/Casp6/Nek7/Hspd1/Jchain/Prdx1/Dtx3l/Rel/Alpk1/Mavs/Pparg/Banf1/Irak4/Jak1/H2-Q6/Hmgb2/Wrnip1/Peli1/Map4k2/Triml2/Cited1/Fyn/Lacc1/Zyx/Nfe2l2/Vps26b/Ifngr1/Appl1/Nlrp9b/Tifa/Cdc42/Polr3f/Pvr/Samhd1/Il17ra/Rftn1/Ube2n/Otud4/Jak2/Ttll12/Fgr/Lgals3/Ripk2/M…
P	GO:0006417	regulation of translation	326	0.322971	1.48306	0.000303124	0.00389928	Igf1/Igf2bp1/Ago3/Eif4ebp1/Ogt/Habp4/Bank1/App/Pus7/Mpv17l2/Magoh/Fmr1/Ppp1ca/Exosc8/Dazl/Rpl10/Samd4/Impact/Patl1/Rps6kb2/Paip2b/Cpeb1/Cnbp/Aco1/Rps27l/Pkm/Parp16/Guf1/Mov10/Hnrnpd/Parn/Caprin2/Ddx39b/Zfp36l1/Zfp36l2/Rplp1/Ncl/Cnot8/Tnrc6b/Sarnp/Cirbp/Mpv17/Tent4a/Tmed2/Celf1/Ssb/Mettl5/Polr2g/Eif2ak4/Wtip/Rock2/Lsm14a/Zfp598/Zfp706/Tnrc6a/Ern1/Ythdf2/Trnau1ap/Malsu1/Tardbp/Elavl4/Ifrd2/Vim/Etf1…
P	GO:0050776	regulation of immune response	411	0.306703	1.45188	0.000307732	0.00392879	Nectin2/Gata3/Pdk1/Nfkb1/C1qc/Dpp4/Apoe/Cyba/Cd47/Mif/Rps6ka3/H2-D1/C1qa/Csk/Traf3/H2-Q7/Trim6/Igf2/App/Lamp2/Vamp8/Stx4a/Plcl2/Mbl2/Casp6/Atad5/Nek7/Pnp/Hspd1/Ptprj/Alpk1/Mavs/Pparg/Stx7/Banf1/Bax/H2-Q6/Hmgb2/Hmces/Peli1/Pkn1/Stk3/Shld1/Eif2b3/Fyn/Lacc1/Plekha1/Nfe2l2/Appl1/Tifa/Polr3f/Pvr/Samhd1/Prkd2/Rftn1/Ube2n/Stoml2/Otud4/Jak2/Ttll12/Mef2c/Bcr/Rap1a/Fgr/Lgals3/Ripk2/Mfhas1/Atat1/Eif2ak4/Lgr…
P	GO:0051249	regulation of lymphocyte activation	246	0.342718	1.53256	0.00031279	0.00393421	Igf1/Gata3/Igfbp2/Mdk/Dpp4/Cd47/Mif/H2-D1/Csk/H2-Q7/Hmgb3/Bank1/Igf2/Mmp14/Sdc4/Gnrh1/Cdkn1a/Tmem131l/Atad5/Pnp/Dicer1/Hspd1/Atp11c/Il1a/Socs6/H2-Q6/Hmces/Peli1/Pkn1/Stk3/Shld1/Sos2/Zbtb16/Il6st/Zfp36l1/Zfp36l2/Spr/Ctnnb1/Tcf3/Jak2/Mef2c/Fgr/Lgals3/Ripk2/Arid1b/B2m/Smarcc1/Slc4a2/Prnp/Kmt5b/Selenok/Adk/H2-K1/Cd81/Tfrc/Stat5a/Adrm1
P	GO:0045859	regulation of protein kinase activity	352	0.320808	1.48296	0.000312278	0.00393421	Igf1/Gm364/Srcin1/Cdkn1c/Cdk5r1/Tcl1/Ppp1r9a/Apoe/Mif/Csk/Prkcd/Sod1/Unc119/Ccnb3/App/Sdc4/Maged1/Cdkn1a/Fgd4/Dvl3/Ccng2/Ccnd1/Ptprj/Pparg/Kat2b/Prkar2a/Smyd3/Ccng1/Uchl1/Ttn/Pkn1/Stk3/Map4k2/Dusp7/Ccna2/Ccnb1/Clspn/Lrp6/Dazap2/Pak1/Syap1/Adarb1/Hyal2/Tiam1/Nup62/Mpv17/Dusp16/Ptpro/Jak2/Abi2/Mef2c/Rap1a/Fgr/Smg8/Cops8/Map2k4/Ppia/Chordc1/Ern1/Dab2ip/Prnp/Taf7/Dvl2/Dag1/Map3k1/Bccip/Lrp8/Stradb/Re…
P	GO:0061564	axon development	308	0.318928	1.46028	0.000321087	0.00400887	Gata3/Inpp5f/Stk24/Smo/Alcam/Cdk5r1/Robo2/Npr2/Apoe/Ext1/Slit2/Fgf8/Tspan2/Grcc10/App/Unc5d/Arhgef25/Auts2/Bex4/Top2b/Nptn/Casp6/Spg20/Itgb1/Cers2/Nkx6-1/Fn1/Dynlt1f/Rac1/Dynlt1a/Shox2/Dynlt1c/Klf7/Cntn6/Efna5/Lamb2/Crppa/Igf1r/Uchl1/Plxna1/Bmpr2/Macf1/Isl1/Smad4/Neo1/Pak1/Adarb1/Sipa1l1/Raph1/Ptprf/Tiam1/Kif5a/B4galt6/Tiam2/Ryk/Ptpro/Jak2/Chn1/Mef2c
P	GO:0060485	mesenchyme development	145	0.3999	1.68768	0.000325331	0.0040322	Gata3/Ptk7/Smo/Robo2/Cul7/Mdk/Dppa4/Ext1/Fgf8/Nos3/Bnc2/Acvr1/Trip10/Tcf7l2/Dicer1/Fn1/Snai2/Hif1a/Bmpr2/Isl1/Lrp6/Usf3/Smad4/Zfp36l1/Cdc42/Tiam1/Ctnnb1/Tfap2a/Mef2c/Hdac2/Dll3/Rock2/Smad2/Cfl1
P	GO:0045137	development of primary sexual characteristics	130	0.411313	1.69679	0.000332796	0.00406538	Gata3/Dmc1/Sohlh2/Npr2/Prdx4/Tex11/Fgf8/Nos3/Sod1/Zfpm2/Gnrh1/Rbp4/Ccnd1/Rac1/Il1a/Bax/Bach1/Hmgb2/Foxo3/Msh4/Col9a3/Tex19.1/Inha/Plekha1/Smad4/Serpine1/Brip1/Nup107/Taf4/Akap9/Grk2/Tgfbr1/H3f3b/Stat5a/Tex19.2/Adrm1/Rps27a
P	GO:0051338	regulation of transferase activity	493	0.293334	1.40127	0.000332291	0.00406538	Igf1/Gm364/Srcin1/Cdkn1c/Cdk5r1/Tcl1/Ppp1r9a/Apoe/Mif/Csk/Prkcd/Sod1/Unc119/Ccnb3/Igf2/App/Pclo/Sdc4/Maged1/Cdkn1a/Fgd4/Dvl3/Nek7/Ccng2/Apoa2/Dtx3l/Ccnd1/Spindoc/Ptprj/Pparg/Kat2b/Banf1/Ldb1/Prkar2a/Smyd3/Ccng1/Igf1r/Uchl1/Ttn/Pkn1/Epm2aip1/Stk3/Map4k2/Dusp7/Ccna2/Ccnb1/Clspn/Lrp6/Dazap2/Pak1/Hnrnpd/Parn/Syap1/Adarb1/Midn/Hyal2/Tiam1/Nup62/Hnrnpa2b1/Mpv17/Ryk/Ctnnb1/Dusp16/Ptpro/Jak2/Abi2/Serinc1…
P	GO:0051236	establishment of RNA localization	133	0.409545	1.69839	0.000342763	0.00415723	Igf2bp1/Magoh/Fmr1/Nxt2/Rbm8a/Nol6/Magohb/Cpeb1/Eny2/Ddx39b/Zfp36l1/Sarnp/Phax/Rftn1/Sem1/Nup62/Hnrnpa2b1/Aaas/Thoc2/Ddx39/Ssb/Cpsf6/Nup54/Nup107/Bicd2/Alyref/Seh1l/Nup88/Nup93/Sec13/Srsf3/Khdrbs1/Srsf1/Hnrnpa3/Ncbp2/Rae1/Zfp36/Tomm20/Nup85/Hnrnpa1/Slbp/Nup37
P	GO:0009991	response to extracellular stimulus	258	0.33867	1.5246	0.000345469	0.00416033	Guca2b/Stk24/Nenf/Eif4ebp1/Apoe/Ogt/Pmaip1/Pcsk1n/Sod1/Gm4922/Prkaa2/Lamp2/Oma1/Cdkn1a/Tcf7l2/Plin3/Usf1/Pparg/Kat2b/Impact/Bax/Snai2/Hspa5/Cadps2/Gatm/Foxo3/Lrp6/Ppard/Nfe2l2/Rrp8/Fads1/Foxo1/Kdm6a/Mybbp1a/Mpv17/Gas2l1/Slc16a1/Pdia3/Acadm/Nuak2/Lamtor1/Eif2ak4/Dctpp1/Gabarapl2
P	GO:0035082	axoneme assembly	89	-0.474005	-1.73049	0.00035065	0.00416366	Gas8/Spef2/Ccdc114/Jhy/Cfap65/Spag17/Iqcg/Cfap43/Spag6l/Spag1/Ccdc65/Mns1/Drc7/Dnaaf3/Dnah1/Ttc12/Hydin/Cfap206/Armc4/Spef1/4833427G06Rik/Ift46/Dnah8/Cfap44/Ttll1/Dnah2/Dnajb13/Rp1/Ccdc151/Rsph9/Wdr78/Maats1/Ttc25/Tpgs1/Zmynd10/Dnah17/Cep131/Ccdc40/Dnaaf1/Drc1/Pih1d3/Spaca9/Cfap58/Rsph6a/Dnaic2/Lrrc43/Cfap157/Tekt2
P	GO:0050730	regulation of peptidyl-tyrosine phosphorylation	122	0.414043	1.69851	0.000348397	0.00416366	Igf1/Inpp5f/Srcin1/Mif/Fgf8/Prkcd/Unc119/Bank1/Acvr1/Igf2/App/Pdcl3/Itgb1/Tspan9/Ptprj/Efna5/Tnk2/Prmt2/Fyn/Isl1/Il6st/Ctf1/Ncl/Hyal2/Jak2/Abi2/Hdac2/Ripk2
P	GO:0008406	gonad development	129	0.413192	1.70153	0.000361669	0.00423526	Gata3/Dmc1/Sohlh2/Npr2/Prdx4/Tex11/Fgf8/Nos3/Sod1/Zfpm2/Gnrh1/Rbp4/Ccnd1/Rac1/Il1a/Bax/Bach1/Hmgb2/Foxo3/Msh4/Col9a3/Tex19.1/Inha/Plekha1/Smad4/Serpine1/Brip1/Nup107/Taf4/Akap9/Grk2/Tgfbr1/H3f3b/Stat5a/Tex19.2/Adrm1/Rps27a
P	GO:0060294	cilium movement involved in cell motility	149	-0.426589	-1.67023	0.000359943	0.00423526	Dnah9/Gas8/Slc9b1/Spef2/Ttc21a/Cfap61/Cfap52/Cfap65/Iqcg/Eno4/Cfap43/Spag6l/Smcp/Mns1/Drc7/C2cd6/Dzip1/Efcab1/Wdr66/Cfap221/Tekt1/Dnah14/Ldhc/Dnah1/Ttc12/Cfap206/Catsper2/Fam71d/4833427G06Rik/Nsun7/Slc22a14/Dnah8/Gapdhs/Cfap44/Ttll1/Kif9/Dnah2/Ccdc151/Akap4/Rsph9/Rnase10/Dnah6/Catspere2/Cfap53/Catspere1/Tpgs1/Dnah17/Ttll6/Tcte1/Gk2/Cep131/Yif1b/Ccdc40/Slc9c1/Catsperd/Pih1d3/Cfap58/Apob/Cfap45/Dna…
P	GO:0048562	embryonic organ morphogenesis	151	0.39762	1.68789	0.000364378	0.00423777	Ush1c/Hoxd9/Gata3/Ptk7/Smo/Ndst1/Fgf8/Sod1/Acvr1/Mmp14/Pdzd7/Rbp4/Tcf7l2/Dvl3/Gnas/Eya4/Rac1/Shox2/Hif1a/Lrp6/Runx2/Kdm6a/Ctnnb1/Tmed2/Tfap2a/Mef2c/Bcr/Atp8a2/Smad2/Rbpj/Dvl2/Nphp3/Tgfbr1/Ankrd24
P	GO:0048732	gland development	228	0.346361	1.53436	0.000378317	0.00436995	Tyr/Igf1/Hoxd9/Gata3/Smo/Nfkb1/Cdkn1c/Mdk/Ext1/Slit2/Fgf8/Igf2/Hmga1/Tcf7l2/Ccnd1/Igf2r/Bax/Snai2/Igf1r/Rap1gap/Hif1a/Igsf3/Plxna1/Psap/Ceacam2/Isl1/Plag1/Lrp6/Smad4/Pkm/Man2a1/Jarid2/Ctnnb1/Tfcp2l1/Jak2/Acadm/Eda/Nme1/Smad2
P	GO:0045727	positive regulation of translation	119	0.427989	1.74702	0.000383724	0.00440246	Igf2bp1/Ogt/Habp4/Mpv17l2/Fmr1/Dazl/Samd4/Impact/Rps6kb2/Cpeb1/Cnbp/Rps27l/Pkm/Guf1/Hnrnpd/Ddx39b/Cirbp/Mpv17/Tent4a/Ssb/Mettl5/Polr2g/Eif2ak4/Ythdf2/Vim/Prmt1/Khdrbs1/Ythdf1/Upf3b/Cdk4/Ythdf3/Coa3/Trmt10c/Mettl14/C1qbp/Larp4/Ptk2b/Eif4g2/Dnajc3/Elavl1/Otud6b/Dhx36/Rpl5/Piwil2/Rmnd1/Rpl26
P	GO:0019079	viral genome replication	76	0.480001	1.82174	0.000388291	0.00442495	Bst2/Trim6/Resf1/Fmr1/Top2b/Gm7879/Dicer1/Mavs/Banf1/Atg16l2/Adarb1/Fkbp6/Ppib/Atg16l1/Nucks1/Eif2ak4/Pcbp2/Ppih/Ppia/Atg5/Hspa8/Grk2/Fbxl2/N4bp1
P	GO:0071322	cellular response to carbohydrate stimulus	103	0.440859	1.76169	0.000410044	0.00447467	Igf1/Ncoa7/Nfkb1/Ogt/Prkaa2/Stx4a/Rab34/Map4k4/Lepr/Tcf7l2/Pdk3/Cacna1e/Rac1/Klf7/Efna5/Igf1r/Hif1a/Eny2/Dynll1/Smad4/Ppard/Zfp36l1/Tiam1/Zbtb20
P	GO:2000241	regulation of reproductive process	112	0.419944	1.70474	0.000404571	0.00447467	Igf1/Zfy2/Npr2/Prdx4/Tex11/Prdm9/Sod1/Zfpm2/Gnrh1/Dazl/Tppp2/Rac1/Il1a/Cyp51/Bax/Igf1r/Stk3/Prkacb/Rad1/Spr/Syce3/Ctnnb1/Ooep/Hdac2/Hormad1/Rbm46/Ppp2r1a/Rbpj/Cdc20/Ythdf2/Tex101/Tpst2/Fbxo5
P	GO:0021537	telencephalon development	159	0.391853	1.68259	0.000411101	0.00447467	Hprt/Smo/Igf2bp1/Cdk5r1/Robo2/Mdk/Dnah5/Ext1/Slit2/Fgf8/Grcc10/Foxp2/Dicer1/Rac1/Mboat7/Bax/Cdon/Hif1a/Lrp6/Ski/Ryk/Ctnnb1/Atg16l1/Celf1/Hdac2/Atat1/Uba6/Atf5/Dab2ip/Dbi/Pex5/Lrp8/Usp9x/Uqcrb/Kdm6b/Tmem108/Mpp5/Reln/Afdn/Scn2a/Fut10
P	GO:0050769	positive regulation of neurogenesis	190	0.36965	1.60855	0.000410294	0.00447467	Igf1/Smo/Robo2/Cul7/Mdk/Apoe/Cask/Tle6/Fmr1/Stau2/Bex4/Nptn/E2f1/Itgb1/Nkx6-1/Dicer1/Fn1/Shox2/Pparg/Efna5/Cdon/Mecp2/Hif1a/Plxna1/Bmpr2/Macf1/Plag1/Pak1/Il6st/Man2a1/Caprin2/Ptprf/Tiam1/Tiam2/Ctnnb1/Slc7a5/Hdac2/Dll3/Spint1
P	GO:0048638	regulation of developmental growth	226	0.346716	1.53854	0.000401184	0.00447467	Igf1/Smo/Apoe/Slit2/Fgf8/Sod1/Zfpm2/Igf2/App/Trip10/Cdkn1a/Rbp4/Spg20/Tcf7l2/Rai1/Nkx6-1/Gnas/Fn1/Gpr21/Efna5/Igf1r/Mecp2/Stk3/Bmpr2/Macf1/Ccnb1/Ppard/Cxadr/Serpine1/Hdac3/Pak1/Ddx39b/Spr/Slc25a4/Jarid2/Ryk/Ppib/Celf1/Cdk1/Mef2c/Hdac2/Syt17/Lgmn/Plaa/Atp8a2/Cfl1/Cttn/Rbpj/Cdh4/Pex5/Tgfbr1/Arhgap32/Stat5a/Tnks2/Afdn/Map3k13/Insr/Sema4c/Gsk3a/Cacng7/Wdr36
P	GO:0050778	positive regulation of immune response	335	0.318466	1.46607	0.000402602	0.00447467	Nectin2/Gata3/Pdk1/Nfkb1/C1qc/Dpp4/Cyba/Cd47/Mif/Rps6ka3/H2-D1/C1qa/Csk/Traf3/H2-Q7/Trim6/App/Lamp2/Vamp8/Stx4a/Plcl2/Mbl2/Casp6/Atad5/Nek7/Pnp/Hspd1/Ptprj/Alpk1/Mavs/Stx7/Bax/H2-Q6/Hmgb2/Hmces/Peli1/Shld1/Eif2b3/Fyn/Lacc1/Plekha1/Appl1/Tifa/Polr3f/Pvr/Prkd2/Rftn1/Ube2n/Stoml2/Otud4/Jak2/Mef2c/Rap1a/Fgr/Lgals3/Ripk2/Mfhas1/Atat1/Eif2ak4/Lgr4/B2m/Gcsam/Lsm14a/Polr3g/Polr3d/Dab2ip/Prnp/Kmt5b/Pla2g3…
P	GO:0050808	synapse organization	323	0.316719	1.46011	0.000399457	0.00447467	Glrb/Srcin1/Cdh6/Cdk5r1/C1qc/Ppp1r9a/Apoe/Elavl2/Ogt/Cask/C1qa/Slit2/Egln1/App/Pclo/Cd2ap/Fmr1/Stau2/Cbln3/Palm/Nptn/Itgb1/Adam10/Igsf9/Arf4/Rac1/Ecm2/Pgrmc1/Ube2v2/Efna5/Lamb2/Wasf3/Homer1/Negr1/Igf1r/Rbmx/Mecp2/Fyn/Tanc2/Prmt3/Pdlim5/Adgrl1/Pak1/Caprin2/Appl1/Filip1/Cdc42/Tubb5/Wasf1/Abhd17c/Ctnnd2/Sipa1l1/Ptprf/Cacng2/Tiam1/Lrrc4/Ctnnb1/Adgrl3/Ptpro/Abi2/Myo5a/Mef2c/Ckap5/Lgmn/Shisa7/Rock2/Cfl…
P	GO:0042471	ear morphogenesis	56	0.5095	1.82906	0.000459172	0.00496608	Ush1c/Gata3/Ptk7/Fgf8/Sod1/Pdzd7/Dvl3/Eya4/Rac1
P	GO:0046651	lymphocyte proliferation	143	0.383405	1.61754	0.000464225	0.00498895	Hprt/Igf1/Igfbp2/Mif/H2-D1/Prkcd/H2-Q7/Igf2/Sdc4/Gnrh1/Cdkn1a/Plcl2/Tmem131l/Atad5/Ctps/Pnp/Hspd1/Il1a/Bax/H2-Q6/Peli1/Pkn1/Stk3/Fyn/Sos2/Il6st/Spr/Ctnnb1/Tcf3/Jak2/Mef2c/Lgals3/Ripk2/Impdh2/Slc4a2/Prnp/Selenok/Adk/H2-K1/Cd81/Tfrc/Stat5a/Mzb1/Bmi1/Hells/Hmgb1
P	GO:0071333	cellular response to glucose stimulus	95	0.447201	1.76578	0.000476977	0.00502198	Igf1/Ncoa7/Ogt/Prkaa2/Stx4a/Rab34/Map4k4/Lepr/Tcf7l2/Pdk3/Cacna1e/Rac1/Klf7/Efna5/Igf1r/Hif1a/Eny2/Dynll1/Smad4/Ppard
P	GO:0051962	positive regulation of nervous system development	209	0.35702	1.57466	0.000478791	0.00502198	Igf1/Smo/Robo2/Cul7/Mdk/Apoe/Cask/Slit2/Tle6/Fmr1/Stau2/Bex4/Nptn/E2f1/Itgb1/Nkx6-1/Dicer1/Fn1/Shox2/Pparg/Ube2v2/Efna5/Cdon/Mecp2/Hif1a/Plxna1/Bmpr2/Macf1/Plag1/Adgrl1/Pak1/Il6st/Man2a1/Caprin2/Ptprf/Tiam1/Tiam2/Ctnnb1/Slc7a5/Adgrl3/Hdac2/Dll3/Spint1/Clstn1/Adgre5/Cdh4/Vim/Map6/Dag1/Arhgap32/Nlgn1/Lrp8/Reln/Afdn/Nrxn1/Map3k13
P	GO:0045860	positive regulation of protein kinase activity	193	0.360827	1.57434	0.000472512	0.00502198	Igf1/Gm364/Srcin1/Cdk5r1/Tcl1/Ppp1r9a/Mif/Csk/Prkcd/Unc119/App/Sdc4/Maged1/Cdkn1a/Fgd4/Dvl3/Ccnd1/Map4k2/Ccnb1/Clspn/Dazap2/Pak1/Syap1/Tiam1/Mpv17/Jak2/Abi2/Mef2c/Rap1a/Cops8/Map2k4/Ppia/Ern1/Dab2ip/Prnp/Dvl2/Dag1/Map3k1/Lrp8/Stradb/Reln/Nrxn1/Map3k13/Insr/Map3k4
P	GO:0048667	cell morphogenesis involved in neuron differentiation	393	0.304603	1.43431	0.000479129	0.00502198	Hprt/Gata3/Srcin1/Smo/Igf2bp1/Alcam/Cdk5r1/Robo2/Cul7/Npr2/Ppp1r9a/Apoe/Cask/Ext1/Slit2/Fgf8/Sod1/Grcc10/App/Unc5d/Arhgef25/Auts2/Stau2/Pdzd7/Top2b/Nptn/Spg20/Itgb1/Nkx6-1/Adam10/Fn1/Rac1/Shox2/Klf7/Cntn6/Efna5/Lamb2/Crppa/Igf1r/Uchl1/Plxna1/Bmpr2/Macf1/Fyn/Tanc2/Prmt3/Isl1/Pdlim5/Smad4/Neo1/Pak1/Caprin2/Adarb1/Cdc42/Ctnnd2/Sipa1l1/Raph1/Ptprf/Spr/Tiam1/Kif5a/B4galt6/Tiam2/Ryk/Ptpro/Abi2/Chn1/Mef…
P	GO:0010906	regulation of glucose metabolic process	75	0.477535	1.81184	0.000516618	0.0053817	Igf1/Pdk1/Ogt/Pmaip1/Igf2/Lepr/Tcf7l2/Pdk3/Bckdk/Kat2b/Hif1a/Epm2aip1/Sik1/Midn/Wdr5/Foxo1/Arpp19/Acadm/Nln/Dgat2/Nfe2l1/Sirt6/Insr/Hmgb1/Rora/Irs2/Sorbs1
P	GO:0008286	insulin receptor signaling pathway	101	0.435191	1.73063	0.000556258	0.00575931	Pdk1/Ctsd/Eif4ebp1/Ogt/Prkcd/Igf2/Hmga1/Rhoq/Ptprj/Gpr21/Igf1r/Pip4k2a/Sos2/Pak1/Appl1/Ncl/Foxo1/Ptprf/Nucks1/Smarcc1/Grb2/Mzb1/Ptpn11/Snx5/Srsf3/Insr/Gsk3a/Nucb2/Irs2/Sorbs1/Slc39a14/Ptpn2/Ankrd26/Zfp106/Map2k1/Sorl1/Tsc2/Shc1/Ptpra/Phip/Gnai2
P	GO:0001701	in utero embryonic development	375	0.312018	1.46242	0.00056991	0.00586489	Igf1/Gata3/Smo/Ncoa7/Cdkn1c/Furin/Uty/Slit2/Anks6/Nos3/Pou5f1/Prrc2b/Egln1/Acvr1/Zfpm2/Igf2/Mafg/Ube2a/Atp1b1/Mbnl1/Tcf7l2/Itgb1/Tpm1/Dicer1/Adam10/Gpi1/Chek1/Ttn/Hif1a/Stk3/Llgl2/Cited1/Med21/Tanc2/Rad51b/Ccnb1/Tex19.1/Smad4/Hdac3/Man2a1/Nlrp9b/Zfp36l1/Kdm6a/Fkbp6/Ctnnb1/Tmed2/Thoc2/Ooep/Vps54/Hormad1/Dll3/Smad2/Spint1/Rbm46/Mgat1/Coq7/Dad1/Rbpj/Add1/Spint2/Akap3/Emg1/Ccnb1ip1/Sf3b6/Brk1/Gatad2a…
P	GO:0071326	cellular response to monosaccharide stimulus	96	0.438602	1.73506	0.000584389	0.00587155	Igf1/Ncoa7/Ogt/Prkaa2/Stx4a/Rab34/Map4k4/Lepr/Tcf7l2/Pdk3/Cacna1e/Rac1/Klf7/Efna5/Igf1r/Hif1a/Eny2/Dynll1/Smad4/Ppard
P	GO:0071331	cellular response to hexose stimulus	96	0.438602	1.73506	0.000584389	0.00587155	Igf1/Ncoa7/Ogt/Prkaa2/Stx4a/Rab34/Map4k4/Lepr/Tcf7l2/Pdk3/Cacna1e/Rac1/Klf7/Efna5/Igf1r/Hif1a/Eny2/Dynll1/Smad4/Ppard
P	GO:0051783	regulation of nuclear division	114	0.408318	1.66154	0.000582358	0.00587155	Igf1/Zfy2/Cul7/Npr2/Prdm9/Fgf8/Igf2/Dazl/Il1a/Chek1/Ube2c/Igf1r/Ccnb1/Cdc42/Rad1/Nup62/Ooep/Hormad1/Tom1l2/Klhl22/Cdc20/Fbxo5/Mad2l1/Calr/Nfe2l1/Insr/Psmg2
P	GO:0071407	cellular response to organic cyclic compound	280	0.325775	1.48338	0.000575791	0.00587155	Igf1/Smo/Usp26/Nfkb1/Npr2/Eif4ebp1/Dnmt3a/Pou4f1/App/Hdac8/Lmo3/Palm/Casp6/Gnas/Cib2/Pak4/Mavs/Pparg/Uri1/Bax/Snai2/Slc5a5/Smyd3/Efna5/Tmem38a/Lcor/Mecp2/Gnb5/Prmt2/Ctnna1/Isl1/Lrp6/Pak1/Zfp36l1/Zfp36l2/Kdm6a/Gstm7/Ctnnb1/Jak2/Slc16a1/Cdk1/Mef2c/Hdac2/Rap1a/Vps54/Pdia3/Rock2/Rbfox2/Trim68/Taf7/Akap9/Kank2/Calr/Dag1/Smad5/Stat5a/Ranbp1/Nfe2l1/Rora/Gsk3a/Hsp90b1/Rnf4/Gnai3/Ddx17/Cdk4/Rae1/Zfp36/Brc…
P	GO:0009306	protein secretion	247	0.340473	1.52289	0.000591191	0.00590496	Igf1/Srcin1/Ncoa7/Apoe/Cask/Abca1/Malrd1/Pclo/Vamp8/Cd2ap/Stx4a/Rab34/Map4k4/Hmga1/Lepr/Rbp4/Tcf7l2/Nkx6-1/Gnas/P3h1/Cacna1e/Rac1/Pparg/Mcu/Il1a/Klf7/Cyp51/Nagpa/Efna5/Ttn/Hif1a/Llgl2/Stxbp5l/Psap/Eny2/Isl1/Dynll1/Ppard/Neo1/Midn/Foxo1/Tiam1/Tmed2/Jak2/Myo5a/Slc16a1/Casr/Hadh/Smad2/A1cf
P	GO:0006367	transcription initiation at RNA polymerase II promoter	88	0.444729	1.72476	0.000601137	0.00596918	Nfkb1/Taf1/Taf7l/Pou5f1/Ctnnbip1/Med21/Med31/Taf4b/Polr2d/Med19/Polr2g/Eloc/Med6/Gtf2h5/Sub1/Taf7/Taf4/Med4/Maz/Hmgb1/Med20/Med13/Taf5/Ccnh/Taf13/Med30/Ahr/Med17/Med10/Cdk7/Psmc6/Pwwp2a/Ercc6/Med29/Ercc3/Polr2i/Dhx36/Gtf2e1/Med22/Med23/Trp53
P	GO:0019932	second-messenger-mediated signaling	129	0.40443	1.66545	0.000620472	0.00610336	Guca2b/Pde7b/Igf1/Bcap31/Cap1/Npr2/Ppp1r9a/Apoe/Nos3/Egln1/App/Atp1b1/Gnas/Ptprj/Cdc34b/Stimate/Mcu/Ank2
P	GO:0060070	canonical Wnt signaling pathway	178	0.376399	1.63069	0.000621838	0.00610336	Gata3/Ptk7/Nfkb1/Mdk/Atp6ap2/Apoe/Ext1/Siah1b/App/Tle6/Xiap/Tmem131l/Tcf7l2/Dvl3/Csnk1g2/Ctnnbip1/Snai2/Ptpru/Stk3/Cdh3/Foxo3/Isl1/Lrp6/Ppp2r3a/Caprin2/Bcl9/Tmem170b/Ctnnd2/Foxo1/Amfr/Ctnnb1/Tcf3/Ptpro/Hdac2/Eda/G3bp1/Lgr4/Rbpj/Dab2ip/Rps12/Gpc5/Dvl2/Nphp3/Map3k1/Tmem9
P	GO:0048144	fibroblast proliferation	99	0.435099	1.72472	0.000632544	0.00617276	Igf1/Ifi30/Kmt2a/Mif/Pmaip1/Fbln1/Cdkn1a/E2f1/Rasgrf1/Dicer1/Prdx1/Fn1/Pparg/Bax/Cks1b/Ccna2/Ccnb1/Med31/Serpine1/Cks2/Ski
P	GO:0040017	positive regulation of locomotion	309	0.3204	1.46347	0.000657901	0.00638352	Igf1/Gata3/Smo/Furin/Mdk/Pop1/Cd47/Cpne3/Slit2/Mcam/Nos3/Fbln1/Tmsb4x/Acvr1/Igf2/App/Mmp14/Stx4a/Map4k4/Cldn7/Itgb1/Dicer1/Adam10/Fn1/Akirin1/Ptprj/Gpi1/Rac1/Mcu/Rras2/Il1a/Snai2/Igf1r/Hspa5/Hif1a/Bmpr2/Cpeb1/Serpine1/Pak1/Il6st/Nfe2l2/Cdc42/Spr/Tiam1/Prkd2/Acta2/Jak2/Myo5a/Tfap2a/Fgr/Hdac9/Lgals3/Casr/Lgmn/Plaa/Rock2/Cfl1/Setd6/Cttn/Rhob/Dab2ip/Fbxo5/Selenok/Calr/Tgfbr1/Fubp1/Capn7/Arhgap32/Stat…
P	GO:0035592	establishment of protein localization to extracellular region	248	0.338405	1.51256	0.000668208	0.00644669	Igf1/Srcin1/Ncoa7/Apoe/Cask/Abca1/Malrd1/Pclo/Vamp8/Cd2ap/Stx4a/Rab34/Map4k4/Hmga1/Lepr/Rbp4/Tcf7l2/Nkx6-1/Gnas/P3h1/Cacna1e/Rac1/Pparg/Mcu/Il1a/Klf7/Cyp51/Nagpa/Efna5/Ttn/Hif1a/Llgl2/Stxbp5l/Psap/Eny2/Isl1/Dynll1/Ppard/Neo1/Midn/Foxo1/Tiam1/Tmed2/Jak2/Myo5a/Slc16a1/Casr/Hadh/Smad2/A1cf
P	GO:0002696	positive regulation of leukocyte activation	182	0.370282	1.60849	0.000687843	0.00656834	Nectin2/Igf1/Gata3/Igfbp2/Mdk/Dpp4/Cd47/Mif/H2-D1/H2-Q7/Jund/Igf2/Mmp14/Vamp8/Stx4a/Cdkn1a/Atad5/Pnp/Hspd1/Atp11c/Il1a/H2-Q6/Hmces/Peli1/Shld1/Zbtb16/Il6st/Pvr/Spr/Tcf3/Jak2/Mef2c/Fgr/Ripk2/Arid1b/B2m/Smarcc1/Kmt5b/Selenok/Pla2g3/Adk/H2-K1/Cd81/Tfrc/Stat5a
P	GO:0090068	positive regulation of cell cycle process	208	0.349323	1.53346	0.000688553	0.00656834	Igf1/Fen1/Npr2/Prdm9/Fgf8/Igf2/App/Gipc1/Dazl/Cdc14a/Atad5/Ccnd1/Rhno1/Kat2b/Il1a/Cdc14b/Ube2c/Igf1r/Mecp2/Ncaph/Rad51b/Ccnb1/Ddx39b/Cdc42/Nup62/Lsm11/Cdk1/Usp19/Ooep/Rock2/Nsfl1c/Wiz/Cdc20/Fbxo5/Mad2l1/Orc1/Cep295/Ube2e2/Chek2/Ranbp1/Sfpq/Dbf4/Insr
P	GO:0032786	positive regulation of DNA-templated transcription, elongation	59	0.510584	1.86084	0.000705809	0.00669533	Ldb1/Btbd18/Med21/Med31/Ddx39b/Cdk9/Ctnnb1/Supt4a/Med19/Med6/Alyref/Med4/Med20/Ncbp2/Med30/Ccnt2/Med17/Med10/Map2k1/Scaf8/Pwwp2a/Ercc6/Med29/Med22/Med23/Leo1
P	GO:0018394	peptidyl-lysine acetylation	76	0.468827	1.77933	0.00073202	0.00685321	Smo/Noc2l/Sgf29/Prkaa2/App/Hdac8/Auts2/Hat1/Kat2b/Mecp2/Tada2a/Hint2/Dek/Morf4l2/Mybbp1a/Hdac2/Atat1/Baz1b/Nfyb/Mrgbp
P	GO:0198738	cell-cell signaling by wnt	261	0.328374	1.47864	0.00072804	0.00685321	Gata3/Ptk7/Nfkb1/Mdk/Atp6ap2/Apoe/Ext1/Siah1b/Prkaa2/App/Tle6/Xiap/Tmem131l/Tcf7l2/Dvl3/Csnk1g2/Ccnd1/Rac1/Ctnnbip1/Ldb1/Snai2/Grk6/Ptpru/Stk3/Cdh3/Macf1/Foxo3/Isl1/Lrp6/Rnf213/Ppp2r3a/Caprin2/Bcl9/Tmem170b/Ctnnd2/Foxo1/Tiam1/Amfr/Ryk/Ctnnb1/Tcf3/Ptpro/Hdac2/Eda/G3bp1/Lgr4/Rbpj/Dab2ip/Rps12/Gpc5/Dvl2/Nphp3/Map3k1/Tmem9/Mitf/Mark1/Tnks2/Gsk3a/Csnk2a1/Csnk1g3/Cyld/Tle1/Wdr61/Rtf1/Tbl1xr1/Ctnnd1/Jad…
P	GO:0048729	tissue morphogenesis	354	0.31168	1.44057	0.000734561	0.00685321	Igf1/Gata3/Ptk7/Smo/Robo2/Mdk/Ext1/Slit2/Fgf8/Nos3/Pou5f1/Pou4f1/Luzp1/Egln1/Acvr1/Zfpm2/Mmp14/Ctsl/Ppp1ca/Sdc4/Maged1/Dvl3/Tpm1/Dicer1/Gpi1/Rac1/Ctnnbip1/Shox2/Fras1/Bax/Snai2/Lamb2/Igf1r/Ttn/Ext2/Hif1a/Efemp2/Stk3/Llgl2/Plxna1/Prkacb/Bmpr2/Macf1/Cited1/Isl1/Lrp6/Smad4/Pak1/Adarb1/Cdc42/Tmeff2/Kdm6a/Ski/Ryk/Hs2st1/Ctnnb1/Tmed2/Tcf3/Tfap2a/Mef2c/Casr/Lgr4/Rock2/Smad2/Spint1/Cfl1/Coq7/Rbpj/Spint2/…
P	GO:0030900	forebrain development	235	0.342996	1.5207	0.000749898	0.00695807	Hprt/Smo/Igf2bp1/Cdk5r1/Robo2/Mdk/Dnah5/Ndst1/Ext1/Slit2/Fgf8/Pou4f1/Grcc10/App/Top2b/Tcf7l2/Foxp2/E2f1/Dicer1/Rac1/Mboat7/Bax/Cdon/Hif1a/Plxna1/Fyn/Isl1/Lrp6/Pak1/Ski/Ryk/Ctnnb1/Atg16l1/Celf1/Tfap2a/Hdac2/Atat1/B2m/Uba6/Atf5/Rbpj/Dab2ip/Dbi/Pex5/Elavl4/Lrp8/Usp9x/Rps27a/Uqcrb/Kdm6b/Tmem108/Mpp5/Reln/Afdn/Scn2a/Fut10
P	GO:0070192	chromosome organization involved in meiotic cell cycle	69	0.479098	1.79782	0.000754311	0.00696098	Dmc1/Mei4/Tex11/Prdm9/Mnd1/Tex15/Syce2/Bach1/Ncaph/Sycp1/Msh5/Cpeb1/Msh4/Tex19.1/Sycp3/Meiob/Syce3/Brip1/4930447C04Rik/Hormad1/Terb2/Ccnb1ip1/Mei1
P	GO:0048511	rhythmic process	184	0.361606	1.56923	0.000760255	0.0069779	Igf1/Cdk5r1/Huwe1/Mdk/Sohlh2/Npr2/Kmt2a/Nr2f6/Ogt/Nos3/Nps/Prkaa2/Ppp1ca/Maged1/Lepr/Rai1/Pparg/Kat2b/Igf1r/Suv39h2/Foxo3/Plekha1/Sik1/Hdac3/Hnrnpd/Mybbp1a/Cdk1/Hdac2/Impdh2/Lgr4/Rock2/Spsb4/Atf5/Phlpp1/Enox2/Tardbp/Grk2/Nudt12/Stat5a/Adrm1/Mttp/Nlgn1/Usp9x/Sfpq/Sirt6/Fbxl17/Rora
P	GO:0008217	regulation of blood pressure	74	0.472802	1.79579	0.000772223	0.00701195	Guca2b/Atp6ap2/Cyba/Ext1/Nos3/Sod1/Tpm1/Gnas/Pparg/Adh5/Mecp2/Ext2/Nisch/Bmpr2/Npr3/Spr/Acta2/Manf/Mpv17/Ptpro/Atp2b1
P	GO:0070936	protein K48-linked ubiquitination	63	0.480451	1.78092	0.000771857	0.00701195	3110001I22Rik/Ube2a/Dtx3l/Cdc34b/Rnf5/Ube2c/Peli1/Rffl/Ube2e1/Ube2g1/Amfr/Rbx1/Ube2t/Ppia/Skp1a/Ube2e2/Trim44/Rnf4/Cul1/Ube2e3/Ube2k/Ube2b
P	GO:1903531	negative regulation of secretion by cell	88	0.436916	1.69446	0.000781789	0.00706105	Srcin1/Ppp1r9a/Apoe/Pou5f1/Vamp8/Map4k4/Fmr1/Pparg/Klf7/Cyp51/Stxbp5l/Inha/Eny2/Neo1/Midn/Foxo1/Mpv17/Trim9/Myo5a/Bcr/Rap1a/Hadh
P	GO:2001237	negative regulation of extrinsic apoptotic signaling pathway	56	0.493532	1.77174	0.00079356	0.00712944	Igf1/Acvr1/Tcf7l2/Eya4/Snai2/Hmgb2/Rffl/Fyn/Mapk7/Ctnna1/Zmynd11/Serpine1/Lgals3/Cttn/Tgfbr1/Psme3/Stradb
P	GO:0040013	negative regulation of locomotion	179	0.35657	1.54548	0.000807037	0.00721237	Gata3/Stk24/Robo2/Dpp4/Apoe/Sinhcaf/Mif/Bst2/Ogt/Dnaja4/Slit2/Fbln1/Gnrh1/Cers2/Tpm1/Ptprj/Rac1/Pparg/Ptpru/Mecp2/Nisch/Adipor2/Ctnna1/Ppard/Serpine1/Nfe2l2/Adarb1/Tmeff2/Hyal2/Ryk/Mef2c/Hdac2/Bcr/Gcsam/Cfl1/Frmd5/Scai/Spint2/Rhob/Dab2ip/Evl/Pkp2/Calr/Dag1
P	GO:0045913	positive regulation of carbohydrate metabolic process	52	0.515615	1.83529	0.000845351	0.0072131	Igf1/Nfkb1/Pmaip1/Prkaa2/Igf2/App/Tcf7l2/Kat2b/Hif1a/Epm2aip1/Wdr5/Foxo1/Arpp19/Zbtb20/Dgat2/Insr/Hmgb1/Mlx/Irs2/Sorbs1/Ppp2ca/Ptpn2
P	GO:0035825	homologous recombination	63	0.478823	1.77489	0.000818284	0.0072131	Dmc1/Tex11/Prdm9/Mnd1/Top2b/Rnf212b/Bach1/Sycp1/Msh5/Msh4/Tex19.1/Sycp3/Meiob/Syce3/Brip1/4930447C04Rik/Ubr2/Topbp1/Terb2/Ccnb1ip1
P	GO:0006405	RNA export from nucleus	79	0.461931	1.76624	0.000836688	0.0072131	Magoh/Fmr1/Nxt2/Rbm8a/Nol6/Magohb/Eny2/Ddx39b/Sarnp/Phax/Sem1/Nup62/Hnrnpa2b1/Thoc2/Ddx39/Ssb/Cpsf6/Nup107/Alyref/Nup88/Nup93/Srsf3/Khdrbs1/Ncbp2/Rae1/Nup85
P	GO:0006364	rRNA processing	205	0.353734	1.54746	0.000825794	0.0072131	Exosc8/Rcl1/Dicer1/Kat2b/Wdr75/Rpl35/Nol6/Usp36/Gar1/Shq1/Fbl/Trmt112/Tsr2/Rrp8/Ncl/Lsm6/Rpl27/Srfbp1/Esf1/Mettl5/Brix1/Snu13/C1d/Rpl10a/Gtf2h5/Rpl14/Mrpl44/Wdr43/Ythdf2/Emg1/Abt1/Rps17/Dis3/Rps15/Mettl15/Ddx10/Exosc7/Utp4/Dimt1/Utp6/Fcf1/Wdr36/Pop7/Mphosph6/Ddx17/Nop10/Rbm34/Rps24/Rrp15/Gtpbp3/Rps21/Rpl11/Rps16/Nhp2/Wdr3/Pop5/Pdcd7/Pwp2/Rsl1d1/Rpf2/Rps19/Rrp1b/Nifk/Rpl35a/Tbl3/Utp3/Frg1/Wdr46/Rr…
P	GO:0032102	negative regulation of response to external stimulus	193	0.35223	1.53682	0.000830047	0.0072131	Igf1/Gata3/Inpp5f/Nenf/Nfkb1/Robo2/Mdk/Dpp4/Apoe/Mif/H2-D1/Cask/Slit2/Prkcd/H2-Q7/Sod1/Igf2/Lamp2/Cers2/Pparg/Banf1/H2-Q6/Isl1/Ppard/Serpine1/Neo1/Samhd1/Mpv17/Ryk/Ttll12/Bcr/Mfhas1/Pcbp2/Ythdf2/Atg5/Psma1/H2-K1/Hspa8/Fbxl2/Ilrun/Ash1l/Nrxn1/Ywhaz/Rora/Sema4c/Nucb2/Cyld/Cpb2/Ythdf3/Nlrc3/Zfp36/Siglece/1500004A13Rik/Ahr/Nt5c2/Ptpn2
P	GO:0050767	regulation of neurogenesis	270	0.32025	1.45493	0.00083601	0.0072131	Igf1/Smo/Robo2/Cul7/Mdk/Apoe/Cask/Slit2/Pou4f1/Tle6/Fmr1/Stau2/Bex4/Nptn/Spg20/E2f1/Itgb1/Cers2/Nkx6-1/Dicer1/Fn1/Shox2/Pparg/Efna5/Cdon/Hmgb2/Mecp2/Hif1a/Plxna1/Bmpr2/Macf1/Ctnna1/Plag1/Pak1/Il6st/Man2a1/Caprin2/Ptprf/Ski/Tiam1/Tiam2/Ryk/Ctnnb1/Slc7a5
P	GO:0055082	intracellular chemical homeostasis	406	0.296248	1.40227	0.000839626	0.0072131	Igf1/Bcap31/Ncoa7/Marcksl1/Atp6ap2/Apoe/Cyba/Pacs2/Ogt/Slc35g1/Sod1/Prkaa2/Egln1/App/Stx4a/Rab34/Map4k4/Abcb7/Mafg/Atp1b1/Slc24a3/Slc31a2/Lepr/Nptn/Tcf7l2/Pdk3/Cacna1e/Rac1/Mcu/Ank2/Il1a/Klf7/Bax/Mcoln1/Efna5/Ccdc115/Kctd17/Atp6ap1/Creg1/Igf1r/Tmem38a/Hif1a/Lrrc8d/Tmco1/Aco1/Lacc1/Eny2/Dynll1/Smad4/Ppard/Neo1/Ftl1/Trpm7/Gstm7/Tiam1/Stoml2/Trpc7/Ero1l/Myo5a/Zbtb20/Vps54/Nucks1/Atp2b1/Casr/Trdn/B2m…
P	GO:0043065	positive regulation of apoptotic process	378	0.296691	1.39594	0.000844827	0.0072131	Bcap31/Cdk5r1/Ctsd/Smpd2/Pmaip1/Slit2/Prkcd/Nos3/Sod1/Siah1b/Pou4f1/Egln1/Ppp2r2b/App/Ctsl/Ppp1ca/Oma1/Trps1/Maged1/Casp6/Tcf7l2/E2f1/Itgb1/Hspd1/Adam10/Igf2r/Cdc34b/Sap18/Pparg/Bax/Melk/Lgals2/Degs1/Hif1a/Stk3/Tnfaip8/Shq1/Prmt2/Foxo3/Ctnna1/Isl1/Lrp6/Sik1/Smad4/Hdac3/Zbtb16/Cdc42/Foxo1/Ptprf/Trpm7/Syce3/Hyal2/Eef1e1/Mybbp1a/Mpv17/Ei24/Ctnnb1/Jak2/Tfap2a/Mef2c/Pdia3/Ripk2
P	GO:0051336	regulation of hydrolase activity	487	0.282661	1.35797	0.000837567	0.0072131	Igf1/Bcap31/Furin/Pop1/2810408A11Rik/Ctsd/Rps6ka3/Pmaip1/Pcsk1n/Prkcd/Nos3/Sod1/Egln1/Ppp2r2b/App/Ctsl/Cstb/Map4k4/Cycs/Xiap/Lepr/Dvl3/Itgb1/Rasgrf1/Apoa2/Hspd1/Gnas/Arf4/Bicd1/Gpi1/Dynlt1f/Tbck/Apoc2/Dynlt1a/Pparg/Dynlt1c/Uri1/Bax/Efna5/Psme1/Hmgb2/Rap1gap/Rffl/Plxna1/Psap/Gnb5/Eppin/Perp/Fyn/Sos2/Rps27l/Acer2/Dock9/Serpine1/Evi5/Sipa1l1/Arl6ip1/Cst12/Tiam1/Tiam2/Sgsm1/Tmed2/Jak2/Chn1/Mef2c/Psme…
P	GO:0016055	Wnt signaling pathway	260	0.328892	1.48237	0.000856286	0.00725917	Gata3/Ptk7/Nfkb1/Mdk/Atp6ap2/Apoe/Ext1/Siah1b/Prkaa2/App/Tle6/Xiap/Tmem131l/Tcf7l2/Dvl3/Csnk1g2/Ccnd1/Rac1/Ctnnbip1/Ldb1/Snai2/Grk6/Ptpru/Stk3/Cdh3/Macf1/Foxo3/Isl1/Lrp6/Rnf213/Ppp2r3a/Caprin2/Bcl9/Tmem170b/Ctnnd2/Foxo1/Tiam1/Amfr/Ryk/Ctnnb1/Tcf3/Ptpro/Hdac2/Eda/G3bp1/Lgr4/Rbpj/Dab2ip/Rps12/Gpc5/Dvl2/Nphp3/Map3k1/Tmem9/Mitf/Mark1/Tnks2/Gsk3a/Csnk2a1/Csnk1g3/Cyld/Tle1/Wdr61/Rtf1/Tbl1xr1/Ctnnd1/Jad…
P	GO:0002831	regulation of response to biotic stimulus	265	0.327134	1.4819	0.000859301	0.00725917	Nectin2/Pdk1/Dpp4/Apoe/Cyba/Mif/Rps6ka3/H2-D1/Traf3/H2-Q7/Trim6/Igf2/App/Lamp2/Rab34/Mbl2/Casp6/Nek7/Hspd1/Dtx3l/Alpk1/Mavs/Pparg/Banf1/H2-Q6/Hmgb2/Peli1/Traf3ip2/Lacc1/Nfe2l2/Appl1/Tifa/Polr3f/Pvr/Samhd1/Rftn1/Otud4/Ttll12/Fgr/Ripk2/Mfhas1/Atat1/Zdhhc20/Eif2ak4/Lgr4/Pcbp2/Lsm14a/Polr3g/Polr3d/Sertad3/Ythdf2/Atg5/Dab2ip/Selenok/Clpb/H2-K1/Hspa8/Stat5a/Fbxl2/N4bp1/Lrp8/Trim44/Sfpq/Ilrun/Cadm1/Ywha…
P	GO:0046660	female sex differentiation	70	0.462647	1.73904	0.000870285	0.00731556	Dmc1/Sohlh2/Npr2/Nos3/Sod1/Zfpm2/Gnrh1/Rbp4/Rac1/Bax/Foxo3/Msh4/Col9a3/Inha/Plekha1/Smad4/Serpine1/Nup107/Taf4/Grk2/Stat5a/Adrm1/Rps27a/Insr/Mir124-2hg/Tiparp/Hnrnpk/Ahr
P	GO:0001667	ameboidal-type cell migration	256	0.324697	1.45533	0.000881571	0.00737393	Igf1/Gata3/Smo/Pdk1/Dpp4/Cap1/Apoe/Dnaja4/Slit2/Fgf8/Nos3/Acvr1/Igf2/Map4k4/Sdc4/Gipc1/Itgb1/Ptp4a3/Dicer1/Fn1/Gpi1/Rac1/Pparg/Snai2/Mecp2/Pkn1/Hif1a/Rffl/Stk3/Bmpr2/Macf1/Adipor2/Isl1/Lrp6/Smad4/Ppard/Serpine1/Pak1/Nfe2l2/Appl1/Cdc42/Spr/Hyal2/Prkd2/Acta2/Tfap2a/Mef2c/Hdac9/Lgmn/Rock2/Cfl1/Rhob/Dab2ip/Evl/Kank2/Calr/Tgfbr1/Capn7/Stat5a
P	GO:0071396	cellular response to lipid	278	0.331998	1.50886	0.000886964	0.00738267	Igf1/Ptk7/Smo/Usp26/Nfkb1/Rhox13/Eif4ebp1/Mif/Ogt/Nos3/Abca1/Pou4f1/Prkaa2/Hdac8/Lmo3/Pdk3/Gnas/Il1a/Uri1/Bax/Snai2/Slc5a5/Irak4/Smyd3/Efna5/Lcor/Prmt2/Isl1/Lrp6/Ppard/Serpine1/Pak1/Zfp36l1/Zfp36l2/Ncl/Kdm6a/Jak2/Mef2c/Bcr/Vps54/Pdia3/Ripk2/Ndufa13/Plaa/Rock2/B2m/Rbfox2/Trim68/Add1/Dab2ip/Taf7/Acaca/Kank2/Vim/Calr
P	GO:0007059	chromosome segregation	384	0.304562	1.43377	0.00091497	0.00757863	Dmc1/M1ap/Mei4/Tex11/Prdm9/Smc1a/Smarcad1/Mnd1/Tex15/Bex4/Top2b/Arl8a/Dicer1/Syce2/Kat2b/Bach1/Ube2c/Ncaph/Sycp1/Msh5/Cpeb1/Msh4/Ccnb1/Tex19.1/Sycp3/Hdac3/Meiob/Cdc42/Tubb5/Cenpp/Syce3/Ciao2b/Kif4/Nup62/Brip1/Aaas/Mzt1/Smc3/Cdk1/4930447C04Rik/Esco2/Hormad1/Arid1b/Lsm14a/Smarcc1/Ppp2r1a/Baz1b/Klhl22/Cdc20/Chmp7/Terb2/Ccnb1ip1/Fbxo5/Mad2l1/Cenph/Mei1/Dpf2/Seh1l/Bccip/Chek2/Usp9x/Haus5/Stag1/Mapre2/…
P	GO:0050779	RNA destabilization	87	0.442766	1.7142	0.000931573	0.00767869	Igf2bp1/Exosc8/Samd4/Patl1/Mov10/Hnrnpd/Parn/Zfp36l1/Zfp36l2/Cnot8/Tnrc6b/Tent4a/Celf1/Polr2g/Rock2/Tnrc6a/Ythdf2/Tardbp/Hnrnpr/Exosc7/Ythdf1/Ythdf3/Zfp36/Eif4enif1/Mettl14/Mlh1/Dcp2/Lin28b/Cnot6l/Samd4b
P	GO:0090596	sensory organ morphogenesis	135	0.393944	1.63812	0.000943524	0.00773397	Ush1c/Gata3/Ptk7/Fgf8/Sod1/Grcc10/Stau2/Pdzd7/Rbp4/Casp6/Dvl3/Eya4/Rac1/Bax/Cdon/Hif1a/Lrp6/Ppp2r3a/Man2a1/Ski/Ctnnb1/Abi2/Tfap2a/Hdac2/Hmgn1/Bcr/Atp8a2
P	GO:0050807	regulation of synapse organization	182	0.366398	1.59162	0.000947388	0.00773397	Srcin1/Cdk5r1/Ppp1r9a/Apoe/Elavl2/Ogt/Cask/Slit2/Egln1/App/Fmr1/Stau2/Itgb1/Adam10/Igsf9/Arf4/Ecm2/Pgrmc1/Ube2v2/Efna5/Homer1/Negr1/Rbmx/Mecp2/Fyn/Tanc2/Pdlim5/Adgrl1/Caprin2/Cdc42/Tubb5/Abhd17c/Sipa1l1/Ptprf/Tiam1/Ctnnb1/Adgrl3/Ptpro/Abi2/Mef2c/Rock2/Cfl1/Clstn1/Cdc20/Rhob/Dab2ip/Prnp/Dmpk/Adgre5/Hspa8/Dag1/Nlgn1/Lrp8/Reln/Afdn/Nrxn1/Ywhaz
P	GO:0050714	positive regulation of protein secretion	108	0.407447	1.6362	0.000958575	0.00773985	Igf1/Ncoa7/Cask/Malrd1/Vamp8/Cd2ap/Stx4a/Rab34/Lepr/Rbp4/Tcf7l2/Nkx6-1/Gnas/Rac1/Pparg/Mcu/Il1a/Ttn/Hif1a/Isl1/Dynll1/Ppard
P	GO:0032943	mononuclear cell proliferation	147	0.376183	1.58512	0.000975459	0.00773985	Hprt/Igf1/Igfbp2/Mif/H2-D1/Prkcd/H2-Q7/Igf2/Sdc4/Gnrh1/Cdkn1a/Plcl2/Tmem131l/Atad5/Ctps/Pnp/Hspd1/Il1a/Bax/H2-Q6/Peli1/Pkn1/Stk3/Fyn/Sos2/Il6st/Spr/Ctnnb1/Tcf3/Jak2/Mef2c/Lgals3/Ripk2/Impdh2/Slc4a2/Prnp/Selenok/Adk/H2-K1/Cd81/Tfrc/Stat5a/Mzb1/Bmi1/Hells/Hmgb1
P	GO:0050803	regulation of synapse structure or activity	186	0.357308	1.54937	0.000972243	0.00773985	Srcin1/Cdk5r1/Ppp1r9a/Apoe/Elavl2/Ogt/Cask/Slit2/Egln1/App/Fmr1/Stau2/Itgb1/Adam10/Igsf9/Arf4/Ecm2/Pgrmc1/Ube2v2/Efna5/Homer1/Negr1/Rbmx/Mecp2/Fyn/Tanc2/Pdlim5/Adgrl1/Caprin2/Cdc42/Tubb5/Abhd17c/Sipa1l1/Ptprf/Tiam1/Ctnnb1/Adgrl3/Ptpro/Abi2/Mef2c/Rock2/Cfl1/Clstn1/Cdc20/Rhob/Dab2ip/Prnp/Dmpk/Adgre5/Hspa8/Dag1/Nlgn1/Lrp8/Reln/Afdn/Nrxn1/Ywhaz
P	GO:0051347	positive regulation of transferase activity	286	0.325639	1.48306	0.000966276	0.00773985	Igf1/Gm364/Srcin1/Cdk5r1/Tcl1/Ppp1r9a/Apoe/Mif/Csk/Prkcd/Unc119/Igf2/App/Sdc4/Maged1/Cdkn1a/Fgd4/Dvl3/Nek7/Apoa2/Ccnd1/Igf1r/Epm2aip1/Map4k2/Ccnb1/Clspn/Dazap2/Pak1/Hnrnpd/Parn/Syap1/Tiam1/Hnrnpa2b1/Mpv17/Ryk/Ctnnb1/Jak2/Abi2/Serinc1/Mef2c/Hmgn1/Rap1a/Fgr/Cops8/Map2k4/Ppia/Skp1a/Cdc20/Ern1/Dab2ip/Prnp/Rfc5/Dbi/Dvl2/Dag1/Map3k1/Lrp8/Stradb/Mapkapk5/Reln/Pkib/Nrxn1/Map3k13/Insr/Map3k4/Gsk3a/Ube2i
P	GO:0010720	positive regulation of cell development	293	0.316449	1.45005	0.000971434	0.00773985	Igf1/Gata3/Smo/Robo2/Cul7/Mdk/Apoe/Cask/Pou4f1/Mmp14/Tle6/Fmr1/Stau2/Bex4/Nptn/E2f1/Itgb1/Pnp/Nkx6-1/Dicer1/Gnas/Fn1/Atp11c/Ctnnbip1/Shox2/Pparg/Cyp51/Efna5/Cdon/Mecp2/Hif1a/Plxna1/Bmpr2/Macf1/Plag1/Zbtb16/Pak1/Il6st/Man2a1/Caprin2/Zfp36l1/Ptprf/Tiam1/Tiam2/Ctnnb1/Slc7a5/Hdac2/Ripk2/Arid1b/Dll3/Spint1/Smarcc1/Add1/Cdh4/Pla2g3/Vim/Map6/Dag1/Arhgap32/Stat5a
P	GO:0097190	apoptotic signaling pathway	427	0.293909	1.39661	0.000974867	0.00773985	Igf1/Bcap31/Stk24/Pdk1/Noc2l/Mif/Pmaip1/Prkcd/Sod1/Siah1b/Pou4f1/Acvr1/App/Ctsl/Stx4a/Cycs/Ppp1ca/Trps1/Maged1/Cdkn1a/Armc10/Casp6/Tcf7l2/Atad5/E2f1/Pnp/Eya4/P4hb/Siva1/Il1a/Uri1/Bax/Snai2/Melk/Hmgb2/Hif1a/Rffl/Stk3/Perp/Fyn/Mapk7/Foxo3/Ctnna1/Zmynd11/Rps27l/Ppard/Serpine1/Nfe2l2/Fhit/Rrp8/Kdm6a/Hyal2/Eef1e1/Mybbp1a/Slc25a4/Mpv17/Ei24/Ctnnb1/Ero1l/Jak2/Hdac2/Pdia3/Lgals3/Ndufa13/Tmem117/Rock2/Ctt…
P	GO:1903530	regulation of secretion by cell	364	0.298658	1.39283	0.00100479	0.00793552	Igf1/Srcin1/Ncoa7/Pdk1/Ppp1r9a/Apoe/Mif/Cask/Pou5f1/Scg5/Malrd1/Pclo/Vamp8/Cd2ap/Stx4a/Rab34/Map4k4/Fmr1/Sdc4/Lepr/Rbp4/Tcf7l2/Nkx6-1/Gnas/P3h1/Cacna1e/Rac1/Pparg/Mcu/Il1a/Klf7/Cyp51/Bax/Ica1/Efna5/Ttn/Hif1a/Llgl2/Stxbp5l/Cadps2/Inha/Eny2/Isl1/Dynll1/Smad4/Ppard/Neo1/Midn/Foxo1/Spr/Tiam1/Mpv17/Trim9/Jak2/Myo5a/Slc16a1/Mef2c/Syt17/Bcr/Rap1a/Fgr/Lgals3/Casr/Hadh
P	GO:0072593	reactive oxygen species metabolic process	127	0.386695	1.58942	0.00102033	0.00802095	Vdac1/Cyba/Ogt/Prdx4/Pmaip1/Prkcd/Nos3/Sod1/App/Abcb7/Cycs/Cdkn1a/Rfk/Pdk3/Hspd1/Prdx1/Arf4/Hif1a/Fyn/Foxo3/Nfe2l2/Romo1/Foxo1/Txn1/Mpv17/Ndufc2/Tfap2a/Bcr/Ndufa13/Setd6/Coq7/Atg5/Grb2/Cyct/Insr/Dhfr/Slc5a3/Ccs/Paox/Gnai3/Nqo2
P	GO:0014910	regulation of smooth muscle cell migration	54	0.498307	1.78497	0.00104699	0.00819258	Igf1/Smo/Mdk/Slit2/Tmsb4x/Tpm1/Pparg/Plxna1/Ppard/Serpine1/Pak1/Il6st/Nfe2l2/Spr/Myo5a/Mef2c
P	GO:0031329	regulation of cellular catabolic process	431	0.290292	1.37918	0.00105669	0.00823051	Igf1/Smo/Igf2bp1/Vdac1/Furin/Apoe/Prkcd/Prkaa2/Trim6/App/Magoh/Fmr1/Exosc8/Dazl/Lepr/E2f1/Nrbp2/Dicer1/Dtx3l/Apoc2/Rnf5/Kat2b/Samd4/Patl1/Bax/Rbm8a/Rbm38/Hif1a/Usp36/Fus/Traf3ip2/Pip4k2a/Foxo3/Acer2/Snx7/Snx30/Mov10/Scoc/Hnrnpd/Parn/Mtcl1/Zfp36l1/Zfp36l2/Trdmt1/Cnot8/Foxo1/Tnrc6b/Cirbp/Slc25a4/Phax/Tent4a/Dram2/Slc7a5/Atg16l1/Celf1/Zbtb20/Dram1/Ripk2/Polr2g/Rock2/A1cf/Rbm46/Cttn/Cisd2/Tnrc6a/Trim…
P	GO:0002821	positive regulation of adaptive immune response	60	0.487486	1.78178	0.00108189	0.00838835	Nectin2/Gata3/Mif/H2-D1/H2-Q7/Atad5/Pnp/Hspd1/Stx7/H2-Q6/Hmces/Shld1/Pvr/Jak2/Ripk2/Eif2ak4/B2m/Kmt5b/H2-K1/Cd81/Tfrc
P	GO:0006109	regulation of carbohydrate metabolic process	119	0.412425	1.68349	0.00108764	0.00839458	Igf1/Pdk1/Nfkb1/Ogt/Pmaip1/Prkaa2/Igf2/App/Ppp1ca/Lepr/Tcf7l2/Pdk3/Bckdk/Kat2b/Hif1a/Epm2aip1/Sik1/Midn/Wdr5/Foxo1/Arpp19/Zbtb20/Acadm/Nln/Dgat2/Nfe2l1/Ap2a1/Sirt6/Insr/Hmgb1/Rora/Mlx/Irs2/Sorbs1/Ppp2ca/Ptpn2/Smpd3/Ppp1cb
P	GO:1903313	positive regulation of mRNA metabolic process	121	0.400937	1.64126	0.0011137	0.00855681	Igf2bp1/Exosc8/Samd4/Patl1/Rbmx/Ccnb1/Mov10/Hnrnpd/Parn/Adarb1/Zfp36l1/Zfp36l2/Ncl/Cnot8/Tnrc6b/Cirbp/Tent4a/Celf1/Polr2g/Rock2/Tnrc6a/Snrnp70/Ythdf2/Tardbp/Hspa8/Hnrnpr/Exosc7/Wdr77/Rbmxl1/Slirp/Rbmxl2/Ythdf1/Ythdf3/Zfp36/Sf3b4/Eif4enif1/Mettl14/Mlh1/Dcp2/Prpf19/Cnot6l
P	GO:0048477	oogenesis	85	0.444093	1.71982	0.00112115	0.00857529	Igf1/Gm364/Dmc1/Mdk/Sohlh2/Npr2/Mei4/Dazl/Cyp51/Foxo3/Ccnb1/Taf4b/Ctnnb1/4930447C04Rik/Hormad1/Rbm46/Ppp2r1a/Terb2/Ythdf2/Fbxo5/Stk31/Mei1/H3f3b/Adrm1/Wdr77/Ythdc2/Diaph2/Washc5
P	GO:0051028	mRNA transport	105	0.424976	1.70797	0.00113057	0.00860854	Igf2bp1/Magoh/Fmr1/Nxt2/Rbm8a/Magohb/Cpeb1/Eny2/Ddx39b/Zfp36l1/Sarnp/Sem1/Nup62/Hnrnpa2b1/Aaas/Thoc2/Ddx39/Nup54/Nup107/Bicd2/Alyref/Seh1l/Nup88/Nup93/Sec13/Srsf3/Srsf1/Hnrnpa3/Ncbp2/Zfp36/Nup85/Hnrnpa1/Slbp/Nup37
P	GO:0051101	regulation of DNA binding	84	0.455176	1.76492	0.00113726	0.00862086	Igf1/Gata3/Smo/Pou4f1/Trim6/Habp4/E2f1/Ctnnbip1/Pparg/Hmgb2/Isl1/Dazap2/Ski/Txn1/Ctnnb1/Jak2/Nsd1/Hdac2/Nme1/H1f0/Ilrun/Zfp593/Hmgb1/Hipk1/Cdt1/Sumo3
P	GO:0009914	hormone transport	206	0.338451	1.48294	0.00118756	0.00892334	Gata3/Ncoa7/Cask/Scg5/Pclo/Vamp8/Stx4a/Map4k4/Hmga1/Lepr/Rbp4/Tcf7l2/Nkx6-1/Gnas/Cacna1e/Rac1/Selenom/Pparg/Mcu/Klf7/Bax/Efna5/Hif1a/Stxbp5l/Inha/Eny2/Isl1/Dynll1/Smad4/Ppard/Midn/Foxo1/Spr/Tiam1/Mpv17/Slc3a2/Slc7a5/Jak2/Myo5a/Slc16a1/Casr/Hadh
P	GO:0040008	regulation of growth	399	0.28876	1.35937	0.00118768	0.00892334	Igf1/Smo/Apoe/Cyba/Bst2/Slit2/Fgf8/Sod1/Zfpm2/Igf2/App/Selenop/Mmp14/Trip10/Cdkn1a/Armc10/Rbp4/Spg20/Tcf7l2/Rai1/Nkx6-1/Adam10/Gnas/P3h1/Fn1/Ptprj/Pparg/Uri1/Gpr21/Efna5/Socs6/Igf1r/Crlf3/Mecp2/Hif1a/Stk3/Bmpr2/Macf1/Adipor2/Ceacam2/Ccnb1/Smad4/Ppard/Cxadr/Serpine1/Hdac3/Pak1/Caprin2/Ddx39b/Cdc42/Opa3/Spr/Hyal2/Cirbp/Slc25a4/Jarid2/Rftn1/Mpv17/Ei24/Ryk/Ppib/Tfcp2l1/Gas2l1/Celf1/Cdk1/Mef2c/Hdac2/S…
P	GO:0097193	intrinsic apoptotic signaling pathway	242	0.33375	1.4898	0.00121165	0.00906333	Bcap31/Stk24/Pdk1/Noc2l/Mif/Pmaip1/Sod1/Siah1b/Pou4f1/App/Cycs/Cdkn1a/Armc10/Casp6/Atad5/E2f1/Pnp/P4hb/Uri1/Bax/Snai2/Melk/Hif1a/Perp/Fyn/Mapk7/Rps27l/Nfe2l2/Fhit/Rrp8/Kdm6a/Mybbp1a/Ei24/Ctnnb1/Ero1l/Jak2/Hdac2/Ndufa13/Tmem117/Map2k4/Ppia/Ern1/Dab2ip/Selenok/Chek2/Cyct/Rps27a/Sgpp1/Sfpq/Rnf183/Scn2a/Hells/Hipk1
P	GO:0001501	skeletal system development	270	0.317389	1.44193	0.0012256	0.00912747	Igf1/Hoxd9/Gata3/Cdkn1c/Mdk/Npr2/Ndst1/Ext1/Fgf8/Bnc2/Zfp219/Mmp14/Trps1/Lepr/Rbp4/Rai1/Dicer1/Gnas/P3h1/Snx10/Vkorc1/Shox2/Snai2/Atp6ap1/Ext2/Hif1a/Bmpr2/Npr3/Mboat2/Plekha1/Ogn/Lrp6/Zbtb16/Hsd17b7/Bbx/Opa3/Wdr5/Runx2/Dnm3os/Ski/Hyal2/Ryk/Ctnnb1/Ppib/Tfap2a/Mef2c/Fgr/Lgals3/Pex7/Dll3/Thbs3/Smad2
P	GO:0010257	NADH dehydrogenase complex assembly	54	0.493023	1.76604	0.00123985	0.00915336	Ndufb11/Ndufa1/Ndufb6/Ndufc2/Ndufab1/Bcs1l/Ndufa13/Ndufb3/Ndufa11/Ndufaf6/Ndufa6/Lyrm2/Ndufa8/Ndufb7/Nubpl/Ndufaf2/Ndufb4/Ndufs6/Ndufaf8/Dmac1/Ndufc1/Ndufb8/Ndufs7/Ndufa5/Tmem126b/Ndufa2/Acad9/Ndufaf4/Ndufb2/Ndufa12/Ndufs4/Ndufb10/Oxa1l/Ndufb1-ps
P	GO:0032981	mitochondrial respiratory chain complex I assembly	54	0.493023	1.76604	0.00123985	0.00915336	Ndufb11/Ndufa1/Ndufb6/Ndufc2/Ndufab1/Bcs1l/Ndufa13/Ndufb3/Ndufa11/Ndufaf6/Ndufa6/Lyrm2/Ndufa8/Ndufb7/Nubpl/Ndufaf2/Ndufb4/Ndufs6/Ndufaf8/Dmac1/Ndufc1/Ndufb8/Ndufs7/Ndufa5/Tmem126b/Ndufa2/Acad9/Ndufaf4/Ndufb2/Ndufa12/Ndufs4/Ndufb10/Oxa1l/Ndufb1-ps
P	GO:0007420	brain development	416	0.290821	1.37788	0.00126366	0.00928873	Hprt/Igf1/Smo/Ncoa7/Igf2bp1/Cdk5r1/Robo2/Mdk/Dnah5/Ndst1/Ext1/Slit2/Fgf8/Pou4f1/Grcc10/App/Selenop/Pbx3/Top2b/Tcf7l2/Foxp2/Dvl3/E2f1/Itgb1/H2afy2/Dicer1/Rac1/Kdm4b/Mboat7/Ldb1/Bax/Cdon/Igf1r/Ttn/Hspa5/Mecp2/Hif1a/Plxna1/Psap/Cited1/Fyn/Foxo3/Isl1/Lrp6/Pbx2/Pak1/Hsd17b7/Ski/Ryk/Ctnnb1/Atg16l1/Celf1/Tfap2a/Hdac2/Bcr/Atat1/B2m/Rbfox2/Uba6/Atf5/Sptbn2/Eml1/Rbpj/Dab2ip/Dbi/Pex5/Elavl4/Coq8b/Rere/Lrp8/…
P	GO:0055123	digestive system development	63	0.466856	1.73053	0.0012714	0.00930535	Igf1/Smo/Cdkn1c/Npr2/Ext1/Klf5/Igf2/Tcf7l2/Dicer1/Shox2/Yipf6/Igf1r/Hif1a/Il6st/Ctnnb1/Lgr4/Smad2
P	GO:0061014	positive regulation of mRNA catabolic process	86	0.444973	1.72408	0.0012785	0.00931713	Igf2bp1/Exosc8/Samd4/Patl1/Mov10/Hnrnpd/Parn/Zfp36l1/Zfp36l2/Cnot8/Tnrc6b/Tent4a/Celf1/Polr2g/Rock2/Tnrc6a/Ythdf2/Tardbp/Hnrnpr/Exosc7/Ythdf1/Ythdf3/Zfp36/Eif4enif1/Mettl14/Mlh1/Dcp2/Cnot6l/Samd4b
P	GO:0044283	small molecule biosynthetic process	327	0.30613	1.40512	0.00133667	0.00969941	Hprt/Noxred1/Nfkb1/Apoe/Mif/Ogt/Pnpo/Pcbd2/Sod1/Prkaa2/Prps1/Malrd1/Got1/Rfk/Lepr/Rbp4/Tcf7l2/Msmo1/Pts/Acer3/Pnp/Csad/Gpi1/Apoc2/Vkorc1/Kat2b/Cyp51/Qdpr/Snai2/Elovl4/Tpk1/Pgd/Scap/Pdss1/Degs1/Aldh8a1/Hif1a/Elovl7/Plod2/Ceacam2/Gatm/Slc25a13/Prmt3/Acer2/Sik1/Pkm/Hsd17b7/Asah1/Pycrl/Pycr2/Fads1/Wdr5/Foxo1/Spr/Gstm7/Psat1/Bcat2/Myo5a/Lss/Arpp19/Ndufab1/Acadm/Cyp2r1/Acadl/Coq7/Abcd3/Mthfd2l/Acaca/Co…
P	GO:0071900	regulation of protein serine/threonine kinase activity	200	0.350779	1.53071	0.00136222	0.00984275	Igf1/Cdkn1c/Tcl1/Apoe/Mif/Csk/Prkcd/Ccnb3/App/Maged1/Cdkn1a/Fgd4/Dvl3/Ccng2/Ccnd1/Ptprj/Pparg/Kat2b/Prkar2a/Ccng1/Uchl1/Map4k2/Dusp7/Ccna2/Ccnb1/Lrp6/Dazap2/Pak1/Syap1/Hyal2/Tiam1/Nup62/Dusp16/Mef2c/Map2k4/Chordc1/Ern1/Dab2ip/Dvl2/Map3k1/Bccip/Pkib/Nrxn1/Map3k13/Insr/Prkar2b/Map3k4/Inca1/Ccnh/Kras/Gtpbp3/Tsg101/Telo2/Ppp2ca/Rapgef2/Map3k7/Map2k1/Sorl1/Tsc2/Ezh2/Pkig
P	GO:0006354	DNA-templated transcription elongation	108	0.402556	1.61656	0.00136857	0.00984677	Ldb1/Ubtf/Btbd18/Med21/Med31/Zmynd11/Ddx39b/Tcea1/Cdk9/Ctnnb1/Supt4a/Med19/Zfp326/Med6/Gtf2h5/Wdr43/Alyref/Med4/Adrm1/Tefm/Sirt6/Med20/Ncbp2/Wdr61/Rtf1/Med30/Ccnt2/Med17/Med10/Map2k1/Ezh2/Setd2/Polr2m/Scaf8/Pwwp2a/Ercc6/Med29/Ercc3/Nelfa/Polr2i/Med22/Med23/Leo1/Supt16/Iws1/Elob/Sart3/Eaf1/Polr1e/Zc3h4/Cdk13
P	GO:0071692	protein localization to extracellular region	250	0.330611	1.48263	0.00137631	0.00986065	Igf1/Srcin1/Ncoa7/Apoe/Cask/Abca1/Malrd1/Pclo/Vamp8/Cd2ap/Stx4a/Rab34/Map4k4/Hmga1/Lepr/Rbp4/Tcf7l2/Nkx6-1/Gnas/P3h1/Cacna1e/Rac1/Pparg/Mcu/Il1a/Klf7/Cyp51/Nagpa/Efna5/Ttn/Hif1a/Llgl2/Stxbp5l/Psap/Eny2/Isl1/Dynll1/Ppard/Neo1/Midn/Foxo1/Tiam1/Tmed2/Jak2/Myo5a/Slc16a1/Casr/Hadh/Smad2/A1cf
P	GO:0050731	positive regulation of peptidyl-tyrosine phosphorylation	79	0.448499	1.71488	0.00138269	0.00986472	Igf1/Srcin1/Mif/Fgf8/Unc119/Bank1/Acvr1/Igf2/App/Itgb1/Tspan9/Ptprj/Efna5/Tnk2/Fyn/Isl1/Il6st/Ctf1/Jak2/Abi2/Hdac2/Ripk2
P	GO:0061157	mRNA destabilization	84	0.448237	1.73802	0.00141144	0.0100277	Igf2bp1/Exosc8/Samd4/Patl1/Mov10/Hnrnpd/Parn/Zfp36l1/Zfp36l2/Cnot8/Tnrc6b/Tent4a/Celf1/Polr2g/Rock2/Tnrc6a/Ythdf2/Tardbp/Hnrnpr/Exosc7/Ythdf1/Ythdf3/Zfp36/Eif4enif1/Mettl14/Mlh1/Dcp2/Cnot6l/Samd4b
P	GO:1903900	regulation of viral life cycle	72	0.445981	1.6791	0.00145965	0.0101578	Nectin2/Furin/Bst2/Trim26/Trim6/Resf1/Fmr1/Top2b/Gm7879/Dicer1/P4hb/Mavs/Banf1/Adarb1/Pvr/Fkbp6/Kpna2/Ppih/Trim68/Ppia
P	GO:0061982	meiosis I cell cycle process	133	0.385698	1.59949	0.0014384	0.0101578	Dmc1/M1ap/Mei4/Tex11/Prdm9/Mnd1/Tex15/Top2b/Syce2/Rnf212b/Bach1/Btbd18/Sycp1/Msh5/Cpeb1/Msh4/Tex19.1/Sycp3/Cks2/Meiob/Syce3/Brip1/4930447C04Rik/Ubr2/Hormad1/Topbp1/Cdc20/Dmrtc2/Terb2/Ccnb1ip1/Fbxo5/Mei1/Rps27a/Rad54b
P	GO:0043414	macromolecule methylation	183	0.349492	1.5184	0.00145138	0.0101578	Kmt2a/Dnmt3a/Ogt/Prdm9/Tex15/Auts2/Gnas/Hist1h1c/Atpsckmt/Trmt10a/Smyd3/Ramac/Ehmt1/Mecp2/Suv39h2/Fbl/Trmt112/Prmt2/Prmt3/Tgs1/Wdr5/Trdmt1/Snrpd3/Prdm6/Eef1akmt2/Nsun6/Mettl5/Snrpb/Setd6/Setd3/Smyd5/Kmt5b/Emg1/Eef1akmt1/Etf1/Mettl15/Etfbkmt/Prmt1/Fam98b/Dimt1/Ash1l/Kansl1/Dnmt3b/Bmi1/Hells/Mta2/Mettl21a/Gtpbp3/Mphosph8/Trmt10c/Kmt5a/Setd1a
P	GO:0140014	mitotic nuclear division	226	0.32932	1.46134	0.00145138	0.0101578	Igf1/Cdkn1c/Cul7/Fgf8/Smc1a/Igf2/Reep3/Cdc14a/Kat2b/Il1a/Banf1/Cdc14b/Chek1/Ube2c/Igf1r/Ncaph/Ccnb1/Cdc42/Nup62/Aaas/Mzt1/Smc3/Cdk1/Lsm14a/Tom1l2/Ppp2r1a/Nsfl1c/Baz1b/Klhl22/Cdc20/Chmp7/Fbxo5/Mad2l1/Seh1l/Bccip/Chek2/Ranbp1/Stag1/Nfe2l1/Insr/Cdt1/Psmg2/Abraxas1/Nfib/Ccdc61/Cdca8/Chmp5/Smpd3/Nde1/Mapre1/Cdc16/Phip/Kifc2/Map9/Cenpk/Trip13/Kif22/Vps4b/Phf13/Bub3/Sirt1/Rpl24/Kifc1/Gen1/Mybl2/Eml3/Num…
P	GO:0007346	regulation of mitotic cell cycle	409	0.291913	1.38198	0.00145514	0.0101578	Igf1/Ctdsp2/Cdkn1c/Cul7/Eif4ebp1/Fgf8/Acvr1/Igf2/App/Ctdspl/Tpra1/Cdkn1a/Cdc14a/Bex4/Atad5/E2f1/Cdk2ap2/Nek7/Dynlt3/Ccnd1/Btg3/Il1a/Cdc14b/Bax/Chek1/Psme1/Ube2c/Rbm38/Ccng1/Igf1r/Crlf3/Mecp2/Cks1b/Uimc1/Prmt2/Rad51b/Ccnb1/Clspn/Rps27l/Sik1/Tipin/Hdac3/Ppp2r3a/Cks2/Appl1/Zfp36l1/Zfp36l2/Cdc42/Nup62/Ctnnb1/Tcf3/Lsm11/Ttll12/Cdk1/Psme2/Lgmn/Arid1b/Topbp1/Ccdc57/Rbm46/Smarcc1/Tom1l2/Rpa2/Rpa3/Klhl22/…
P	GO:0046545	development of primary female sexual characteristics	65	0.464805	1.72899	0.00147759	0.0101623	Dmc1/Sohlh2/Npr2/Nos3/Sod1/Zfpm2/Gnrh1/Rac1/Bax/Foxo3/Msh4/Col9a3/Inha/Plekha1/Smad4/Serpine1/Nup107/Taf4/Grk2/Stat5a/Adrm1/Rps27a/Insr
P	GO:0030148	sphingolipid biosynthetic process	56	0.476489	1.71055	0.00147681	0.0101623	Gal3st1/Smpd2/Prkcd/Cers4/Cers2/Acer3/Elovl4/Degs1/Abca8a/St3gal3/Elovl7/Ugt8a/Acer2/Asah1/B4galt6
P	GO:0002252	immune effector process	280	0.314341	1.43131	0.00147826	0.0101623	Hprt/Nectin2/Gata3/Pdk1/Mdk/C1qc/Dpp4/Kmt2a/Cd47/Mif/Bst2/H2-D1/C1qa/Prkcd/H2-Q7/Trim6/Igf2/App/Vamp8/Stx4a/Ung/Plcl2/Rbp4/Mbl2/Fer1l5/Atad5/Pnp/Apoa2/Hspd1/Prdx1/Ptprj/Gpi1/Mavs/Stx7/Irak4/H2-Q6/Hmces/Pkn1/Stk3/Shld1/Traf3ip2/Lacc1/Dnase1l3/Appl1/Pvr/Rftn1/Bcr/Rap1a/Fgr/Lgals3/Ripk2/Eif2ak4/B2m
P	GO:0061013	regulation of mRNA catabolic process	155	0.367065	1.56247	0.00152802	0.010462	Igf2bp1/Magoh/Fmr1/Exosc8/Dazl/E2f1/Dicer1/Samd4/Patl1/Rbm8a/Rbm38/Fus/Traf3ip2/Mov10/Hnrnpd/Parn/Zfp36l1/Zfp36l2/Cnot8/Tnrc6b/Cirbp/Tent4a/Celf1/Polr2g/Rock2/A1cf/Rbm46/Tnrc6a/Tent5d/Ythdf2/Tardbp/Elavl4/Vim/Hnrnpr/Exosc7/Angel2/Cacng7/Ythdf1/Srsf1/Ythdf3/Zfp36/Hnrnpc/Eif4enif1/Mettl14/Mlh1/Dcp2/Hnrnpab/Cnot6l/Elavl1/Samd4b/Taf15/Pcbp4/Rps6kc1/Dhx36/9130016M20Rik/Fastkd1/Pan2
P	GO:0098813	nuclear chromosome segregation	289	0.314057	1.4328	0.00154641	0.0105338	Dmc1/M1ap/Mei4/Tex11/Prdm9/Smc1a/Mnd1/Tex15/Top2b/Syce2/Kat2b/Bach1/Ube2c/Ncaph/Sycp1/Msh5/Cpeb1/Msh4/Ccnb1/Tex19.1/Sycp3/Meiob/Cdc42/Syce3/Kif4/Nup62/Brip1/Aaas/Mzt1/Smc3/Cdk1/4930447C04Rik/Hormad1/Arid1b/Lsm14a/Smarcc1/Ppp2r1a/Baz1b/Klhl22/Cdc20/Chmp7/Terb2/Ccnb1ip1/Fbxo5/Mad2l1/Mei1/Dpf2/Seh1l/Bccip/Chek2/Stag1/Cdt1/Psmg2/Spata22/Hecw2/Abraxas1/Washc5/Tex12/Anapc4/Ccdc61/Cdca8/Chmp5/Mapre1/Ube…
P	GO:0051046	regulation of secretion	381	0.29413	1.3841	0.00155091	0.0105338	Igf1/Srcin1/Ncoa7/Pdk1/Ppp1r9a/Apoe/Cyba/Mif/Cask/Pou5f1/Scg5/Malrd1/Pclo/Vamp8/Cd2ap/Stx4a/Rab34/Map4k4/Fmr1/Sdc4/Lepr/Rbp4/Tcf7l2/Nkx6-1/Gnas/P3h1/Cacna1e/Rac1/Pparg/Mcu/Il1a/Klf7/Cyp51/Bax/Ica1/Efna5/Ttn/Hif1a/Llgl2/Stxbp5l/Cadps2/Inha/Eny2/Isl1/Dynll1/Smad4/Ppard/Neo1/Midn/Foxo1/Spr/Tiam1/Mpv17/Trim9/Jak2/Myo5a/Slc16a1/Mef2c/Syt17/Bcr/Rap1a/Fgr/Lgals3/Casr/Hadh
P	GO:0048145	regulation of fibroblast proliferation	81	0.440544	1.69508	0.00158962	0.0105975	Igf1/Ifi30/Kmt2a/Mif/Pmaip1/Fbln1/Cdkn1a/E2f1/Rasgrf1/Dicer1/Fn1/Pparg/Bax/Ccna2/Ccnb1/Med31/Serpine1/Ski
P	GO:0098727	maintenance of cell number	151	0.373565	1.58577	0.00158409	0.0105975	Igf1/Smo/Igf2bp1/Tcl1/Sinhcaf/Ogt/Pou5f1/Bicra/Smc1a/Tcf7l2/Dicer1/Tead3/Ldb1/Med21/Foxo3/Bcl9/Zfp36l2/Foxo1/Ski/Tcf3/Smc3/Hdac2/Med6/Smarcc1/Mmp24/Setd6/Zfp706/Rbpj/Wdr43
P	GO:0009060	aerobic respiration	156	0.368723	1.58116	0.00159149	0.0105975	Ndufb11/Cycs/Ndufa1/Mrps36/Atpsckmt/Hif1a/Aco1/Ccnb1/Ndufb6/Mpv17/Stoml2/Ndufc2/Ndufab1/Cdk1/Suclg2/Ndufa13/Cs/Cox5b/Fh1/Ndufb3/Coq7/Ndufa11/Cox7c/Ndufa6/Dguok/Cyct/Ireb2/Uqcrb/Atp5h/Pdhb/Ndufa8/Tefm/Ndufb7/Cox5a/Ndufa7/Uqcr11/Mlx/Atp5k/Shmt2/Uqcrh/Ndufb4/Ndufs6/Nipsnap2/Sdhc/Ndufc1/Sdhd/Bnip3/Cyc1/Ndufb8/Pdha2/Chchd2/Atp5j2/Ndufs7/Vcp/Ndufa5/Cox4i1/Atp5a1/Ndufa2/Cox6a1/Aco2/Cox7a2/Ogdh/Acly/Nduf…
P	GO:0002683	negative regulation of immune system process	231	0.330144	1.46549	0.00158079	0.0105975	Igf1/Pdk1/Mdk/C1qc/Dpp4/Cd47/Mif/Bst2/H2-D1/Slit2/H2-Q7/Hmgb3/Bank1/Igf2/Lamp2/Sdc4/Gnrh1/Plcl2/Tmem131l/Apoa2/Fn1/Ptprj/Pparg/Banf1/Snai2/Socs6/H2-Q6/Peli1/Pkn1/Stk3/Tsc22d3/Appl1/Samhd1/Ctnnb1/Otud4/Ttll12/Bcr/Fgr/Lgals3/Mfhas1/Lgr4/Nme1/Gcsam/Pcbp2/Slc4a2/Ythdf2/Atg5/Dab2ip/Psma1/Prnp
P	GO:0006897	endocytosis	406	0.289967	1.37254	0.00158527	0.0105975	Rab4a/Inpp5f/Mfge8/Cap1/Apoe/Cyba/Cd47/Arhgap21/Csk/Cebpe/Abca1/Sod1/Unc119/App/Vamp8/Cd2ap/Trip10/Nckipsd/Rab34/Fmr1/Elmo1/Cltb/Rhoq/Lepr/Lmbrd1/Mbl2/Fer1l5/Itgb1/Csnk1g2/Apoa2/Snx10/Bicd1/Ptprj/Rac1/Apoc2/Pparg/Ank2/Tnk2/Creg1/Rap1gap/Sh3glb2/Ceacam2/Atad1/Rufy1/Lrp6/Serpine1/Ldlrad3/Appl1/Cdc42/Wasf1/Ncl/Cacng2/Hist1h1a/Ctbp1/Heatr5b/Bcr/Rap1a/Ckap5/Fgr/Lgals3/Vac14/Nme1/B2m/Fchsd2/Cttn/Ly75/A…
P	GO:0008610	lipid biosynthetic process	408	0.288018	1.36073	0.00160071	0.0106172	Igf1/Gal3st1/Nfkb1/Apoe/Smpd2/Mif/Ogt/Pigx/Prkcd/Sod1/Cers4/Prkaa2/Malrd1/Igf2/Agpat5/Ttc7b/Tcf7l2/Msmo1/Cers2/Acer3/Inpp4a/Apoa2/Gpi1/Apoc2/Kat2b/Il1a/Mboat7/Cyp51/Snai2/Elovl4/Socs6/Crppa/Scap/Pdss1/Slc27a1/Igf1r/Degs1/Abca8a/Aldh8a1/St3gal3/Cyb5r1/Dpm3/Elovl7/Pip4k2a/Ceacam2/Prmt3/Mboat2/Ugt8a/Acer2/Sik1/Hint2/Ppard/Hsd17b7/Asah1/Fads1/Agps/Gstm7/B4galt6/Myo5a/Lss/Serinc1/Zbtb20/Ndufab1/Pex7/V…
P	GO:0006475	internal protein amino acid acetylation	66	0.470806	1.7633	0.00163219	0.0107006	Smo/Noc2l/Sgf29/App/Hdac8/Auts2/Hat1/Kat2b/Mecp2/Tada2a/Dek/Morf4l2/Mybbp1a/Atat1/Baz1b/Nfyb/Mrgbp
P	GO:0018393	internal peptidyl-lysine acetylation	66	0.470806	1.7633	0.00163219	0.0107006	Smo/Noc2l/Sgf29/App/Hdac8/Auts2/Hat1/Kat2b/Mecp2/Tada2a/Dek/Morf4l2/Mybbp1a/Atat1/Baz1b/Nfyb/Mrgbp
P	GO:0031400	negative regulation of protein modification process	316	0.302939	1.3915	0.00162403	0.0107006	Igf1/Ctdsp2/Inpp5f/Srcin1/Ncoa7/Cdkn1c/Noc2l/Apoe/Ogt/Slit2/Prkcd/Cdyl/Fbln1/Prkaa2/Hdac8/Ctdspl/Cdkn1a/Bex4/Dtx3l/P3h1/Ptprj/Pparg/Kat2b/Prkar2a/Impact/Bax/Smyd3/Uchl1/Pkn1/Stk3/Dusp7/Fry/Fyn/Prmt3/Ccnb1/Ppp2r5d/Lrp6/Hint2/Adarb1/Hyal2/Nup62/Ctnnb1/Dusp16/Tmed2/Ptpro/Arpp19/Hdac2/Mfhas1/Plaa/Rock2/Cops9/Ppia/Chordc1/Atg5/Dab2ip/Sh3gl2/Prnp/Dbi/Taf7/Fbxo5/Mad2l1/Tardbp/Grk2/Rpl23/N4bp1/Trim44/Cad…
P	GO:0033108	mitochondrial respiratory chain complex assembly	91	0.427778	1.68753	0.00166804	0.0108936	Ndufb11/Oma1/Ndufa1/Tfam/Cox14/1190007I07Rik/Ndufb6/Ndufc2/Ndufab1/Bcs1l/Ndufa13/Ndufb3/Ndufa11/Ndufaf6/Ndufa6/Sdhaf3/Lyrm2/Sdhaf4/Ndufa8/Ndufb7/Nubpl/Coa3/Chchd4/Ndufaf2/Ndufb4/Ndufs6/Cox17/Ndufaf8/Dmac1/Ndufc1/Ndufb8/Ndufs7/Ndufa5/Tmem126b/Ndufa2/Acad9/Smim4/Uqcc1/Ndufaf4
P	GO:0022412	cellular process involved in reproduction in multicellular organism	379	0.293746	1.38306	0.00168533	0.0109643	Nectin2/Igf1/Gm364/Dmc1/Zfy2/Cdkn1c/M1ap/Mdk/Sohlh2/Npr2/Mei4/Dnmt3a/Prdx4/Tex11/Hist1h2ba/Taf7l/Cdyl/Acvr1/Gm39566/Tle6/Tex15/Stau2/Dazl/Itgb1/Dicer1/Gnas/Cyp51/Bax/Pcgf3/1700013H16Rik/Bach1/Hmgb2/Tnk2/Uchl1/Btbd18/Ncaph/Suv39h2/Sycp1/Foxo3/Ccnb1/Tex19.1/Taf4b/Sycp3/Cxadr/Zbtb16/Meiob/Pvr/3830403N18Rik/Ctnnb1/Brip1/Celf1/Vps54/4930447C04Rik/Tnp2/Ubr2/Hormad1/Rbm46/Ppp2r1a/Tnp1/Spire1/Dmrtc2/Terb…
P	GO:0022612	gland morphogenesis	60	0.475865	1.73931	0.00170432	0.0110455	Igf1/Smo/Nfkb1/Mdk/Slit2/Fgf8/Bax/Snai2/Igf1r/Plxna1/Ceacam2/Plag1/Lrp6
P	GO:0016358	dendrite development	230	0.330929	1.46816	0.00171705	0.0110857	Hprt/Srcin1/Igf2bp1/Cdk5r1/Mpdz/Cul7/Sdk1/Ppp1r9a/Apoe/Cask/App/Fmr1/Stau2/Palm/Itgb1/Adam10/Igsf9/Pak4/Arf4/Dynlt1f/Rac1/Dynlt1a/Dynlt1c/Klf7/Mecp2/Fyn/Tanc2/Prmt3/Pdlim5/Pak1/Caprin2/Cdc42/Ctnnd2/Sipa1l1/Ptprf/Tiam1/Abi2/Mef2c/Hdac2/Arid1b/Rock2/Rbfox2/Cfl1/Uba6/Setd6/Spire1/Cdc20/Dab2ip/Elavl4/Arf1/Map6/Rere/Nlgn1/Lrp8/Dynlt1b/Mark1/Mapkapk5/Reln/Afdn/Clip1/Gsk3a
P	GO:0043549	regulation of kinase activity	400	0.290767	1.36932	0.00175034	0.0112579	Igf1/Gm364/Srcin1/Cdkn1c/Cdk5r1/Tcl1/Ppp1r9a/Apoe/Mif/Csk/Prkcd/Sod1/Unc119/Ccnb3/App/Sdc4/Maged1/Cdkn1a/Fgd4/Dvl3/Ccng2/Ccnd1/Ptprj/Pparg/Kat2b/Ldb1/Prkar2a/Smyd3/Ccng1/Igf1r/Uchl1/Ttn/Pkn1/Stk3/Map4k2/Dusp7/Ccna2/Ccnb1/Clspn/Lrp6/Dazap2/Pak1/Syap1/Adarb1/Midn/Hyal2/Tiam1/Nup62/Mpv17/Ryk/Dusp16/Ptpro/Jak2/Abi2/Mef2c/Rap1a/Fgr/Smg8/Cops8/Map2k4/Ppia/Chordc1/Ern1/Dab2ip/Prnp/Taf7/Dvl2/Dag1/Map3k1/…
P	GO:0046889	positive regulation of lipid biosynthetic process	57	0.471073	1.69827	0.00177869	0.0113971	Igf1/Apoe/Ogt/Prkcd/Igf2/Tcf7l2/Apoc2/Kat2b/Il1a/Scap/Slc27a1/Igf1r
P	GO:0007498	mesoderm development	65	0.45834	1.70494	0.00180336	0.0115076	Smo/Ext1/Fgf8/Pou5f1/Pou4f1/Acvr1/Pus7/Gpi1/Ext2/Bmpr2/Macf1/Smad4/Zfp36l1/Kdm6a/Tcf3/Dll3/Smad2/Churc1
P	GO:2000147	positive regulation of cell motility	300	0.304041	1.39051	0.00180949	0.0115076	Igf1/Gata3/Smo/Furin/Mdk/Cd47/Cpne3/Mcam/Nos3/Fbln1/Tmsb4x/Acvr1/Igf2/App/Mmp14/Stx4a/Map4k4/Cldn7/Itgb1/Dicer1/Adam10/Fn1/Akirin1/Ptprj/Gpi1/Rac1/Mcu/Rras2/Il1a/Snai2/Igf1r/Hspa5/Hif1a/Bmpr2/Cpeb1/Serpine1/Pak1/Il6st/Nfe2l2/Cdc42/Spr/Tiam1/Prkd2/Acta2/Jak2/Myo5a/Tfap2a/Fgr/Hdac9/Lgals3/Lgmn/Plaa/Rock2/Cfl1/Setd6/Rhob/Dab2ip/Fbxo5/Selenok/Calr/Tgfbr1/Fubp1/Capn7/Arhgap32/Stat5a/Maz/Reln/Emc10/Map…
P	GO:0090263	positive regulation of canonical Wnt signaling pathway	63	0.459561	1.70348	0.00183127	0.01159	Ptk7/Nfkb1/Atp6ap2/Xiap/Csnk1g2/Cdh3/Ppp2r3a/Caprin2/Eda/Lgr4/Rbpj/Rps12/Gpc5/Map3k1/Tmem9/Tnks2/Csnk1g3/Tbl1xr1/Ube2b/Pin1/Arntl/Vcp/Rnf220/Gid8/Ruvbl1
P	GO:0048660	regulation of smooth muscle cell proliferation	92	0.421605	1.66736	0.00183611	0.01159	Igf1/Apoe/Cyba/Nos3/Cdkn1a/Tcf7l2/Tpm1/Ctnnbip1/Pparg/Irak4/Igf1r/Hif1a/Efemp2/Bmpr2/Npr3/Ogn/Ppard/Pak1/Ddx39b/Spr/Ctnnb1/Jak2/Mef2c/Ern1/Orc1/Grk2/Gnai3/Nampt/Bmpr1a/Nqo2/Smpd3/Map3k7/Gnaq/Akr1b3/Shc1/Zfp143/Gnai2/Hmgcr/Xrcc5/Mef2d
P	GO:0034329	cell junction assembly	245	0.32866	1.4667	0.0018497	0.0116326	Srcin1/Pdk1/Cdh6/Mpdz/Ppp1r9a/Elavl2/Ogt/Patj/Slit2/App/Pclo/Mmp14/Map4k4/Sdc4/Stau2/Cldn7/Nptn/Itgb1/Fn1/Ptprj/Rac1/Ldb1/Snai2/Ube2v2/Efna5/Thsd1/Lamb2/Arvcf/Negr1/Mecp2/Cdh3/Macf1/Ctnna1/Ugt8a/Pdlim5/Adgrl1/Cdc42/Ctnnd2/Sipa1l1/Actn1/Lrrc4/Ctnnb1/Adgrl3/Ptpro/Abi2/Mef2c/Bcr/Rap1a/Tesk2/Rock2/Cfl1/Nrxn3/Cttn/Sptbn2/Clstn1/Adgre5/Cdh4/Pkp2/Cdh18/Nlgn1/Zdhhc2/Ptpn11/Cadm1/Reln/Afdn/Nrxn1/Hipk1
P	GO:0030879	mammary gland development	66	0.465413	1.7431	0.00188685	0.0117358	Igf1/Hoxd9/Gata3/Smo/Nfkb1/Slit2/Ccnd1/Bax/Igf1r/Hif1a/Lrp6
P	GO:0045132	meiotic chromosome segregation	97	0.414774	1.64475	0.00188679	0.0117358	Dmc1/M1ap/Mei4/Tex11/Prdm9/Mnd1/Tex15/Syce2/Bach1/Ncaph/Sycp1/Msh5/Cpeb1/Msh4/Tex19.1/Sycp3/Meiob/Syce3/Brip1/4930447C04Rik/Hormad1/Ppp2r1a/Terb2/Ccnb1ip1/Fbxo5/Mei1
P	GO:0015980	energy derivation by oxidation of organic compounds	253	0.317209	1.41975	0.00187529	0.0117358	Igf1/Gyg/Ndufb11/Igf2/Cycs/Ppp1ca/Ndufa1/Lepr/Tcf7l2/Mrps36/Gnas/Atpsckmt/Bax/Phka1/Hif1a/Epm2aip1/Aco1/Etfa/Slc25a13/Ccnb1/Il6st/Ndufb6/Mybbp1a/Mpv17/Stoml2/Ndufc2/Ndufab1/Cdk1/Vps54/Suclg2/Ndufa13/Acadm/Cs/Cox5b/Gaa/Fh1/Ndufb3/Coq7/Ndufa11/Cox7c/Ndufa6/Dguok/Cyct/Ireb2/Uqcrb/Atp5h/Sdhaf4/Pdhb/Ndufa8/Tefm/Ndufb7/Insr/Hmgb1/Cox5a/Gsk3a/Ndufa7/Etfrf1/Uqcr11/Mlx/Irs2/Sorbs1/Atp5k/Chchd4/Shmt2/Ppp1c…
P	GO:0006954	inflammatory response	315	0.301766	1.38836	0.0019071	0.0118185	Igf1/Gata3/Smo/Nfkb1/Slc7a2/Mdk/Apoe/Cyba/Cd47/Mif/Plgrkt/H2-D1/Ndst1/C1qa/Hist1h2ba/Ext1/H2-Q7/Tspan2/Sod1/Acvr1/App/Lamp2/Vamp8/Hmga1/Casp6/Itgb1/Nek7/Acer3/Dicer1/Rel/Fn1/Mavs/Ctnnbip1/Pparg/Il1a/Lgals2/H2-Q6/Hmgb2/Hif1a/Traf3ip2/Lacc1/Isl1/Dnase1l3/Ppard/Serpine1/Nfe2l2/Ifngr1/Appl1/Nlrp9b/Il17ra/Hyal2/Tmed2/Celf1/Jak2/Myo5a/Bcr/Vps54/Hdac9/Mfhas1/Plaa/Atat1
P	GO:2000027	regulation of animal organ morphogenesis	52	0.491909	1.75092	0.00204114	0.0120133	Gata3/Ptk7/Smo/Robo2/Fgf8/Maged1/Dvl3/Dicer1/Rac1/Snai2/Lrp6/Runx2/Ryk/Ctnnb1/Lgr4/Rbpj/Dvl2
P	GO:0008585	female gonad development	64	0.468786	1.74133	0.00194939	0.0120133	Dmc1/Sohlh2/Npr2/Nos3/Sod1/Zfpm2/Gnrh1/Rac1/Bax/Foxo3/Msh4/Col9a3/Inha/Plekha1/Smad4/Serpine1/Nup107/Taf4/Grk2/Stat5a/Adrm1/Rps27a/Insr
P	GO:0002062	chondrocyte differentiation	55	0.482174	1.72539	0.00203342	0.0120133	Mdk/Npr2/Ext1/Zfp219/Trps1/Shox2/Snai2/Ext2/Hif1a/Bmpr2/Mboat2/Zbtb16/Runx2/Ctnnb1/Mef2c/Tgfbr1/Ptpn11/Chsy1/Bmpr1a/Twsg1/Nfib/Mapk14/Slc39a14/Smpd3
P	GO:0002824	positive regulation of adaptive immune response based on somatic recombination of immune receptors built from immunoglobulin superfamily domains	54	0.48129	1.72401	0.00205882	0.0120133	Nectin2/Gata3/H2-D1/H2-Q7/Atad5/Pnp/Hspd1/Stx7/H2-Q6/Hmces/Shld1/Pvr/Jak2/Ripk2/B2m/Kmt5b/H2-K1/Cd81/Tfrc
P	GO:0055007	cardiac muscle cell differentiation	83	0.442935	1.71246	0.00205273	0.0120133	Igf1/Pop1/Acvr1/Trip10/Itgb1/Dicer1/Shox2/Ttn/Isl1/Pdlim5/Sik1/Smad4/Cxadr/Hdac3/Pak1/Ddx39b/Slc25a4/Mef2c/Hdac2/Acadm/Cacybp/Map2k4/Rbpj/Atg5/Kdm6b/Maml1/Sirt6/Gsk3a/Bmpr1a/Mef2a/Ift88/Lmna/Arid1a/Meis1/Pin1/Parp2/Pitx2/Nrg1/Sirt1
P	GO:0032946	positive regulation of mononuclear cell proliferation	65	0.457309	1.70111	0.00196624	0.0120133	Igf1/Igfbp2/Mif/H2-D1/H2-Q7/Igf2/Cdkn1a/Atad5/Pnp/Il1a/H2-Q6/Peli1/Il6st/Spr/Tcf3/Jak2/Mef2c/Ripk2/Selenok/Adk/H2-K1/Cd81/Tfrc/Stat5a/Bmi1/Hmgb1
P	GO:0034243	regulation of transcription elongation by RNA polymerase II	67	0.452846	1.69628	0.00204123	0.0120133	Ldb1/Btbd18/Med21/Med31/Zmynd11/Cdk9/Ctnnb1/Supt4a/Med19/Med6/Wdr43/Med4/Sirt6/Med20/Ncbp2/Med30/Ccnt2/Med17/Med10/Map2k1/Ezh2/Pwwp2a/Ercc6/Med29/Nelfa/Med22/Med23/Leo1
P	GO:0002708	positive regulation of lymphocyte mediated immunity	56	0.467651	1.67882	0.00197301	0.0120133	Nectin2/Gata3/Dpp4/H2-D1/H2-Q7/Atad5/Pnp/Hspd1/Stx7/H2-Q6/Hmces/Shld1/Pvr/B2m/Kmt5b/H2-K1/Cd81/Tfrc/Stat5a/Cadm1/Pms2
P	GO:0007127	meiosis I	128	0.392181	1.6164	0.00199131	0.0120133	Dmc1/M1ap/Mei4/Tex11/Prdm9/Mnd1/Tex15/Top2b/Syce2/Rnf212b/Bach1/Btbd18/Sycp1/Msh5/Cpeb1/Msh4/Tex19.1/Sycp3/Cks2/Meiob/Syce3/Brip1/4930447C04Rik/Ubr2/Hormad1/Topbp1/Dmrtc2/Terb2/Ccnb1ip1/Fbxo5/Mei1/Rps27a/Rad54b
P	GO:0007548	sex differentiation	158	0.367934	1.57856	0.00202967	0.0120133	Gata3/Dmc1/Sohlh2/Npr2/Prdx4/Tex11/Fgf8/Nos3/Sod1/Zfpm2/Tex15/Gnrh1/Rbp4/Tcf7l2/Ccnd1/Rac1/Il1a/Bax/Bach1/Hmgb2/Foxo3/Msh4/Col9a3/Tex19.1/Inha/Plekha1/Lrp6/Smad4/Serpine1/Ctnnb1/Brip1/Lgr4/Nup107/Dmrtc2/Taf4/Akap9/Grk2/Tgfbr1/Smad5/H3f3b/Stat5a/Tex19.2/Adrm1/Rps27a
P	GO:0043488	regulation of mRNA stability	141	0.362005	1.52459	0.00200551	0.0120133	Igf2bp1/Fmr1/Exosc8/Dazl/E2f1/Dicer1/Samd4/Patl1/Rbm38/Fus/Traf3ip2/Mov10/Hnrnpd/Parn/Zfp36l1/Zfp36l2/Cnot8/Tnrc6b/Cirbp/Tent4a/Celf1/Polr2g/Rock2/Rbm46/Tnrc6a/Tent5d/Ythdf2/Tardbp/Elavl4/Vim/Hnrnpr/Exosc7/Angel2/Cacng7/Ythdf1/Srsf1/Ythdf3/Zfp36/Hnrnpc/Eif4enif1/Mettl14/Mlh1/Dcp2/Cnot6l/Elavl1/Samd4b/Taf15/Pcbp4/Rps6kc1
P	GO:0060828	regulation of canonical Wnt signaling pathway	154	0.35899	1.52326	0.00205784	0.0120133	Ptk7/Nfkb1/Mdk/Atp6ap2/Apoe/App/Tle6/Xiap/Tmem131l/Tcf7l2/Csnk1g2/Ctnnbip1/Snai2/Ptpru/Stk3/Cdh3/Foxo3/Isl1/Ppp2r3a/Caprin2/Tmem170b/Ctnnd2/Foxo1/Amfr/Ctnnb1/Ptpro/Hdac2/Eda/G3bp1/Lgr4/Rbpj/Dab2ip/Rps12/Gpc5/Nphp3/Map3k1/Tmem9/Tnks2/Gsk3a/Csnk1g3/Cyld/Tle1/Tbl1xr1/Ctnnd1/Jade1/Mapk14/Tle4/Znrf3/Ube2b/Gnaq
P	GO:0050673	epithelial cell proliferation	248	0.321263	1.43594	0.00202847	0.0120133	Igf1/Gata3/Smo/Cdkn1c/Mdk/Apoe/Cyba/Cask/Igf2/Pdcl3/Ctsl/Maged1/Cdkn1a/Tcf7l2/Foxp2/Rasgrf1/Nkx6-1/Dicer1/Ccnd1/Pparg/Bax/Snai2/Hmgb2/Rap1gap/Stk3/Bmpr2/Cdh3/Ceacam2/Isl1/Lrp6/Ppard/Cxadr/Peg3/Zfp36l1/Cdc42/Runx2/Spr/Prkd2/Ctnnb1/Celf1/Mef2c/Hmgn1/Lgr4/Nme1/B2m/Polr3g/Srsf6/Rbpj/Ern1/Dab2ip/BC004004/Adk/Tgfbr1/Stat5a
P	GO:0009617	response to bacterium	253	0.316727	1.41759	0.00200351	0.0120133	Lyz2/Nfkb1/Cyba/Cd47/Mif/Rps6ka3/Ogt/H2-D1/Rpl39/Prkcd/Nos3/Abca1/H2-Q7/Trim6/Bank1/App/Resf1/Rab34/Mbl2/Rai1/Jchain/Alpk1/Mavs/Hmcn1/Rnf5/Adh5/Il1a/Irak4/H2-Q6/Hmgb2/Peli1/Stox2/Lsm5/Tnfaip8/Cited1/Ppard/Serpine1/Rnf213/Romo1/Zfp983/Ncl/Naaladl2/Tcf3/Jak2/Tfap2a/Mef2c/Bcr/Fgr/Snhg1/Ripk2/Plaa/Trdn/B2m
P	GO:0140694	non-membrane-bounded organelle assembly	328	0.303118	1.39321	0.00204779	0.0120133	Cenpa/Prkaa2/Smc1a/Mpv17l2/Fmr1/Itgb1/Tpm1/Dicer1/Rpl10/Bicd1/Kat2b/Patl1/4933427D14Rik/Ttn/Rps27l/Smad4/Dazap2/Hdac3/Rnf213/Tubb5/Farp2/Cirbp/Nup62/Nip7/Lsm3/Rpl23a/Aaas/Mzt1/Smc3/Rps14/Mef2c/Hdac2/Cdc20b/G3bp1/Brix1/Lsm14a/Ccdc57/Tmem159/Cdc20/Chmp7/Ythdf2/Cfl2/Abt1/Fbxo5/Pogz/Cenph/Rps15/Cep295/Rps23/Bccip/Chek2/Haus5/Stag1/Noa1/Ubap2l/Mapre2/Haus2/Fau/Cntrob/Mrpl20/Rpl38/Ythdf1/Rnf4/Ppp1r35/A…
P	GO:0061061	muscle structure development	398	0.292099	1.37961	0.00201482	0.0120133	Igf1/Hoxd9/Smo/Igf2bp1/Pop1/Klf5/Fgf8/Tmsb4x/Pou4f1/Egln1/Acvr1/Zfpm2/Igf2/Mmp14/Trip10/Rbpms2/Mylpf/Mbnl1/Fer1l5/Tcf7l2/Foxp2/Itgb1/Hivep3/Tpm1/Dicer1/Akirin1/Shox2/Ank2/Pdlim3/Smyd3/Lamb2/Homer1/Cdon/Rbm38/Uchl1/Ttn/Mecp2/Efemp2/Bmpr2/Isl1/Pdlim5/Lrp6/Sik1/Smad4/Ppard/Cxadr/Neo1/Hdac3/Pak1/Ppp2r3a/Ddx39b/Bcl9/Adarb1/Zfp36l1/Cdk9/Actn1/Ski/Slc25a4/Svil/Ctnnb1/Foxn2/Prdm6/Usp19/Mef2c/Hdac2/Vps54/…
P	GO:0046649	lymphocyte activation	407	0.289682	1.36914	0.00197734	0.0120133	Hprt/Igf1/Gata3/Igfbp2/Mdk/Dpp4/Kmt2a/Cd47/Mif/H2-D1/Csk/Prkcd/H2-Q7/Hmgb3/Bank1/Igf2/Mmp14/Ctsl/Sdc4/Ung/Hmga1/Gnrh1/Cdkn1a/Plcl2/Lepr/Top2b/Tmem131l/Atad5/Ctps/Pnp/Dicer1/Hspd1/Prdx1/Ptprj/Atp11c/Il1a/Bax/Socs6/H2-Q6/Hmces/Peli1/Pkn1/Stk3/Psap/Shld1/Traf3ip2/Fyn/Sos2/Cxadr/Zbtb16/Il6st/Zfp36l1/Zfp36l2/Runx2/Spr/Ddost/Wwp1/Ctnnb1/Rpl22/Stoml2/Rbx1/Tcf3/Jak2/Mef2c/Fgr/Hdac9/Lgals3/Ripk2/Impdh2/Ar…
P	GO:0001678	intracellular glucose homeostasis	106	0.405608	1.62524	0.00206808	0.012026	Igf1/Ncoa7/Ogt/Prkaa2/Stx4a/Rab34/Map4k4/Lepr/Tcf7l2/Pdk3/Cacna1e/Rac1/Klf7/Efna5/Igf1r/Hif1a/Lrrc8d/Eny2/Dynll1/Smad4/Ppard/Tiam1/Zbtb20/Nucks1
P	GO:0048659	smooth muscle cell proliferation	96	0.408949	1.61775	0.00208591	0.0120696	Igf1/Apoe/Cyba/Nos3/Cdkn1a/Tcf7l2/Tpm1/Ctnnbip1/Pparg/Irak4/Igf1r/Hif1a/Efemp2/Bmpr2/Npr3/Ogn/Ppard/Pak1/Ddx39b/Spr/Ctnnb1/Jak2/Mef2c/Ern1/Orc1/Grk2/Gnai3/Nampt/Bmpr1a/Nqo2/Smpd3/Map3k7/Gnaq/Akr1b3/Shc1/Zfp143/Naa35/Gnai2/Hmgcr/Xrcc5/Mef2d
P	GO:0060322	head development	456	0.281925	1.34439	0.00208979	0.0120696	Hprt/Igf1/Smo/Ncoa7/Igf2bp1/Cdk5r1/Robo2/Mdk/Atp6ap2/Dnah5/Ndst1/Ext1/Slit2/Fgf8/Pou4f1/Grcc10/App/Selenop/Mmp14/Pbx3/Top2b/Tcf7l2/Foxp2/Dvl3/E2f1/Itgb1/H2afy2/Dicer1/Rac1/Kdm4b/Mboat7/Ldb1/Bax/Cdon/Igf1r/Ttn/Hspa5/Mecp2/Hif1a/Plxna1/Psap/Cited1/Fyn/Foxo3/Isl1/Plekha1/Lrp6/Pbx2/Pak1/Hsd17b7/Ski/Ryk/Ctnnb1/Atg16l1/Celf1/Tfap2a/Hdac2/Bcr/Atat1/B2m/Rbfox2/Uba6/Atf5/Sptbn2/Eml1/Rbpj/Dab2ip/Dbi/Pex5/E…
P	GO:0051960	regulation of nervous system development	312	0.302668	1.38672	0.00212257	0.0122174	Igf1/Smo/Robo2/Cul7/Mdk/Apoe/Cask/Slit2/Pou4f1/Tle6/Fmr1/Stau2/Bex4/Nptn/Spg20/Tcf7l2/E2f1/Itgb1/Cers2/Nkx6-1/Dicer1/Fn1/Shox2/Pparg/Ube2v2/Efna5/Wasf3/Cdon/Hmgb2/Mecp2/Hif1a/Plxna1/Bmpr2/Macf1/Ctnna1/Plag1/Lrp6/Adgrl1/Pak1/Il6st/Man2a1/Caprin2/Ptprf/Ski/Tiam1/Tiam2/Ryk/Ctnnb1/Slc7a5/Adgrl3/Hdac2/Dll3/B2m/Spint1/Atf5/Clstn1/Ythdf2/Adgre5/Cdh4/Vim/Map6/Dag1/Arhgap32/Nlgn1/Lrp8/Dynlt1b/Reln/Afdn/Nr…
P	GO:0060348	bone development	116	0.392385	1.59987	0.00213921	0.0122715	Igf1/Npr2/Ext1/Fgf8/Bnc2/Mmp14/Lepr/Gnas/P3h1/Snx10/Vkorc1/Shox2/Atp6ap1/Ext2/Ogn/Lrp6/Zbtb16/Bbx/Opa3/Runx2/Ski/Ppib/Tfap2a/Mef2c/Pex7/Thbs3/Nab1/Tmem107
P	GO:0097061	dendritic spine organization	75	0.446444	1.69387	0.00215931	0.0123037	Srcin1/Cdk5r1/Ppp1r9a/Apoe/Cask/App/Stau2/Adam10/Homer1/Igf1r/Fyn/Tanc2/Prmt3/Pdlim5/Caprin2/Cdc42/Ctnnd2/Sipa1l1/Tiam1/Abi2/Ckap5/Lgmn/Cfl1/Cttn/Prnp/Arf1/Nlgn1/Lrp8/Reln/Afdn/Insr
P	GO:1903034	regulation of response to wounding	70	0.446606	1.67875	0.00215931	0.0123037	Inpp5f/Stk24/Mdk/Apoe/Cask/Prkcd/Itgb1/Cers2/Vkorc1/Igf1r/Hif1a/Serpine1/Neo1/Nfe2l2/Ptprf
P	GO:2000146	negative regulation of cell motility	170	0.355571	1.53203	0.00217952	0.0123773	Gata3/Stk24/Dpp4/Apoe/Sinhcaf/Mif/Bst2/Ogt/Dnaja4/Slit2/Fbln1/Gnrh1/Cers2/Tpm1/Ptprj/Rac1/Pparg/Ptpru/Mecp2/Nisch/Adipor2/Ctnna1/Ppard/Serpine1/Nfe2l2/Adarb1/Tmeff2/Hyal2/Mef2c/Hdac2/Bcr/Gcsam/Cfl1/Frmd5/Scai/Spint2/Rhob/Dab2ip/Evl/Pkp2/Calr/Dag1
P	GO:0060996	dendritic spine development	106	0.403995	1.61878	0.00222614	0.0125581	Srcin1/Cdk5r1/Sdk1/Ppp1r9a/Apoe/Cask/Fmr1/Stau2/Palm/Adam10/Pak4/Arf4/Rac1/Mecp2/Tanc2/Prmt3/Pdlim5/Pak1/Caprin2/Cdc42/Ctnnd2/Sipa1l1/Tiam1/Abi2/Mef2c/Hdac2/Arid1b/Cfl1/Uba6/Spire1/Arf1/Nlgn1/Lrp8/Mapkapk5/Reln/Afdn
P	GO:0042692	muscle cell differentiation	248	0.32035	1.43186	0.00222014	0.0125581	Igf1/Smo/Igf2bp1/Pop1/Klf5/Tmsb4x/Acvr1/Igf2/Mmp14/Trip10/Rbpms2/Fer1l5/Itgb1/Tpm1/Dicer1/Shox2/Ank2/Smyd3/Lamb2/Homer1/Cdon/Rbm38/Uchl1/Ttn/Mecp2/Efemp2/Bmpr2/Isl1/Pdlim5/Sik1/Smad4/Cxadr/Neo1/Hdac3/Pak1/Ddx39b/Bcl9/Cdk9/Actn1/Ski/Slc25a4/Svil/Ctnnb1/Prdm6/Mef2c/Hdac2/Hdac9/Acadm/Cacybp/Setd3/Map2k4/Rbpj/Atg5/Dmpk/Cfl2/Nln
P	GO:2000377	regulation of reactive oxygen species metabolic process	87	0.424677	1.64417	0.0022339	0.0125601	Vdac1/Cyba/Ogt/Prkcd/Sod1/App/Abcb7/Cdkn1a/Pdk3/Hspd1/Arf4/Hif1a/Fyn/Foxo3/Nfe2l2/Romo1/Foxo1/Mpv17/Ndufc2/Tfap2a/Bcr/Coq7/Atg5/Grb2/Insr/Dhfr/Slc5a3/Gnai3/Nqo2/Brca1/Mapk14/Map3k7/Shc1/Gnai2/Ptk2b/Bnip3/Il18/Aatf
P	GO:0090130	tissue migration	184	0.345791	1.5006	0.00231384	0.012924	Igf1/Gata3/Pdk1/Dpp4/Apoe/Dnaja4/Slit2/Fgf8/Nos3/Igf2/Map4k4/Gipc1/Itgb1/Ptp4a3/Dicer1/Gpi1/Rac1/Pparg/Snai2/Mecp2/Pkn1/Hif1a/Stk3/Bmpr2/Macf1/Smad4/Ppard/Serpine1/Nfe2l2/Spr/Prkd2/Mef2c/Hdac9/Lgmn/Rock2/Rhob/Dab2ip/Evl/Kank2/Calr/Tgfbr1/Capn7/Stat5a
P	GO:0090132	epithelium migration	184	0.345791	1.5006	0.00231384	0.012924	Igf1/Gata3/Pdk1/Dpp4/Apoe/Dnaja4/Slit2/Fgf8/Nos3/Igf2/Map4k4/Gipc1/Itgb1/Ptp4a3/Dicer1/Gpi1/Rac1/Pparg/Snai2/Mecp2/Pkn1/Hif1a/Stk3/Bmpr2/Macf1/Smad4/Ppard/Serpine1/Nfe2l2/Spr/Prkd2/Mef2c/Hdac9/Lgmn/Rock2/Rhob/Dab2ip/Evl/Kank2/Calr/Tgfbr1/Capn7/Stat5a
P	GO:2001236	regulation of extrinsic apoptotic signaling pathway	97	0.411193	1.63055	0.00234265	0.0130421	Igf1/Pmaip1/Acvr1/App/Stx4a/Ppp1ca/Trps1/Tcf7l2/Eya4/Snai2/Hmgb2/Rffl/Stk3/Fyn/Mapk7/Ctnna1/Zmynd11/Serpine1/Hyal2/Mpv17/Pdia3/Lgals3/Cttn/Ppp2r1a
P	GO:0051048	negative regulation of secretion	92	0.41725	1.65013	0.0023607	0.0130996	Srcin1/Ppp1r9a/Apoe/Pou5f1/Vamp8/Map4k4/Fmr1/Pparg/Klf7/Cyp51/Stxbp5l/Inha/Eny2/Neo1/Midn/Foxo1/Mpv17/Trim9/Myo5a/Bcr/Rap1a/Hadh
P	GO:0007062	sister chromatid cohesion	50	0.494673	1.73632	0.00245232	0.0134925	Fen1/Smc1a/Hdac8/Mcmbp/Sycp3/Ctnnb1/Smc3/Esco2/Hormad1/Ppp2r1a/Cdc20/Pogz/Naa50/Stag1/Hormad2/Sfpq/Smc1b/Kif22/Smc5/Pttg1/Bub1/Nsmce2/Slf1/Sgo1/Pds5a/Stag3/Rad51c/Fbxo30/Rb1/H2afy/Phb2/Slf2
P	GO:0043255	regulation of carbohydrate biosynthetic process	65	0.454193	1.68951	0.00245534	0.0134925	Igf1/Nfkb1/Ogt/Igf2/Ppp1ca/Lepr/Tcf7l2/Kat2b/Hif1a/Epm2aip1/Sik1/Wdr5/Foxo1/Arpp19/Acadm/Nln/Dgat2/Ap2a1/Sirt6/Insr/Irs2/Sorbs1/Ptpn2/Smpd3/Ppp1cb
P	GO:0023061	signal release	310	0.303019	1.38518	0.00244362	0.0134925	Gata3/Ncoa7/Ppp1r9a/Mif/Cask/Abca1/Scg5/Pclo/Vamp8/Stx4a/Map4k4/Fmr1/Hmga1/Lepr/Rbp4/Tcf7l2/Nkx6-1/Gnas/Cacna1e/Rac1/Selenom/Pparg/Mcu/Il1a/Klf7/Bax/Ica1/Syn2/Efna5/Hif1a/Nisch/Stxbp5l/Cadps2/Inha/Eny2/Isl1/Dynll1/Smad4/Ppard/Pak1/Midn/Foxo1/Spr/Tiam1/Mpv17/Vamp1/Trim9/Jak2/Myo5a/Slc16a1/Mef2c/Syt17/Rap1a/Lgals3/Casr/Hadh
P	GO:0014812	muscle cell migration	66	0.459271	1.7201	0.00248947	0.0136145	Igf1/Smo/Mdk/Slit2/Tmsb4x/Tpm1/Akirin1/Pparg/Plxna1/Ppard/Serpine1/Pak1/Il6st/Nfe2l2/Spr/Myo5a/Mef2c
P	GO:0045333	cellular respiration	195	0.330548	1.44589	0.00249358	0.0136145	Ndufb11/Cycs/Ndufa1/Mrps36/Atpsckmt/Bax/Hif1a/Aco1/Etfa/Slc25a13/Ccnb1/Ndufb6/Mybbp1a/Mpv17/Stoml2/Ndufc2/Ndufab1/Cdk1/Vps54/Suclg2/Ndufa13/Cs/Cox5b/Fh1/Ndufb3/Coq7/Ndufa11/Cox7c/Ndufa6/Dguok/Cyct/Ireb2/Uqcrb/Atp5h/Sdhaf4/Pdhb/Ndufa8/Tefm/Ndufb7/Cox5a/Ndufa7/Etfrf1/Uqcr11/Mlx/Atp5k/Chchd4/Shmt2/Uqcrh/Ndufb4/Ndufs6/Nipsnap2/Sdhc/Ndufc1/Sdhd/Bnip3/Cyc1/Ndufb8/Pdha2/Chchd2/Atp5j2/Ndufs7/Vcp/Ndufa5/C…
P	GO:0045088	regulation of innate immune response	217	0.335924	1.49001	0.00250173	0.0136152	Nectin2/Pdk1/Dpp4/Apoe/Cyba/Rps6ka3/H2-D1/Traf3/H2-Q7/Trim6/Igf2/App/Lamp2/Mbl2/Casp6/Nek7/Hspd1/Alpk1/Mavs/Pparg/Banf1/H2-Q6/Hmgb2/Peli1/Lacc1/Nfe2l2/Appl1/Tifa/Polr3f/Pvr/Samhd1/Rftn1/Otud4/Ttll12/Fgr/Ripk2/Mfhas1/Atat1/Lgr4/Pcbp2/Lsm14a/Polr3g/Polr3d/Ythdf2/Atg5/Dab2ip/Clpb/H2-K1/Hspa8/Stat5a/Fbxl2/N4bp1/Lrp8/Sfpq/Cadm1/Ywhaz/Hmgb1
P	GO:0043542	endothelial cell migration	127	0.369924	1.52049	0.00253327	0.013699	Igf1/Gata3/Pdk1/Dpp4/Apoe/Dnaja4/Slit2/Nos3/Igf2/Gipc1/Itgb1/Ptp4a3/Dicer1/Gpi1/Rac1/Pparg/Snai2/Mecp2/Hif1a/Nfe2l2/Prkd2/Mef2c/Hdac9/Lgmn/Rock2/Rhob/Dab2ip/Calr/Tgfbr1/Stat5a
P	GO:0048639	positive regulation of developmental growth	127	0.369805	1.52	0.00253327	0.013699	Igf1/Smo/Apoe/Fgf8/Zfpm2/Igf2/Trip10/Fn1/Gpr21/Efna5/Igf1r/Mecp2/Bmpr2/Macf1/Ccnb1/Ppard/Serpine1/Pak1/Ddx39b/Slc25a4/Ppib/Celf1/Cdk1/Mef2c/Syt17/Plaa/Atp8a2/Rbpj/Cdh4/Pex5/Arhgap32/Stat5a/Afdn/Map3k13/Insr/Cacng7
P	GO:2001233	regulation of apoptotic signaling pathway	286	0.313863	1.42943	0.00257195	0.013864	Igf1/Bcap31/Noc2l/Mif/Pmaip1/Prkcd/Sod1/Siah1b/Acvr1/App/Ctsl/Stx4a/Ppp1ca/Trps1/Maged1/Armc10/Tcf7l2/Atad5/Eya4/P4hb/Uri1/Bax/Snai2/Hmgb2/Hif1a/Rffl/Stk3/Fyn/Mapk7/Ctnna1/Zmynd11/Serpine1/Nfe2l2/Kdm6a/Hyal2/Eef1e1/Slc25a4/Mpv17/Ei24/Ctnnb1/Jak2/Hdac2/Pdia3/Lgals3/Ndufa13/Cttn/Ppp2r1a/Ppia/Pam16/Dab2ip/Tgfbr1/Cyct/Rps27a/Maz/Psme3/Stradb/Sfpq/Rnf183/Bmi1/Hells/Caap1/Inca1/Gnai3/Cyld
P	GO:0002757	immune response-activating signaling pathway	208	0.329936	1.44835	0.00259502	0.0139441	Nectin2/Gata3/Pdk1/Nfkb1/Cyba/Cd47/Rps6ka3/Csk/Traf3/App/Lamp2/Plcl2/Mbl2/Nek7/Hspd1/Ptprj/Alpk1/Mavs/Bax/Peli1/Eif2b3/Fyn/Lacc1/Plekha1/Appl1/Tifa/Pvr/Prkd2/Rftn1/Ube2n/Stoml2/Otud4/Mef2c/Rap1a/Lgals3/Ripk2/Mfhas1/Atat1/Lgr4/Gcsam/Lsm14a/Dab2ip/Prnp/Clpb/Hspa8/Cd81/Grb2/Trat1/Fbxl2/Usp9x
P	GO:0050678	regulation of epithelial cell proliferation	209	0.331607	1.46257	0.0026042	0.0139493	Igf1/Gata3/Smo/Cdkn1c/Mdk/Apoe/Cyba/Cask/Igf2/Pdcl3/Ctsl/Maged1/Tcf7l2/Foxp2/Dicer1/Ccnd1/Pparg/Bax/Snai2/Hmgb2/Rap1gap/Stk3/Cdh3/Ceacam2/Isl1/Lrp6/Ppard/Cxadr/Peg3/Zfp36l1/Cdc42/Runx2/Spr/Prkd2/Ctnnb1/Celf1/Mef2c/Hmgn1/Nme1/B2m
P	GO:0048588	developmental cell growth	174	0.344858	1.49467	0.00261745	0.0139762	Igf1/Smo/Npr2/Apoe/Ext1/Slit2/App/Trip10/Auts2/Spg20/Itgb1/Nkx6-1/Fn1/Impact/Efna5/Lamb2/Mecp2/Plxna1/Bmpr2/Macf1/Prmt2/Pdlim5/Pak1/Ddx39b/Wasf1/Raph1/Tiam1/Slc25a4/Ryk/Ctnnb1/Syt17/Plaa/Eif2ak4/Cttn/Map2k4/Sh3gl2/Cdh4/Fubp1/Arhgap32/Usp9x/Tmem108/Afdn/Map3k13/Sirt6/Sema4c/Gsk3a/Cacng7/Wdr36
P	GO:0050671	positive regulation of lymphocyte proliferation	64	0.459803	1.70796	0.00263578	0.0139916	Igf1/Igfbp2/Mif/H2-D1/H2-Q7/Igf2/Cdkn1a/Atad5/Pnp/Il1a/H2-Q6/Peli1/Il6st/Spr/Tcf3/Jak2/Mef2c/Ripk2/Selenok/Adk/H2-K1/Cd81/Tfrc/Stat5a/Bmi1/Hmgb1
P	GO:0021543	pallium development	109	0.400502	1.60743	0.00263682	0.0139916	Smo/Igf2bp1/Cdk5r1/Mdk/Slit2/Fgf8/Dicer1/Rac1/Mboat7/Bax/Cdon/Hif1a/Lrp6/Ctnnb1/Atg16l1/Celf1/Hdac2/Atat1/Uba6/Dab2ip/Pex5/Lrp8/Usp9x/Uqcrb/Kdm6b/Tmem108/Mpp5/Reln/Afdn/Scn2a/Fut10
P	GO:0071496	cellular response to external stimulus	192	0.338301	1.47501	0.00266408	0.0140922	Stk24/Piezo2/Ogt/Pmaip1/Nos3/Gm4922/Prkaa2/Habp4/Lamp2/Got1/Cdkn1a/Tcf7l2/Plin3/Usf1/Rac1/Kat2b/Impact/Snai2/Hspa5/Cadps2/Ppard/Nfe2l2/Rrp8/Fads1/Foxo1/Kdm6a/Mybbp1a/Ctnnb1/Gas2l1/Pdia3/Nuak2/Lamtor1/Eif2ak4/Dctpp1/Gabarapl2/Tnrc6a/Atg5/Kank2/Dag1/Tfrc/Seh1l/Ireb2/Sec13/Ptpn11/Usf2/Bmt2/Ywhaz/Ywhag
P	GO:1904375	regulation of protein localization to cell periphery	107	0.397779	1.58663	0.00267512	0.0141067	Cnpy4/Ogt/Csk/Epb41/Mmp14/Vamp8/Stx4a/Gpc6/Rhoq/Itgb1/Adam10/Stx7/Pgrmc1/Neto2/Grasp/Appl1/Cacng2/Epb41l2/Tmed2/Myo5a/Stac/Rap1a/Lgals3/Prnp/Dag1/Sptbn1/Zdhhc2/Stx3/Nrxn1/Sirt6/Csnk2a1/Sorbs1/Ap2m1/Prkci/Kif5b
P	GO:0098771	inorganic ion homeostasis	268	0.307818	1.39974	0.00269553	0.0141703	Bcap31/Marcksl1/Apoe/Cyba/Pacs2/Ext1/Slc35g1/Sod1/Egln1/App/Abcb7/Atp1b1/Slc24a3/Slc31a2/Nptn/Slc12a8/Cib2/Snx10/Mcu/Ank2/Il1a/Bax/Mcoln1/Trmt10a/Ccdc115/Kctd17/Atp6ap1/Tmem38a/Ext2/Hif1a/Tmco1/Aco1/Smad4/Neo1/Ftl1/Trpm7/Gstm7/Hyal2/Slc12a9/Stoml2/Trpc7/Ero1l/Myo5a/Vps54/Atp2b1/Casr/Trdn/B2m/Clstn1/Atg5/Prnp/Dmpk/Tex101/Dbi/Tmem199/Selenok/Slc39a13/Arf1/Micu2/Tfrc
P	GO:0043068	positive regulation of programmed cell death	386	0.295175	1.38762	0.00274204	0.0143703	Bcap31/Cdk5r1/Ctsd/Smpd2/Pmaip1/Slit2/Prkcd/Nos3/Sod1/Siah1b/Pou4f1/Egln1/Ppp2r2b/App/Ctsl/Ppp1ca/Oma1/Trps1/Maged1/Cdkn1a/Casp6/Tcf7l2/E2f1/Itgb1/Hspd1/Adam10/Igf2r/Cdc34b/Sap18/Pparg/Bax/Melk/Lgals2/Degs1/Hif1a/Stk3/Tnfaip8/Shq1/Prmt2/Foxo3/Ctnna1/Isl1/Lrp6/Sik1/Smad4/Hdac3/Zbtb16/Cdc42/Foxo1/Ptprf/Trpm7/Syce3/Hyal2/Eef1e1/Mybbp1a/Mpv17/Ei24/Ctnnb1/Jak2/Tfap2a/Mef2c/Pdia3/Ripk2
P	GO:0035051	cardiocyte differentiation	99	0.404161	1.60208	0.00276143	0.014424	Igf1/Pop1/Acvr1/Trip10/Itgb1/Dicer1/Shox2/Ttn/Isl1/Pdlim5/Lrp6/Sik1/Smad4/Cxadr/Hdac3/Pak1/Ddx39b/Cdc42/Slc25a4/Ctnnb1/Mef2c/Hdac2/Acadm/Cacybp/Map2k4/Rbpj/Atg5/Kdm6b/Maml1/Sirt6/Gsk3a/Bmpr1a/Mef2a/Ift88/Lmna/Tbx2/Arid1a/Meis1/Pin1/Parp2/Pitx2/Nrg1/Sirt1/Dhx36/Sgcb
P	GO:0048738	cardiac muscle tissue development	142	0.369359	1.55651	0.00277777	0.014424	Igf1/Pop1/Fgf8/Pou4f1/Egln1/Acvr1/Zfpm2/Trip10/Rbp4/Itgb1/Tpm1/Dicer1/Shox2/Ttn/Ccnb1/Isl1/Pdlim5/Lrp6/Sik1/Smad4/Cxadr/Hdac3/Pak1/Ddx39b/Cdc42/Slc25a4/Jarid2/Ctnnb1/Cdk1/Mef2c/Hdac2/Acadm/Cacybp/Map2k4/Rbpj/Atg5/Pkp2/Tgfbr1/Prmt1/Kdm6b/Maml1
P	GO:1905475	regulation of protein localization to membrane	135	0.371307	1.54399	0.0027695	0.014424	Cdk5r1/Cnpy4/Ogt/Pmaip1/Csk/Mmp14/Vamp8/Stx4a/Gpc6/Rhoq/Itgb1/Adam10/Stx7/Pgrmc1/Neto2/Fyn/Pak1/Grasp/Appl1/Mtcl1/Cacng2/Tmed2/Myo5a/Stac/Rap1a/Lgals3/Shisa7/Gpc2/Prnp/Gpc5/Dag1/Cd81/Sptbn1/Zdhhc2/Stx3/Nrxn1/Sirt6/Slc5a3/Csnk2a1/Sorbs1/Ap2m1/Prkci/Kif5b/Snx27/Tmem59
P	GO:0050878	regulation of body fluid levels	120	0.389448	1.59586	0.00284101	0.0146195	Guca2b/F13a1/Apoe/Cyba/Ext1/Prkcd/Fbln1/Vamp8/Tspan9/Gnas/Ccnd1/Ptprj/Vkorc1/Ext2/Hif1a/Pdia4/Traf3ip2/Npr3/Serpine1/Nfe2l2/Ptpro/Jak2/Pdia3/Nme1/Ppia/Atg5/Evl
P	GO:0006352	DNA-templated transcription initiation	121	0.38467	1.57467	0.00282867	0.0146195	Ncoa7/Nfkb1/Taf1/Taf7l/Pou5f1/Ctnnbip1/Tfam/Ubtf/Med21/Med31/Taf4b/Polr2d/Med19/Polr2g/Eloc/Med6/Gtf2h5/Sub1/Taf7/Taf4/Med4/Maz/Mitf/Hmgb1/Med20/Med13/Taf5/Ccnh/Twistnb/Taf13/Med30/Ahr/Med17/Med10/Cdk7/Bdp1/Psmc6/Pwwp2a/Ercc6/Med29/Ercc3/Polr2i/Dhx36/Gtf2e1/Med22/Med23/Trp53/Bclaf1/Smarca5/Taf1b/Elob/Polr1e/Zfp473/Mdc1/Fosl1/Med27/Taf8/Tbp/Tfb1m/Gtf2e2/Gtf3c1/Gtf2a2/Taf3/Taf11/Cand1
P	GO:0051251	positive regulation of lymphocyte activation	159	0.362182	1.55519	0.00284125	0.0146195	Igf1/Gata3/Igfbp2/Mdk/Dpp4/Cd47/Mif/H2-D1/H2-Q7/Igf2/Mmp14/Cdkn1a/Atad5/Pnp/Hspd1/Atp11c/Il1a/H2-Q6/Hmces/Peli1/Shld1/Zbtb16/Il6st/Spr/Tcf3/Jak2/Mef2c/Ripk2/Arid1b/B2m/Smarcc1/Kmt5b/Selenok/Adk/H2-K1/Cd81/Tfrc/Stat5a/Pms2/Bmi1/Hmgb1/Lyst
P	GO:0018022	peptidyl-lysine methylation	54	0.469074	1.68025	0.00285773	0.0146599	Kmt2a/Ogt/Auts2/Hist1h1c/Atpsckmt/Smyd3/Ehmt1/Mecp2/Suv39h2/Wdr5/Eef1akmt2/Setd6/Setd3/Smyd5/Kmt5b/Eef1akmt1/Etfbkmt/Ash1l/Kansl1/Mettl21a/Kmt5a/Setd1a/Ezh2/Phf20/Setd2
P	GO:1901137	carbohydrate derivative biosynthetic process	441	0.286056	1.35985	0.00288946	0.014778	Hprt/Igf1/Gal3st1/Igf2bp1/Pdk1/Nfkb1/Ndufb11/Vdac1/Npr2/Ogt/Pigx/Dck/Ndst1/Xxylt1/Galnt11/Ext1/Prps1/B3galt6/Slc25a42/Mgat4c/Ndufa1/Rfk/Tcf7l2/Pdk3/Ctps/Gxylt2/Atic/Pnp/Atp5g2/Gpi1/Papss1/Atpsckmt/Hs3st1/Crppa/Ext2/St3gal3/Atp5l/Dpm3/Gmds/Fut11/Slc25a13/Prps1l3/Ugt8a/Galnt1/Pgm3/Acer2/Galnt4/Alg10b/Alg1/Gucy2g/Ndufb6/Ddost/Pank3/Alg13/B4galt6/Hs2st1/Ctnnb1/Abcc5/Stoml2/Ak2/Ndufc2/Rxylt1/Ndufab1/N…
P	GO:0035265	organ growth	122	0.380574	1.56122	0.0029903	0.0152478	Igf1/Smo/Npr2/Ext1/Fgf8/Bnc2/Zfpm2/Igf2/Trip10/Lepr/Rbp4/Tcf7l2/Ttn/Stk3/Psap/Ccnb1/Plag1/Pdlim5/Cxadr/Pak1/Ddx39b/Slc25a4/Jarid2/Ctnnb1/Cdk1/Mef2c/Hdac2/Thbs3/Smad2/Map2k4/Rbpj
P	GO:0022404	molting cycle process	62	0.461005	1.70314	0.00306331	0.0153828	Smo/Ext1/Ctsl/Trps1/Dicer1/Gnas/Ldb1/Lamb2/Cdh3/Smad4/Ppard/Farp2/Ctnnb1/Myo5a/Hdac2/Eda/Lgr4/Rbpj/Dbi
P	GO:0022405	hair cycle process	62	0.461005	1.70314	0.00306331	0.0153828	Smo/Ext1/Ctsl/Trps1/Dicer1/Gnas/Ldb1/Lamb2/Cdh3/Smad4/Ppard/Farp2/Ctnnb1/Myo5a/Hdac2/Eda/Lgr4/Rbpj/Dbi
P	GO:0032784	regulation of DNA-templated transcription elongation	80	0.433362	1.66001	0.00307111	0.0153828	Ldb1/Btbd18/Med21/Med31/Zmynd11/Ddx39b/Cdk9/Ctnnb1/Supt4a/Med19/Zfp326/Med6/Wdr43/Alyref/Med4/Sirt6/Med20/Ncbp2/Med30/Ccnt2/Med17/Med10/Map2k1/Ezh2/Scaf8/Pwwp2a/Ercc6/Med29/Nelfa/Med22/Med23/Leo1/Eaf1/Zc3h4/Cdk13/Med27/Ccar2/Parp1
P	GO:0002819	regulation of adaptive immune response	87	0.418204	1.61911	0.00303651	0.0153828	Nectin2/Gata3/Dpp4/Mif/H2-D1/H2-Q7/Atad5/Pnp/Hspd1/Stx7/H2-Q6/Hmces/Pkn1/Stk3/Shld1/Pvr/Jak2/Mef2c/Ripk2/Eif2ak4/B2m/Kmt5b/H2-K1/Cd81/Tfrc/Pms2/Hmgb1/Zp3r
P	GO:0010976	positive regulation of neuron projection development	148	0.366591	1.54921	0.00307112	0.0153828	Ptk7/Stk24/Mdk/Ppp1r9a/Apoe/Cask/Nckipsd/Stau2/Nptn/Itgb1/P3h1/Dynlt1f/Dynlt1a/Kat2b/Dynlt1c/Ube2v2/Kif3c/Negr1/Igf1r/Hspa5/Cpeb1/Fyn/Ppp2r5d/Lrp6/Nfe2l2/Caprin2/Tiam1/Rap1a/Nme1/Atp8a2/Gpc2/Dab2ip/Pla2g3/Elavl4/Nlgn1/Lrp8/Ranbp1/Dynlt1b/Reln/Ap2a1/Afdn/Nrxn1/Clip1/Cbfa2t2
P	GO:0007005	mitochondrion organization	453	0.274155	1.30645	0.0030487	0.0153828	Nectin2/Igf1/Bcap31/Ndufb11/Vdac1/Huwe1/Ogt/Pmaip1/Ppp2r2b/Oma1/Ndufa1/Timm17b/Lrba/Tspan9/Pnp/Hspd1/Dynlt1f/Tfam/Dynlt1a/Pparg/Mcu/Siva1/Dynlt1c/Bax/Hif1a/Msh5/Ssbp1/Dynll1/Cox14/Snx7/Cxadr/1190007I07Rik/Snx30/Timm10/Man2a1/Romo1/Wasf1/Opa3/Pvr/Ndufb6/Slc25a4/Mpv17/Stoml2/Ndufc2/Ndufab1/Vps54/Bcs1l/Ndufa13/Tomm5/Gabarapl2/Cttn/Ndufb3/Cisd2/Coq7/Ndufa11/Spire1/Ndufaf6/Pam16/Atg5/Fbxl4/Ndufa6/Pex5…
P	GO:0006401	RNA catabolic process	246	0.316028	1.4132	0.00308262	0.015395	Igf2bp1/Fen1/Pop1/Ago3/Magoh/Fmr1/Exosc8/Dazl/E2f1/Dicer1/Samd4/Patl1/Rbm8a/Rbm38/Magohb/Fus/Lsm5/Lsm7/Traf3ip2/Mov10/Hnrnpd/Parn/Zfp36l1/Zfp36l2/Trdmt1/Cnot8/Tnrc6b/Lsm6/Cirbp/Phax/Tent4a/Celf1/Ssb/Polr2g/Rock2/Eloc/Smg8/A1cf/Rbm46/Rbm7/Tnrc6a/Tent5d/Xrn2/Rnps1/Ern1/Ythdf2/Zcchc17/Dis3/Tardbp/Elavl4/Vim/Etf1/Zswim8/Tent2/Nudt12/Hnrnpr/Exosc7/Angel2/Lsm2/Cacng7/Snd1/Rnaseh1/Slirp/Trir/Ythdf1/Srsf…
P	GO:0030317	flagellated sperm motility	126	-0.4057	-1.55846	0.00310963	0.015399	Gas8/Slc9b1/Spef2/Ttc21a/Cfap61/Cfap52/Cfap65/Iqcg/Eno4/Cfap43/Spag6l/Smcp/Mns1/Drc7/C2cd6/Dzip1/Efcab1/Wdr66/Cfap221/Ldhc/Dnah1/Ttc12/Cfap206/Catsper2/Fam71d/4833427G06Rik/Nsun7/Slc22a14/Gapdhs/Cfap44/Ttll1/Kif9/Ccdc151/Akap4/Rnase10/Catspere2/Cfap53/Catspere1/Tpgs1/Tcte1/Gk2/Cep131/Yif1b/Ccdc40/Slc9c1/Catsperd/Pih1d3/Cfap58/Apob/Cfap45/Sept12/Ccdc38/Qrich2/Catsperz/Rsph6a/Sord/Adam3/Cfap157/Nme…
P	GO:0018205	peptidyl-lysine modification	185	0.33352	1.44477	0.00311063	0.015399	Smo/Noc2l/Kmt2a/Sgf29/Ogt/Prkaa2/App/Hdac8/Auts2/Hat1/Lipt2/Hist1h1c/Atpsckmt/Kat2b/Smyd3/Ehmt1/Mecp2/Suv39h2/Tada2a/Plod2/Hint2/Dek/Wdr5/Fkbp6/Morf4l2/Mybbp1a/Ctnnb1/Ndufab1/Hdac2/Eef1akmt2/Hdac9/Atat1/Setd6/Setd3/Baz1b/Smyd5/Kmt5b/Nfyb/Mrgbp/Eef1akmt1/Etfbkmt/Ash1l/Kansl1/Nfyc/Ube2i/Sumo3/Mettl21a/Brca1/Kmt5a/Setd1a/Map3k7/Loxl1/Hint1/Dhps/Ezh2/Phf20/Senp6/Setd2/Gcsh/Ercc6/Traf7/Sumo2/Nelfa/Smc…
P	GO:0030335	positive regulation of cell migration	291	0.303129	1.38407	0.00309591	0.015399	Igf1/Gata3/Smo/Furin/Mdk/Cd47/Cpne3/Mcam/Nos3/Fbln1/Tmsb4x/Acvr1/Igf2/App/Mmp14/Stx4a/Map4k4/Itgb1/Dicer1/Adam10/Fn1/Akirin1/Ptprj/Gpi1/Rac1/Mcu/Rras2/Il1a/Snai2/Igf1r/Hspa5/Hif1a/Bmpr2/Cpeb1/Serpine1/Pak1/Il6st/Nfe2l2/Cdc42/Spr/Tiam1/Prkd2/Acta2/Jak2/Myo5a/Tfap2a/Fgr/Hdac9/Lgals3/Lgmn/Plaa/Rock2/Setd6/Rhob/Dab2ip/Fbxo5/Selenok/Calr/Tgfbr1/Fubp1/Capn7/Arhgap32/Stat5a/Maz/Reln/Emc10/Mapre2/Fgfr1op…
P	GO:0009165	nucleotide biosynthetic process	188	0.33703	1.46299	0.00314092	0.0155037	Hprt/Pdk1/Ndufb11/Vdac1/Pnp2/Npr2/Dck/Nos3/Prps1/Slc25a42/Ndufa1/Rfk/Pdk3/Ctps/Atic/Pnp/Atp5g2/Papss1/Atpsckmt/Atp5l/Slc25a13/Prps1l3/Gucy2g/Ndufb6/Pank3/Stoml2/Ak2/Ndufc2/Ndufab1/Ndufa13/Mmut/Impdh2/Nme1/Ndufb3/Ndufa11/Mthfd2l/Ndufa6/Atp5g3/Adk/Adcy9/Dguok/Ppat/Atp5h/Pdhb/Ndufa8/Ndufb7/Ampd2/Ndufa7/Atp5g1/Nampt/Nme2/Atp5k/Dut/Cmpk1/Acat1/Ndufb4/Ndufs6/Map2k1
P	GO:0043487	regulation of RNA stability	152	0.362236	1.53635	0.00315643	0.0155351	Igf2bp1/Fmr1/Exosc8/Dazl/E2f1/Dicer1/Samd4/Patl1/Rbm38/Fus/Traf3ip2/Mov10/Hnrnpd/Parn/Zfp36l1/Zfp36l2/Trdmt1/Cnot8/Tnrc6b/Cirbp/Phax/Tent4a/Celf1/Polr2g/Rock2/Rbm46/Tnrc6a/Tent5d/Ythdf2/Zcchc17/Tardbp/Elavl4/Vim/Hnrnpr/Exosc7/Angel2/Cacng7/Ythdf1/Srsf1/Ythdf3/Zfp36/Hnrnpc/Eif4enif1/Mettl14/Mlh1/Dcp2/Lin28b/Cnot6l/Elavl1/Samd4b/Taf15/Pcbp4/Rps6kc1
P	GO:0046700	heterocycle catabolic process	329	0.295516	1.35541	0.00323911	0.0158502	Hprt/Igf2bp1/Fen1/Blvrb/Pnp2/Pop1/Ago3/Galt/Magoh/Fmr1/Exosc8/Dazl/E2f1/Pnp/Dicer1/Samd4/Patl1/Bax/Rbm8a/Rbm38/Magohb/Fus/Lsm5/Lsm7/Traf3ip2/Nt5c3/Dnase1l3/Mov10/Pde4a/Hnrnpd/Nfe2l2/Parn/Fhit/Pycrl/Zfp36l1/Zfp36l2/Trdmt1/Samhd1/Cnot8/Tnrc6b/Lsm6/Cirbp/Phax/Tent4a/Celf1/Vps54/Ssb/Dera/Polr2g/Dctpp1/Rock2/Eloc/Smg8/A1cf/Rbm46/Rbm7/Mgat1/Tnrc6a/Tent5d/Xrn2/Rnps1/Ern1/Ythdf2/Zcchc17/Dis3/Tardbp/Elavl…
P	GO:0072657	protein localization to membrane	441	0.284783	1.3538	0.00323706	0.0158502	Glrb/Gm364/Cdk5r1/Cnpy4/Apoe/Pacs2/Ogt/Pmaip1/Cask/Csk/Nptx2/Mmp14/Vamp8/Stx4a/Gpc6/Rab34/Rhoq/Atp1b1/Ttc7b/Palm/Itgb1/Rab6b/Adam10/Rac1/Arl5a/Stx7/Ank2/Pgrmc1/Bax/Neto2/Wdr83os/Atp6ap1/Ssr3/Hspa5/Tmco1/Macf1/Fyn/Atad1/Tspan14/Lrp6/Pak1/Timm10/Romo1/Sec61b/Grasp/Appl1/Mtcl1/Arl6ip1/Cacng2/Tiam1/Rftn1/Mpv17/Lrrc4/Tram1l1/Tmed2/Srp54a/Myo5a/Sec62/Stac/Rap1a/Lgals3/Bcs1l/Ndufa13/Shisa7/Lamtor1/Zdhhc…
P	GO:1903311	regulation of mRNA metabolic process	260	0.309286	1.394	0.0032651	0.0159314	Igf2bp1/Magoh/Fmr1/Exosc8/Dazl/E2f1/Dicer1/Sap18/Samd4/Patl1/Rbm8a/Rbm38/Rbmx/Celf2/Fus/Traf3ip2/Ccnb1/Mov10/Hnrnpd/Parn/Adarb1/Zfp36l1/Zfp36l2/Ncl/Cdk9/Cnot8/Tnrc6b/Cirbp/Hnrnpa2b1/Tent4a/Celf1/Nova1/Polr2g/Rock2/A1cf/Rbm46/Rbfox2/Rbm7/Srsf6/Tnrc6a/Tent5d/Rnps1/Snrnp70/Ythdf2/Tardbp/Elavl4/Hspa8/Vim/Mbnl2/Hnrnpr/Exosc7/Wdr77/Srsf3/Angel2/Khdrbs1/Rbmxl1/Cacng7/Slirp/Rbmxl2/Ythdf1/Srsf1/Ddx17/Hnrn…
P	GO:0046879	hormone secretion	204	0.33084	1.45064	0.00333051	0.016204	Gata3/Ncoa7/Cask/Scg5/Pclo/Vamp8/Stx4a/Map4k4/Hmga1/Lepr/Rbp4/Tcf7l2/Nkx6-1/Gnas/Cacna1e/Rac1/Selenom/Pparg/Mcu/Klf7/Bax/Efna5/Hif1a/Stxbp5l/Inha/Eny2/Isl1/Dynll1/Smad4/Ppard/Midn/Foxo1/Spr/Tiam1/Mpv17/Jak2/Myo5a/Slc16a1/Casr/Hadh
P	GO:0051701	biological process involved in interaction with host	86	0.417323	1.61695	0.00339985	0.0164832	Nectin2/Furin/Ctsb/Trim26/Fbln1/Trim6/Vamp8/P4hb/Dynlt1f/Dynlt1a/Dynlt1c/Ddx39b/Pvr/Hyal2/Slc3a2/Thoc2/Spint1/Trim68/Chmp7/Alyref/Grk2/Fuca2/Jpt2/Pcx/Dynlt1b/Insr/Hmgb1
P	GO:0033002	muscle cell proliferation	136	0.363983	1.51561	0.0034073	0.0164832	Igf1/Apoe/Cyba/Nos3/Zfpm2/Cdkn1a/Rbp4/Tcf7l2/Tpm1/Akirin1/Ctnnbip1/Pparg/Irak4/Igf1r/Hif1a/Efemp2/Bmpr2/Npr3/Ccnb1/Ogn/Ppard/Cxadr/Pak1/Ddx39b/Spr/Jarid2/Ctnnb1/Jak2/Cdk1/Mef2c/Hdac2
P	GO:0051052	regulation of DNA metabolic process	424	0.279721	1.33099	0.00342245	0.0165094	Gata3/Sgf29/Prdm9/Prkcd/Smarcad1/Hdac8/Tex15/Cdkn1a/Atad5/Nek7/Pnp/Eya4/Hist1h1c/Rac1/Pparg/Kat2b/Bax/Chek1/Ube2v2/Wrnip1/Igf1r/Hmces/Mecp2/Fus/Shld1/Bmpr2/Uimc1/Ssbp1/Ccna2/Eny2/Zbtb38/Tipin/Hnrnpd/Parn/Ddx39b/Dek/Cdc42/Cdk9/Hist1h1a/Morf4l2/Prkd2/Otub1/Hnrnpa2b1/Mpv17/Ube2n/Ctnnb1/Otud4/Smc3/Cdk1/Ooep/Rnf169/Nucks1/Esco2/Cacybp/Arid1b/Ppp4c/A1cf/Smarcc1/Fh1/Wiz/Spire1/Sub1/Map2k4/Rpa2/Cct6a/Aly…
P	GO:0002456	T cell mediated immunity	53	0.465684	1.66176	0.00346935	0.0166411	Hprt/Nectin2/Gata3/Dpp4/H2-D1/H2-Q7/Pnp/Hspd1/Stx7/H2-Q6/Pvr/Rftn1/B2m/H2-K1/Cd81/Hmgb1/Lyst/Zp3r/Ebag9/Ahr/Kdelr1/Map3k7
P	GO:0001934	positive regulation of protein phosphorylation	379	0.285446	1.34398	0.00346843	0.0166411	Igf1/Gm364/Srcin1/Cdk5r1/Tcl1/Ppp1r9a/Mif/Ogt/Csk/Fgf8/Prkcd/Unc119/Trim6/Bank1/Acvr1/Igf2/App/Fmr1/Sdc4/Maged1/Cdkn1a/Fgd4/Lepr/Nptn/Dvl3/Itgb1/Tspan9/Gnas/Ccnd1/Ptprj/Mavs/Rac1/Bax/Smyd3/Efna5/Cdon/Tnk2/Bmpr2/Map4k2/Fyn/Adipor2/Ccnb1/Clspn/Isl1/Dazap2/Hdac3/Pak1/Il6st/Caprin2/Syap1/Ctf1/Txn1/Tiam1/Mpv17/Jak2/Abi2/Mef2c/Hdac2/Rap1a/Ripk2/Eif2ak4/Rock2/Cops8/Map2k4/Ppia/Ern1/Dab2ip/Prnp/Akap9/Dvl…
P	GO:0043954	cellular component maintenance	51	0.496242	1.75543	0.00350656	0.0167251	Apoe/App/Cbln3/Itgb1/Plekha7/Homer1/Igf1r/Fyn/Appl1/Adgrl3/Ckap5/Cfl1/Cttn/Prnp/Pkp2/Nlgn1/Cadm1/Afdn/Nrxn1/Insr
P	GO:0015931	nucleobase-containing compound transport	166	0.352027	1.51661	0.00350051	0.0167251	Slc35a2/Igf2bp1/Cd47/Magoh/Fmr1/Slc25a42/Nxt2/Rbm8a/Nol6/Magohb/Cpeb1/Eny2/Ddx39b/Zfp36l1/Sarnp/Slc25a4/Phax/Rftn1/Sem1/Nup62/Hnrnpa2b1/Abcc5/Aaas/Thoc2/Ddx39/Ssb/Cpsf6/Nup54/Nup107/Bicd2/Alyref/Seh1l/Nup88/Nup93/Sec13/Srsf3/Khdrbs1/Srsf1/Hnrnpa3/Ncbp2/Rae1/Zfp36/Tomm20/Nup85/Hnrnpa1/Slbp/Nup37
P	GO:0006406	mRNA export from nucleus	60	0.461371	1.68633	0.00351996	0.0167408	Magoh/Fmr1/Nxt2/Rbm8a/Magohb/Eny2/Ddx39b/Sarnp/Sem1/Hnrnpa2b1/Thoc2/Ddx39/Nup107/Alyref/Nup88/Nup93/Srsf3/Nup85/Setd2/Ncbp3/Chtop/D930016D06Rik/Ythdc1/Iws1/Alkbh5/Thoc6/Akap8l/Gle1/Nxf1/Casc3/Fyttd1/Thoc3/Eif4a3/Nup160/Nxt1/Rbm15b/Pabpn1/Mcm3ap/Poldip3/Ddx19b/Ddx19a/Thoc7
P	GO:0006360	transcription by RNA polymerase I	56	0.452542	1.62459	0.0035381	0.0167408	Phf8/Polr2l/H2afy2/Wdr75/Ubtf/Znrd1/Polr2f/Dek/Ncl/Mybbp1a/Gtf2h5/Baz1b/Wdr43
P	GO:0043583	ear development	114	0.375783	1.52915	0.00353943	0.0167408	Ush1c/Igf1/Gata3/Ptk7/H2-D1/Fgf8/Sod1/Sdc4/Pdzd7/Dvl3/Dicer1/Adam10/Eya4/Rac1/Psap/Alg10b/Mpv17/Tfap2a/Bcr/Lrp10/Atp8a2/Rbpj/Atg5/Dvl2/H2-K1/Ankrd24
P	GO:0045814	negative regulation of gene expression, epigenetic	97	0.400303	1.58737	0.00363951	0.0170245	Uty/Dnmt3a/Resf1/Tex15/Phf8/3110001I22Rik/Hat1/H2afy2/Dicer1/Chek1/Ehmt1/Mecp2/Suv39h2/Rrp8/Jarid2/Hdac2/Hdac9/Tasor2/Ubr2/Kcnq1ot1/Smyd5/H1f0/H3f3b/Dnmt3b/Sirt6/Hells/Hmgb1/Gsk3a/Pphln1/Tasor/Brca1/Mphosph8/Ezh2/Lmna/Smchd1/Dyrk1a/Kdm1a/H3f3a/Pole3/Sirt1
P	GO:0097722	sperm motility	132	-0.399494	-1.54145	0.00362485	0.0170245	Pithd1/Gas8/Slc9b1/Spef2/Ttc21a/Cfap61/Cfap52/Cfap65/Iqcg/Eno4/Cfap43/Spag6l/Smcp/Mns1/Drc7/C2cd6/Dzip1/Efcab1/Wdr66/Cfap221/Ldhc/Dnah1/Ttc12/Cfap206/Catsper2/Fam71d/4833427G06Rik/Nsun7/Slc22a14/Gapdhs/Cfap44/Ttll1/Kif9/Ccdc151/Akap4/Rnase10/Catspere2/Cfap53/Catspere1/Tpgs1/Zmynd10/Tcte1/Gk2/Tox/Cep131/Yif1b/Ccdc40/Slc9c1/Catsperd/Pih1d3/Cfap58/Apob/Cfap45/Sept12/Ccdc38/Qrich2/Catsperz/Rsph6a/Sor…
P	GO:0030100	regulation of endocytosis	195	0.324732	1.42045	0.00363132	0.0170245	Rab4a/Apoe/Cyba/Cd47/Arhgap21/Csk/Sod1/Unc119/App/Vamp8/Cd2ap/Fmr1/Mbl2/Fer1l5/Itgb1/Apoa2/Bicd1/Ptprj/Apoc2/Pparg/Tnk2/Rap1gap/Atad1/Rufy1/Serpine1/Appl1/Cdc42/Hist1h1a/Bcr/Rap1a/Ckap5/Fgr/Lgals3/Vac14/B2m/Add1/Atg5/Sh3gl2/Arf1/Neu3/Calr/Nlgn1/Ap2a1/Tor1a/Rab31/Insr/Hmgb1
P	GO:1901361	organic cyclic compound catabolic process	344	0.294384	1.35784	0.00363906	0.0170245	Hprt/Igf2bp1/Fen1/Blvrb/Pnp2/Pop1/Ago3/Apoe/Galt/Magoh/Fmr1/Exosc8/Dazl/E2f1/Pnp/Dicer1/Samd4/Patl1/Bax/Qdpr/Rbm8a/Rbm38/Magohb/Fus/Lsm5/Lsm7/Traf3ip2/Nt5c3/Dnase1l3/Mov10/Pde4a/Hnrnpd/Nfe2l2/Parn/Fhit/Pycrl/Zfp36l1/Zfp36l2/Trdmt1/Samhd1/Cnot8/Tnrc6b/Lsm6/Cirbp/Phax/Tent4a/Celf1/Vps54/Ssb/Dera/Polr2g/Dctpp1/Rock2/Eloc/Smg8/A1cf/Rbm46/Rbm7/Mgat1/Tnrc6a/Tent5d/Xrn2/Rnps1/Ern1/Ythdf2/Zcchc17/Dis3/Ta…
P	GO:0002250	adaptive immune response	176	0.356763	1.54285	0.00365698	0.0170592	Hprt/Nectin2/Gata3/Alcam/C1qc/Dpp4/Mif/H2-D1/C1qa/Csk/Prkcd/H2-Q7/Ung/Mbl2/Atad5/Il18bp/Pnp/Hspd1/Jchain/Stx7/Mcoln1/H2-Q6/March8/Hmces/Pkn1/Stk3/Shld1/Traf3ip2/Fyn/Erap1/Pvr/Il17ra/Prkd2/Otub1/Rftn1/Jak2/Mef2c/Ripk2/Eif2ak4/B2m
P	GO:0042063	gliogenesis	209	0.326786	1.44131	0.0037037	0.0172298	Igf1/Smo/Cdk5r1/Mdk/C1qa/Tspan2/Sod1/App/Lepr/Tcf7l2/E2f1/Cers2/Nkx6-1/Dicer1/Fn1/Ptprj/Pparg/Rras2/Mboat7/Lamb2/Wasf3/Mecp2/Eif2b3/Plag1/Lrp6/Il6st/Ifngr1/Ski/Tiam1/B4galt6/Mpv17/Ctnnb1/Slc7a5/Hdac2/Vps54/Ckap5/Dll3/Spint1/Mmp24/Atf5/Nab1/Dab2ip/Dbi/Vim/Dag1/Grk2/Fubp1/Grb2/Lrp8/Nfe2l1/Mpp5/Ptpn11/Reln/Afdn
P	GO:0032259	methylation	224	0.317471	1.39982	0.00376766	0.0174795	Kmt2a/Dnmt3a/Ogt/Prdm9/Tex15/Auts2/Gnas/Prdm5/Hist1h1c/Atpsckmt/Tpmt/Trmt10a/Smyd3/Ramac/Ehmt1/Mecp2/Suv39h2/Fbl/Trmt112/Prmt2/Prmt3/Rrp8/Tgs1/Rnmt/Wdr5/Trdmt1/Snrpd3/Nsd1/Prdm6/Eef1akmt2/Nsun6/Mettl5/Snrpb/Setd6/Setd3/Smyd5/Kmt5b/Emg1/Trmt11/Eef1akmt1/Etf1/Mettl15/Etfbkmt/Prmt1/Fam98b/Dimt1/Ash1l/Kansl1/Dnmt3b/Bmi1/Bmt2/Hells/Mta2/Smyd4/Mettl21a/Gtpbp3/Mphosph8/Trmt10c/Kmt5a/Setd1a/Mettl14/Ezh2/…
P	GO:0060998	regulation of dendritic spine development	71	0.430918	1.61836	0.00378662	0.0175196	Sdk1/Ppp1r9a/Apoe/Cask/Fmr1/Stau2/Palm/Rac1/Mecp2/Tanc2/Caprin2/Tiam1/Mef2c/Hdac2/Cfl1/Arf1/Nlgn1/Lrp8/Mapkapk5/Reln/Afdn/Shank1/Hnrnpk/Efl1/Llph/Tsc2/Dnm1l/Eif4g2/Neu1
P	GO:0070661	leukocyte proliferation	165	0.351431	1.51457	0.0038458	0.017745	Hprt/Igf1/Igfbp2/Mif/H2-D1/Prkcd/H2-Q7/Igf2/Sdc4/Gnrh1/Cdkn1a/Plcl2/Tmem131l/Atad5/Ctps/Pnp/Hspd1/Il1a/Bax/Csf2ra/H2-Q6/Peli1/Pkn1/Stk3/Fyn/Npr3/Sos2/Il6st/Spr/Ctnnb1/Tcf3/Jak2/Mef2c/Lgals3/Ripk2/Impdh2/Slc4a2/Prnp/Selenok/Adk/H2-K1/Cd81/Tfrc/Stat5a
P	GO:0046626	regulation of insulin receptor signaling pathway	54	0.460197	1.64845	0.00386364	0.0177606	Ctsd/Ogt/Prkcd/Igf2/Ptprj/Gpr21/Pip4k2a/Pak1/Ncl/Ptprf/Nucks1/Mzb1/Ptpn11/Snx5/Gsk3a/Nucb2/Sorbs1/Ptpn2/Ankrd26/Sorl1/Tsc2/Gnai2
P	GO:0106027	neuron projection organization	82	0.41702	1.60779	0.00387009	0.0177606	Srcin1/Cdk5r1/Ppp1r9a/Apoe/Cask/App/Stau2/Adam10/Homer1/Igf1r/Fyn/Tanc2/Prmt3/Pdlim5/Caprin2/Cdc42/Ctnnd2/Sipa1l1/Tiam1/Abi2/Ckap5/Lgmn/Cfl1/Cttn/Prnp/Arf1/Nlgn1/Lrp8/Reln/Afdn/Insr
P	GO:0019216	regulation of lipid metabolic process	198	0.325199	1.42445	0.00388735	0.0177917	Igf1/Pdk1/Nfkb1/Apoe/Ogt/Prkcd/Sod1/Crtc3/Prkaa2/Malrd1/Igf2/Tcf7l2/Pdk3/Cers2/Apoa2/Apoc2/Pparg/Kat2b/Il1a/Zfp69/Mboat7/Snai2/Scap/Slc27a1/Igf1r/Psap/Ceacam2/Prmt3/Sik1/Ppard/Rnf213/Asah1/Opa3
P	GO:0048839	inner ear development	101	0.398418	1.58439	0.00394856	0.0180233	Ush1c/Igf1/Gata3/Ptk7/H2-D1/Fgf8/Sod1/Sdc4/Pdzd7/Dvl3/Dicer1/Adam10/Rac1/Psap/Alg10b/Mpv17/Tfap2a/Bcr/Lrp10/Atp8a2/Rbpj/Atg5/Dvl2/H2-K1/Ankrd24
P	GO:0065004	protein-DNA complex assembly	151	0.358412	1.52145	0.00397271	0.0180849	Dmc1/Taf1/Cenpa/Hist1h2ba/Taf7l/Hat1/H2afy2/Hist1h1c/Smyd3/Med21/Med31/Dnajc9/Hp1bp3/Hist1h1a/Cenpp/Med19/Med6/Gtf2h5/Taf7/Taf4/Pogz/Cenph/Med4/H1f0/H3f3b/Asf1b/Shprh/Hmgb1/Hist1h1t/Cdt1/Med20/Rnf4/Taf5/Taf13/Grwd1/Med30/Nap1l1/Ahr/Med17/Med10/Bdp1/Psmc6/Rad51/Senp6/Cdc45/Cenpk/Med29/Cabin1/Pole3/Pias1/Med22/Med23/Trp53/Anp32b/Cenpw/Terf1/Supt16/Hist2h3c1/Smarca5/Taf1b/Mis18a/Sart3/Polr1e/Kat6a/C…
P	GO:0014070	response to organic cyclic compound	389	0.289697	1.36058	0.00399792	0.018151	Igf1/Smo/Usp26/Nfkb1/Sdk1/Npr2/Eif4ebp1/Dnmt3a/Pmaip1/Nos3/Pou4f1/Prkaa2/Igf2/App/Hdac8/Lmo3/Hmga1/Gnrh1/Palm/Casp6/Gnas/Cib2/Pak4/Mavs/Vkorc1/Pparg/Uri1/Bax/Snai2/Slc5a5/Smyd3/Efna5/Homer1/Hmgb2/Tmem38a/Peli1/Lcor/Mecp2/Gnb5/Prmt2/Cited1/Ctnna1/Isl1/Lrp6/Pak1/Hnrnpd/Zfp36l1/Zfp36l2/Kdm6a/Spr/Gstm7/Rftn1/Slc3a2/Ctnnb1/Adgrl3/Jak2/Slc16a1/Cdk1/Mef2c/Hdac2/Rap1a/Vps54/Pdia3/Ripk2/Rock2/Smad2/Rbfox2…
P	GO:0044270	cellular nitrogen compound catabolic process	330	0.294226	1.35205	0.0040238	0.0181978	Hprt/Igf2bp1/Fen1/Blvrb/Pnp2/Pop1/Ago3/Galt/Magoh/Fmr1/Exosc8/Dazl/E2f1/Pnp/Dicer1/Samd4/Patl1/Bax/Rbm8a/Rbm38/Magohb/Fus/Lsm5/Lsm7/Traf3ip2/Nt5c3/Dnase1l3/Mov10/Pde4a/Hnrnpd/Parn/Fhit/Pycrl/Zfp36l1/Zfp36l2/Trdmt1/Samhd1/Cnot8/Tnrc6b/Lsm6/Cirbp/Phax/Tent4a/Celf1/Vps54/Ssb/Dera/Polr2g/Dctpp1/Rock2/Eloc/Smg8/A1cf/Rbm46/Rbm7/Mgat1/Acadl/Tnrc6a/Tent5d/Xrn2/Rnps1/Ern1/Ythdf2/Zcchc17/Dis3/Tardbp/Elavl4…
P	GO:0010638	positive regulation of organelle organization	396	0.281756	1.32562	0.00402966	0.0181978	Igf1/Atl3/Fen1/Vdac1/Crocc/Npr2/Cd47/Pmaip1/Prdm9/Fgf8/Igf2/Resf1/Sdc4/Dazl/Tpm1/Nek7/Rac1/Mcu/Siva1/Il1a/Bax/Mcoln1/Wasf3/Ube2c/Kctd17/Igf1r/Mecp2/Pfdn2/Hif1a/Ncaph/Pip4k2a/Ssbp1/Tmed9/Dynll1/Snx7/Snx30/Pak1/Hnrnpd/Parn/Cdc42/Wasf1/Spr/Slc25a4/Nup62/Hnrnpa2b1/Ctnnb1/Abi2/Cdk1/Ooep/Ckap5/Katnbl1/G3bp1/Rock2/Fchsd2/Cfl1/Cttn/Spire1/Lman1/Cct6a/Cdc20/Evl/Cfl2/Fbxo5/Brk1/Akap9/Tgfbr1/Cep295/Cct8/Grb…
P	GO:0045143	homologous chromosome segregation	69	0.43797	1.64349	0.00410279	0.0184789	Dmc1/Mei4/Tex11/Prdm9/Mnd1/Tex15/Syce2/Bach1/Sycp1/Msh5/Cpeb1/Msh4/Tex19.1/Sycp3/Meiob/Syce3/Brip1/4930447C04Rik/Hormad1/Terb2/Ccnb1ip1/Mei1
P	GO:0070828	heterochromatin organization	79	0.425774	1.62799	0.00413096	0.0185076	Uty/Dnmt3a/Resf1/Tex15/Phf8/Hat1/Dicer1/Ehmt1/Mecp2/Rrp8/Hp1bp3/Jarid2/Hdac2/Ubr2/Kcnq1ot1/Dmrtc2/H1f0/H3f3b/Dnmt3b/Sirt6/Hells/Hmgb1/Pphln1/Tasor/Mphosph8/Ezh2/Lmna/Smchd1/Dyrk1a/Kdm1a/H3f3a/Pole3/Sirt1/Morc2a/Kmt2b
P	GO:0046390	ribose phosphate biosynthetic process	161	0.344273	1.47775	0.00412914	0.0185076	Hprt/Pdk1/Ndufb11/Vdac1/Npr2/Prps1/Slc25a42/Ndufa1/Rfk/Pdk3/Ctps/Atic/Pnp/Atp5g2/Papss1/Atpsckmt/Atp5l/Slc25a13/Prps1l3/Gucy2g/Ndufb6/Pank3/Stoml2/Ak2/Ndufc2/Ndufab1/Ndufa13/Mmut/Impdh2/Nme1/Ndufb3/Ndufa11/Ndufa6/Atp5g3/Adk/Adcy9/Ppat/Atp5h/Pdhb/Ndufa8/Ndufb7/Ampd2/Ndufa7
P	GO:0042773	ATP synthesis coupled electron transport	60	0.454832	1.66243	0.00427591	0.0190564	Cycs/Ccnb1/Ndufb6/Ndufc2/Cdk1/Cox5b/Coq7/Cox7c/Dguok/Cyct/Uqcrb/Ndufa8/Cox5a/Ndufa7/Uqcr11/Uqcrh/Ndufs6/Sdhc/Sdhd/Cyc1/Ndufb8/Chchd2/Ndufs7/Cox4i1/Cox6a1/Cox7a2/Bid/Ndufa12/Coa6/Cox8a
P	GO:0042775	mitochondrial ATP synthesis coupled electron transport	60	0.454832	1.66243	0.00427591	0.0190564	Cycs/Ccnb1/Ndufb6/Ndufc2/Cdk1/Cox5b/Coq7/Cox7c/Dguok/Cyct/Uqcrb/Ndufa8/Cox5a/Ndufa7/Uqcr11/Uqcrh/Ndufs6/Sdhc/Sdhd/Cyc1/Ndufb8/Chchd2/Ndufs7/Cox4i1/Cox6a1/Cox7a2/Bid/Ndufa12/Coa6/Cox8a
P	GO:0002764	immune response-regulating signaling pathway	212	0.32552	1.43417	0.00429749	0.0191024	Nectin2/Gata3/Pdk1/Nfkb1/Cyba/Cd47/Rps6ka3/Csk/Traf3/App/Lamp2/Plcl2/Mbl2/Nek7/Hspd1/Ptprj/Alpk1/Mavs/Bax/Peli1/Eif2b3/Fyn/Lacc1/Plekha1/Appl1/Tifa/Pvr/Prkd2/Rftn1/Ube2n/Stoml2/Otud4/Mef2c/Rap1a/Lgals3/Ripk2/Mfhas1/Atat1/Lgr4/Gcsam/Lsm14a/Dab2ip/Prnp/Clpb/Hspa8/Cd81/Grb2/Trat1/Fbxl2/Usp9x
P	GO:0070665	positive regulation of leukocyte proliferation	74	0.432572	1.64299	0.00432855	0.0191403	Igf1/Igfbp2/Mif/H2-D1/H2-Q7/Igf2/Cdkn1a/Atad5/Pnp/Il1a/Csf2ra/H2-Q6/Peli1/Il6st/Spr/Tcf3/Jak2/Mef2c/Ripk2/Selenok/Adk/H2-K1/Cd81/Tfrc/Stat5a/Bmi1/Hmgb1
P	GO:0050670	regulation of lymphocyte proliferation	109	0.389801	1.56449	0.00432128	0.0191403	Igf1/Igfbp2/Mif/H2-D1/H2-Q7/Igf2/Sdc4/Gnrh1/Cdkn1a/Tmem131l/Atad5/Pnp/Il1a/H2-Q6/Peli1/Pkn1/Stk3/Sos2/Il6st/Spr/Ctnnb1/Tcf3/Jak2/Mef2c/Lgals3/Ripk2/Slc4a2/Prnp/Selenok/Adk/H2-K1/Cd81/Tfrc/Stat5a/Mzb1/Bmi1/Hmgb1
P	GO:0046467	membrane lipid biosynthetic process	87	0.409718	1.58626	0.00443795	0.0195224	Gal3st1/Smpd2/Pigx/Prkcd/Cers4/Cers2/Acer3/Gpi1/Elovl4/Degs1/Abca8a/St3gal3/Dpm3/Elovl7/Ugt8a/Acer2/Asah1/B4galt6
P	GO:0032543	mitochondrial translation	132	0.367274	1.5207	0.00443205	0.0195224	Mpv17l2/Mtrf1l/Mrpl14/Wars2/Chchd1/Mrps24/Mrps33/Mrps18c/Mrps9/Mrpl3/Mrps21/Mrpl21/Mrpl50/Mrps6/Mrpl44/Mrps16/Malsu1/Mrpl22/Mrps17/Mrpl58/Rpl23/Mrps12/Mrpl34/Ndufa7/Mrpl33/Mrpl20/Mrpl23/Mrps14/Dars2/Coa3/Mrps35/Shmt2/Mrpl10/Trmt10c/Mrps10/Rars2/C1qbp/Mrps5/Mrpl27/Mrpl53/Mrps28/Ears2/Mrpl52/Gfm2/Rmnd1/Mrpl4/Mrpl36/Mrpl15/Nsun4/Mtg1/Taco1/Mrps23/Mrpl40/Trub2/Hars
P	GO:0001944	vasculature development	396	0.281233	1.32317	0.00449956	0.0197422	Igf1/Ptk7/Smo/Ncoa7/Mfge8/Robo2/Cul7/Mdk/Npr2/Apoe/Cd47/Ndst1/Adamts6/Slit2/Klf5/Fgf8/Mcam/Nos3/Luzp1/Egln1/Acvr1/Zfpm2/Igf2/Pdcl3/Lepr/Tcf7l2/Itgb1/Dicer1/Adam10/Pak4/Fn1/Ptprj/Pparg/Il1a/Bax/Jak1/Ubp1/Mecp2/Hif1a/Efemp2/Llgl2/Bmpr2/Cemip2/Wars2/Cited1/Npr3/Adipor2/Mapk7/Isl1/Pkm/Erap1/Serpine1/Rnf213/Peg3/Nfe2l2/Zfp36l1/Cdc42/Ncl/Foxo1/Fkbp6/Prkd2/Ctnnb1/Tmed2/Mef2c/Rap1a/Hdac9/Lgals3
P	GO:0043543	protein acylation	132	0.365976	1.51533	0.00464694	0.0203363	Smo/Noc2l/Sgf29/Cdyl/Prkaa2/App/Hdac8/Auts2/Hat1/Kat2b/Mecp2/Tada2a/Hint2/Dek/Morf4l2/Mybbp1a/Hdac2/Esco2/Nmt2/Atat1/Zdhhc20/Baz1b/Golga7/Nfyb/Mrgbp/Selenok/Cep295/Naa50/Zdhhc2
P	GO:0014909	smooth muscle cell migration	58	0.467756	1.69604	0.00467788	0.0204106	Igf1/Smo/Mdk/Slit2/Tmsb4x/Tpm1/Pparg/Plxna1/Ppard/Serpine1/Pak1/Il6st/Nfe2l2/Spr/Myo5a/Mef2c
P	GO:0032944	regulation of mononuclear cell proliferation	111	0.38424	1.55332	0.00468794	0.0204106	Igf1/Igfbp2/Mif/H2-D1/H2-Q7/Igf2/Sdc4/Gnrh1/Cdkn1a/Tmem131l/Atad5/Pnp/Il1a/H2-Q6/Peli1/Pkn1/Stk3/Sos2/Il6st/Spr/Ctnnb1/Tcf3/Jak2/Mef2c/Lgals3/Ripk2/Slc4a2/Prnp/Selenok/Adk/H2-K1/Cd81/Tfrc/Stat5a/Mzb1/Bmi1/Hmgb1
P	GO:0031507	heterochromatin formation	74	0.430938	1.63678	0.00471546	0.0204779	Uty/Dnmt3a/Resf1/Tex15/Phf8/Hat1/Dicer1/Ehmt1/Mecp2/Rrp8/Jarid2/Hdac2/Ubr2/Kcnq1ot1/H1f0/H3f3b/Dnmt3b/Sirt6/Hells/Hmgb1/Pphln1/Tasor/Mphosph8/Ezh2/Lmna/Smchd1/Dyrk1a/Kdm1a/H3f3a/Pole3/Sirt1/Morc2a/Kmt2b
P	GO:0032680	regulation of tumor necrosis factor production	82	0.410212	1.58154	0.00476893	0.0206573	Igf1/Cyba/Cd47/Mif/H2-D1/H2-Q7/App/Dicer1/Hspd1/Ptprj/Mavs/Il1a/H2-Q6/Isl1/Hdac3/Ifngr1/Ncl/Jak2/Zbtb20/Hdac2/Ripk2
P	GO:0061178	regulation of insulin secretion involved in cellular response to glucose stimulus	55	0.460802	1.64892	0.00479563	0.02072	Ncoa7/Stx4a/Map4k4/Lepr/Tcf7l2/Cacna1e/Rac1/Klf7/Efna5/Hif1a/Eny2/Dynll1/Ppard/Tiam1
P	GO:0005976	polysaccharide metabolic process	66	0.441996	1.6554	0.00481649	0.0207574	Igf1/Gyg/Nfkb1/Ndst1/Ext1/Igf2/Ppp1ca/Lepr/Tcf7l2/Phka1/Ext2/Epm2aip1/Il6st/Hs2st1/Acadm/Gaa/Ap2a1/Insr/Hmgb1/Gsk3a/Irs2/Sorbs1
P	GO:0045596	negative regulation of cell differentiation	370	0.289065	1.35312	0.00485128	0.0208543	Igf1/Gata3/Smo/Mdk/C1qc/Npr2/Sinhcaf/Crim1/Slit2/Pou5f1/Hmgb3/Trim6/Bicra/Zfpm2/Igf2/App/Hdac8/Fmr1/Rbpms2/Bex4/Tmem131l/Spg20/Tcf7l2/E2f1/Itgb1/Cers2/Nkx6-1/Dicer1/Ccnd1/Akirin1/Pparg/Il1a/Ldb1/Snai2/Rap1gap/Mecp2/Bmpr2/Cited1/Foxo3/Ctnna1/Isl1/Lrp6/Usf3/Smad4/Ppard/Hdac3/Zbtb16/Pak1/Nfe2l2/Zfp36l1/Zfp36l2/Foxo1/Ski/Ryk/Ctnnb1/Gas2l1/Prdm6/Eif2ak4/Dll3/Nme1/B2m/Iqcb1/Cfl1/Smarcc1/Srsf6/Atf5/Rbpj…
P	GO:0048813	dendrite morphogenesis	127	0.358179	1.47221	0.00487604	0.0209079	Hprt/Srcin1/Igf2bp1/Cdk5r1/Cul7/Ppp1r9a/Cask/Stau2/Itgb1/Adam10/Rac1/Klf7/Fyn/Tanc2/Prmt3/Pdlim5/Caprin2/Cdc42/Ctnnd2/Sipa1l1/Ptprf/Tiam1/Abi2/Rock2/Rbfox2/Cfl1/Elavl4/Map6/Rere/Nlgn1/Lrp8/Reln/Afdn
P	GO:0072522	purine-containing compound biosynthetic process	171	0.343163	1.47983	0.00494578	0.0211535	Hprt/Pdk1/Ndufb11/Vdac1/Pnp2/Npr2/Dck/Nos3/Prps1/Slc25a42/Ndufa1/Pdk3/Atic/Pnp/Atp5g2/Papss1/Atpsckmt/Atp5l/Slc25a13/Prps1l3/Gucy2g/Ndufb6/Pank3/Stoml2/Ak2/Ndufc2/Ndufab1/Ndufa13/Mmut/Impdh2/Nme1/Ndufb3/Ndufa11/Mthfd2l/Ndufa6/Atp5g3/Adk/Adcy9/Dguok/Ppat/Atp5h/Pdhb/Ndufa8/Ndufb7/Ampd2/Ndufa7/Atp5g1/Nampt
P	GO:0055080	monoatomic cation homeostasis	315	0.28745	1.3225	0.00495831	0.0211538	Bcap31/Marcksl1/Atp6ap2/Apoe/Cyba/Pacs2/Ext1/Slc35g1/Sod1/Egln1/App/Abcb7/Mafg/Atp1b1/Slc24a3/Slc31a2/Nptn/Slc12a8/Cib2/Snx10/Mcu/Ank2/Il1a/Bax/Mcoln1/Trmt10a/Ccdc115/Kctd17/Atp6ap1/Creg1/Tmem38a/Ext2/Hif1a/Tmco1/Aco1/Lacc1/Smad4/Neo1/Ftl1/Trpm7/Gstm7/Hyal2/Slc12a9/Stoml2/Trpc7/Ero1l/Myo5a/Vps54/Atp2b1/Casr/Trdn/B2m/Clstn1/Slc4a2/Atg5/Prnp/Dmpk/Tex101/Dbi/Tmem199/Selenok/Slc39a13/Arf1/Micu2/Tfrc/…
P	GO:0006473	protein acetylation	102	0.4017	1.60176	0.00506082	0.021537	Smo/Noc2l/Sgf29/Prkaa2/App/Hdac8/Auts2/Hat1/Kat2b/Mecp2/Tada2a/Hint2/Dek/Morf4l2/Mybbp1a/Hdac2/Esco2/Atat1/Baz1b/Nfyb/Mrgbp/Cep295/Naa50
P	GO:0051051	negative regulation of transport	267	0.307221	1.39676	0.00512208	0.0217432	Srcin1/Vdac1/Ppp1r9a/Apoe/Cd47/Ogt/Csk/Nos3/Pou5f1/Unc119/Vamp8/Map4k4/Fmr1/Rhoq/Fer1l5/Apoa2/Cnih2/Apoc2/Pparg/Klf7/Cyp51/Grk6/Oaz1/Stxbp5l/Gnb5/Inha/Eny2/Neo1/Hdac3/Appl1/Midn/Foxo1/Txn1/Gstm7/Mpv17/Ei24/Wwp2/Trim9/Myo5a/Bcr/Rap1a/Lgals3/Hadh/Trdn/Fxyd2
P	GO:0061138	morphogenesis of a branching epithelium	90	0.402811	1.57661	0.00513817	0.0217572	Igf1/Smo/Mdk/Ext1/Slit2/Fgf8/Acvr1/Mmp14/Ppp1ca/Maged1/Dicer1/Ctnnbip1/Bax/Snai2/Llgl2/Plxna1/Lrp6/Smad4/Pak1/Ctnnb1/Tmed2/Casr/Lgr4/Spint1
P	GO:0007517	muscle organ development	190	0.330896	1.43991	0.00519185	0.0218754	Hoxd9/Smo/Igf2bp1/Pop1/Klf5/Fgf8/Pou4f1/Egln1/Zfpm2/Igf2/Mylpf/Mbnl1/Tcf7l2/Foxp2/Itgb1/Hivep3/Tpm1/Akirin1/Shox2/Homer1/Cdon/Ttn/Efemp2/Isl1/Lrp6/Smad4/Bcl9/Adarb1/Ski/Svil/Ctnnb1/Foxn2/Usp19/Mef2c/Vps54/Hdac9/Disp1/Rbpj/Kmt5b/Cfl2/Nln/Myl6/Pkp2/Dag1/Tgfbr1
P	GO:0007169	transmembrane receptor protein tyrosine kinase signaling pathway	356	0.28608	1.32945	0.00519004	0.0218754	Igf1/Gata3/Igfbp2/Pdk1/Cdk5r1/Ctsd/Npr2/Eif4ebp1/Cpne3/Ogt/Ndst1/Ext1/Fgf8/Prkcd/Dok2/Mvb12b/Igf2/Hmga1/Rhoq/Bex4/Nptn/Tcf7l2/Tspan9/Nrg4/Ptp4a3/Arf4/Ptprj/Rac1/Bax/Gpr21/Efna5/Jak1/Igf1r/Dok3/Hif1a/Cdh3/Pip4k2a/Fyn/Ceacam2/Sos2/Plekha1/Ppp2r5d/Pak1/Appl1/Wasf1/Ncl/Sipa1l1/Runx2/Foxo1/Ptprf/Tiam1/Prkd2/Nup62/Ryk/Ctnnb1/Jak2/Tfap2a/Chn1/Shc4/Bcr/Nucks1/Fgr/Lgmn/Smarcc1/Leprot/Churc1/Rbpj/Stmn1/Dab…
P	GO:0001503	ossification	208	0.320511	1.40698	0.00521566	0.0219213	Igf1/Smo/Mdk/Npr2/Crim1/Ext1/Jund/Acvr1/Igf2/Mmp14/Hdac8/Slc24a3/Tcf7l2/Gnas/P3h1/Snx10/Ctnnbip1/Shox2/Pparg/Snai2/Erh/Ext2/Hif1a/Bmpr2/Cited1/Slc20a2/Lrp6/Smad4/Zbtb16/Il6st/Runx2/Dnm3os/Ski/Spr/Ctnnb1/Tfap2a/Mef2c/Fgr/Aspn/Atp2b1/Casr/Pex7/Lgr4/Thbs3/Nab1/Rbpj/A430033K04Rik/Pam16/Fbxo5
P	GO:0014896	muscle hypertrophy	69	0.430371	1.61498	0.00525634	0.0220377	Igf1/Inpp5f/Cyba/Trip10/Pparg/Ttn/Pdlim5/Smad4/Pak1/Ddx39b/Cdk9/Foxo1/Tiam1/Slc25a4/Jarid2/Mef2c/Rock2/Map2k4/Adk
P	GO:0032640	tumor necrosis factor production	88	0.396388	1.53729	0.00529829	0.0221588	Igf1/Cyba/Cd47/Mif/H2-D1/H2-Q7/App/Dicer1/Hspd1/Ptprj/Mavs/Il1a/H2-Q6/Isl1/Hdac3/Ifngr1/Ncl/Jak2/Zbtb20/Hdac2/Ripk2
P	GO:0001894	tissue homeostasis	135	0.359282	1.49399	0.00534699	0.0221895	Ush1c/Smo/Crocc/Kmt2a/Csk/Ext1/Nos3/Sod1/Tex15/Xiap/Rbp4/Itgb1/Gnas/Cib2/Snx10/Rac1/Ldb1/Bax/Cdh3/Lrp6/Cxadr/Dram2/Ctnnb1/Vps54/Iqcb1/Fh1/Bbs12/Slc4a2/Add1/Sh3gl2/Acaca/Nphp3/Tfrc
P	GO:0060249	anatomical structure homeostasis	135	0.359282	1.49399	0.00534699	0.0221895	Ush1c/Smo/Crocc/Kmt2a/Csk/Ext1/Nos3/Sod1/Tex15/Xiap/Rbp4/Itgb1/Gnas/Cib2/Snx10/Rac1/Ldb1/Bax/Cdh3/Lrp6/Cxadr/Dram2/Ctnnb1/Vps54/Iqcb1/Fh1/Bbs12/Slc4a2/Add1/Sh3gl2/Acaca/Nphp3/Tfrc
P	GO:0010631	epithelial cell migration	182	0.337689	1.46691	0.00535788	0.0221895	Igf1/Gata3/Pdk1/Dpp4/Apoe/Dnaja4/Slit2/Nos3/Igf2/Map4k4/Gipc1/Itgb1/Ptp4a3/Dicer1/Gpi1/Rac1/Pparg/Snai2/Mecp2/Pkn1/Hif1a/Stk3/Bmpr2/Macf1/Smad4/Ppard/Serpine1/Nfe2l2/Spr/Prkd2/Mef2c/Hdac9/Lgmn/Rock2/Rhob/Dab2ip/Evl/Kank2/Calr/Tgfbr1/Capn7/Stat5a/Ptpn11/Emc10/Mapre2/Hmgb1
P	GO:0033674	positive regulation of kinase activity	220	0.318244	1.40663	0.00533077	0.0221895	Igf1/Gm364/Srcin1/Cdk5r1/Tcl1/Ppp1r9a/Mif/Csk/Prkcd/Unc119/App/Sdc4/Maged1/Cdkn1a/Fgd4/Dvl3/Ccnd1/Igf1r/Map4k2/Ccnb1/Clspn/Dazap2/Pak1/Syap1/Tiam1/Mpv17/Ryk/Jak2/Abi2/Mef2c/Rap1a/Fgr/Cops8/Map2k4/Ppia/Ern1/Dab2ip/Prnp/Dvl2/Dag1/Map3k1/Lrp8/Stradb/Reln/Nrxn1/Map3k13/Insr/Map3k4
P	GO:0043405	regulation of MAP kinase activity	96	0.387553	1.53311	0.00539891	0.0222508	Apoe/Mif/Csk/Prkcd/App/Maged1/Fgd4/Dvl3/Ptprj/Pparg/Uchl1/Map4k2/Dusp7/Pak1/Hyal2/Tiam1/Nup62/Dusp16/Mef2c/Map2k4/Ern1/Dab2ip/Dvl2/Map3k1/Map3k13/Insr/Map3k4/Kras/Tsg101/Map3k7/Sorl1/Tsc2/Ezh2/Hmgcr/Ptk2b
P	GO:0006164	purine nucleotide biosynthetic process	165	0.347023	1.49557	0.00539516	0.0222508	Hprt/Pdk1/Ndufb11/Vdac1/Npr2/Dck/Nos3/Prps1/Slc25a42/Ndufa1/Pdk3/Atic/Pnp/Atp5g2/Papss1/Atpsckmt/Atp5l/Slc25a13/Prps1l3/Gucy2g/Ndufb6/Pank3/Stoml2/Ak2/Ndufc2/Ndufab1/Ndufa13/Mmut/Impdh2/Nme1/Ndufb3/Ndufa11/Mthfd2l/Ndufa6/Atp5g3/Adk/Adcy9/Dguok/Ppat/Atp5h/Pdhb/Ndufa8/Ndufb7/Ampd2/Ndufa7/Atp5g1/Nampt
P	GO:0071363	cellular response to growth factor stimulus	377	0.280666	1.31972	0.0054461	0.022391	Gata3/Nfkb1/Cdkn1c/Furin/Kmt2a/Sinhcaf/Cpne3/Ogt/Crim1/Cask/Ndst1/Ext1/Slit2/Fgf8/Nos3/Acvr1/Gipc1/Got1/Bex4/Nptn/Spg20/Tcf7l2/E2f1/Ptp4a3/Pparg/Uri1/Zfyve9/Snai2/Fam83g/Igf1r/Rap1gap/Hspa5/Ext2/Hif1a/Bmpr2/Cited1/Fyn/Snx6/Mapk7/Ppp2r5d/Smad4/Serpine1/Neo1/Zyx/Appl1/Syap1/Zfp36l1/Zfp36l2/Wasf1/Ncl/Rgmb/Runx2/Ptprf/Skor1/Ski/Hyal2/Prkd2/Ctnnb1/Mef2c/Hdac2/Rap1a/Aspn/Lgmn/Smad2/Cfl1/Churc1/Rbpj/Ern…
P	GO:0044272	sulfur compound biosynthetic process	71	0.422906	1.58827	0.00547775	0.0224667	Pdk1/Vdac1/Ndst1/Ext1/Tcf7l2/Pdk3/Csad/Papss1/Tpk1/Hs3st1/Ext2/Hs2st1/Ctnnb1/Mmut/Mthfd2l/Csgalnact2/Pdhb/Chsy1/Mat2b/B3gat3/Acat1/Glce/Tm9sf2/Extl3/Pdha2/Slc35b2/Sp1
P	GO:0034655	nucleobase-containing compound catabolic process	318	0.290829	1.33652	0.00557837	0.0228243	Hprt/Igf2bp1/Fen1/Pnp2/Pop1/Ago3/Galt/Magoh/Fmr1/Exosc8/Dazl/E2f1/Pnp/Dicer1/Samd4/Patl1/Bax/Rbm8a/Rbm38/Magohb/Fus/Lsm5/Lsm7/Traf3ip2/Nt5c3/Dnase1l3/Mov10/Pde4a/Hnrnpd/Parn/Fhit/Pycrl/Zfp36l1/Zfp36l2/Trdmt1/Samhd1/Cnot8/Tnrc6b/Lsm6/Cirbp/Phax/Tent4a/Celf1/Vps54/Ssb/Dera/Polr2g/Dctpp1/Rock2/Eloc/Smg8/A1cf/Rbm46/Rbm7/Mgat1/Tnrc6a/Tent5d/Xrn2/Rnps1/Ern1/Ythdf2/Zcchc17/Dis3/Tardbp/Elavl4/Vim/Etf1/Zs…
P	GO:0002443	leukocyte mediated immunity	177	0.335371	1.45172	0.00565877	0.0230976	Hprt/Nectin2/Gata3/Pdk1/C1qc/Dpp4/Bst2/H2-D1/C1qa/Prkcd/H2-Q7/Igf2/Vamp8/Stx4a/Ung/Mbl2/Atad5/Pnp/Hspd1/Prdx1/Mavs/Stx7/Irak4/H2-Q6/Hmces/Shld1/Traf3ip2
P	GO:0043500	muscle adaptation	72	0.410489	1.54547	0.0057015	0.0232162	Igf1/Inpp5f/Cyba/Nos3/Trip10/Pparg/Gatm/Foxo3/Smad4/Pak1/Ddx39b/Cdk9/Foxo1/Slc25a4/Jarid2/Mef2c/Rock2
P	GO:0099173	postsynapse organization	163	0.342193	1.47554	0.00574497	0.0233372	Glrb/Srcin1/Cdk5r1/Ppp1r9a/Apoe/Cask/App/Stau2/Itgb1/Adam10/Arf4/Rac1/Homer1/Igf1r/Rbmx/Fyn/Tanc2/Prmt3/Pdlim5/Caprin2/Cdc42/Abhd17c/Ctnnd2/Sipa1l1/Ptprf/Tiam1/Lrrc4/Adgrl3/Abi2/Ckap5/Lgmn/Shisa7/Rock2/Cfl1/Nrxn3/Cttn/Sptbn2/Sh3gl2/Prnp/Hspa8/Arf1/Nlgn1/Lrp8/Tmem108/Zdhhc2/Cadm1/Reln/Afdn/Nrxn1/Insr/Sorbs1/Shank1/Rps6ka5/Wasf2/Rheb/Gphn/Arhgap33/Hnrnpk/Snx27
P	GO:0051604	protein maturation	351	0.282401	1.30613	0.00582966	0.0236247	Furin/F13a1/Atp6ap2/Vbp1/Plgrkt/Ogt/Dnaja4/Prdx4/Pcsk1n/Hist1h2ba/Fbln1/Scg5/Pdcl3/Mmp14/Fmr1/Oma1/Xiap/Mbl2/Casp6/Lipt2/Hspd1/Adam10/P3h1/P4hb/Nudcd2/Kat2b/Hspe1/Tmem260/Hspa5/Ppil1/Pfdn2/Pdia4/Prkacb/Msh5/Perp/Tspan14/Serpine1/Spcs2/Ldlrad3/Spcs3/Fkbp6/Ciao2b/Pfdn4/Sec11a/Stoml2/Ppib/Sec11c/Spon1/Ero1l/Ndufab1/Pdia3/Ripk2/Tnp2/Lgmn/B2m/Ahsa1/Tor2a/Myrfl/Disp1/Ppih/Tnp1/Cct6a/Ppia/Chordc1
P	GO:0002822	regulation of adaptive immune response based on somatic recombination of immune receptors built from immunoglobulin superfamily domains	80	0.416667	1.59606	0.00587146	0.0236811	Nectin2/Gata3/Dpp4/H2-D1/H2-Q7/Atad5/Pnp/Hspd1/Stx7/H2-Q6/Hmces/Pkn1/Stk3/Shld1/Pvr/Jak2/Mef2c/Ripk2/B2m/Kmt5b/H2-K1/Cd81/Tfrc/Pms2/Hmgb1/Zp3r
P	GO:0002520	immune system development	136	0.355739	1.48128	0.00586213	0.0236811	Tyr/Gata3/Nfkb1/Kmt2a/H2-D1/H2-Q7/Ung/Atad5/Dicer1/Hspd1/H2-Q6/Hmces/Pkn1/Stk3/Shld1/Traf3ip2/Samhd1/Jarid2/Ctnnb1/Tcf3/Ro60/Phlpp1/Kmt5b/H2-K1/Tgfbr1/Tfrc/Stat5a/Adrm1
P	GO:0030324	lung development	124	0.365723	1.50149	0.00590185	0.0237162	Igf1/Ptk7/Dppa4/Ext1/Fgf8/Nos3/Zfpm2/Mmp14/Ppp1ca/Hmga1/Hikeshi/Rbp4/Foxp2/Dicer1/Insc/Rbbp9/Bmpr2/Asah1/Man2a1/Cdc42/Wwp1/Ctnnb1/Smad2/Srsf6/Rbpj/Phf14/Dag1/Nphp3/Ywhaz/Hmgb1/Bmpr1a/Kras/Nfib/Ncor2/Tmem67/Acvr2b/Smpd3/Map2k1/Rdh10
P	GO:0042327	positive regulation of phosphorylation	406	0.272752	1.29105	0.00590809	0.0237162	Igf1/Gm364/Srcin1/Cdk5r1/Tcl1/Ppp1r9a/Mif/Ogt/Csk/Fgf8/Prkcd/Unc119/Trim6/Bank1/Acvr1/Igf2/App/Fmr1/Sdc4/Maged1/Cdkn1a/Fgd4/Lepr/Nptn/Dvl3/Itgb1/Tspan9/Gnas/Ccnd1/Ptprj/Mavs/Rac1/Bax/Smyd3/Efna5/Cdon/Tnk2/Igf1r/Bmpr2/Map4k2/Fyn/Adipor2/Ccnb1/Clspn/Isl1/Dazap2/Hdac3/Pak1/Il6st/Caprin2/Syap1/Ctf1/Txn1/Tiam1/Mpv17/Ryk/Jak2/Abi2/Mef2c/Hdac2/Rap1a/Fgr/Ripk2/Eif2ak4/Rock2/Cops8/Map2k4/Ppia/Ern1/Dab2ip/…
P	GO:0071706	tumor necrosis factor superfamily cytokine production	89	0.393798	1.53769	0.00594842	0.0238082	Igf1/Cyba/Cd47/Mif/H2-D1/H2-Q7/App/Dicer1/Hspd1/Ptprj/Mavs/Il1a/H2-Q6/Isl1/Hdac3/Ifngr1/Ncl/Jak2/Zbtb20/Hdac2/Ripk2
P	GO:0030036	actin cytoskeleton organization	423	0.275451	1.30915	0.00595907	0.0238082	Ush1c/Ptk7/Epb41l1/Srcin1/Arhgap40/Cdk5r1/Plekhg2/Marcksl1/Cap1/Ppp1r9a/Cd47/Bst2/Epb41/Slit2/Prkcd/Tmsb4x/Pdcl3/Cd2ap/Tle6/Sdc4/Elmo1/Auts2/Stau2/Rhoq/Itgb1/Tpm1/Rac1/Hmcn1/Tbck/Il1a/Pdlim3/Efna5/Wasf3/Ttn/Nisch/Llgl2/Pdlim5/Smad4/Cxadr/Pak1/Zyx/Arpc3/Cdc42/Wasf1/Sipa1l1/Tmeff2/Actn1/Spr/Epb41l2/Trpm7/Farp2/Diaph3/Svil/Gas2l1/Lurap1/Abi2/Myo5a/Mef2c/Ooep/Hdac2/Bcr/Fgr/Tesk2/Nuak2/Rock2/Fchsd2/Cf…
P	GO:0050863	regulation of T cell activation	175	0.335478	1.45162	0.00602249	0.023893	Igf1/Gata3/Igfbp2/Mdk/Dpp4/Cd47/H2-D1/Csk/H2-Q7/Igf2/Sdc4/Gnrh1/Tmem131l/Pnp/Dicer1/Hspd1/Il1a/Socs6/H2-Q6/Peli1/Sos2/Zbtb16/Il6st/Ctnnb1/Jak2/Lgals3/Ripk2/Arid1b/B2m/Smarcc1/Slc4a2/Prnp/Selenok/Adk/H2-K1/Cd81/Tfrc/Stat5a/Adrm1
P	GO:0018212	peptidyl-tyrosine modification	154	0.341349	1.44841	0.0060197	0.023893	Igf1/Inpp5f/Srcin1/Mif/Fgf8/Prkcd/Unc119/Bank1/Acvr1/Igf2/App/Pdcl3/Itgb1/Tspan9/Ptprj/Efna5/Jak1/Tnk2/Igf1r/Prmt2/Fyn/Isl1/Il6st/Ctf1/Ncl/Hyal2/Jak2/Abi2/Hdac2/Fgr/Ripk2
P	GO:1901293	nucleoside phosphate biosynthetic process	189	0.332507	1.44773	0.00599454	0.023893	Hprt/Pdk1/Ndufb11/Vdac1/Pnp2/Npr2/Dck/Nos3/Prps1/Slc25a42/Ndufa1/Rfk/Pdk3/Ctps/Atic/Pnp/Atp5g2/Papss1/Atpsckmt/Atp5l/Slc25a13/Prps1l3/Gucy2g/Ndufb6/Pank3/Stoml2/Ak2/Ndufc2/Ndufab1/Ndufa13/Mmut/Impdh2/Nme1/Ndufb3/Ndufa11/Mthfd2l/Ndufa6/Atp5g3/Adk/Adcy9/Dguok/Ppat/Atp5h/Pdhb/Ndufa8/Ndufb7/Ampd2/Ndufa7/Atp5g1/Nampt/Nme2/Atp5k/Dut/Cmpk1/Acat1/Ndufb4/Ndufs6/Map2k1
P	GO:0046661	male sex differentiation	91	0.397367	1.56757	0.00613928	0.0242995	Gata3/Prdx4/Tex11/Fgf8/Zfpm2/Tex15/Rbp4/Ccnd1/Il1a/Bax/Bach1/Hmgb2/Col9a3/Tex19.1/Inha/Plekha1/Smad4/Ctnnb1/Brip1/Lgr4/Akap9/Tgfbr1/Smad5/H3f3b/Stat5a/Tex19.2/Adrm1/Rps27a
P	GO:0001942	hair follicle development	61	0.451808	1.65306	0.00617255	0.0243334	Smo/Ext1/Ctsl/Trps1/Dicer1/Gnas/Ldb1/Lamb2/Cdh3/Smad4/Ppard/Ctnnb1/Myo5a/Hdac2/Eda/Lgr4/Rbpj/Dbi
P	GO:0002460	adaptive immune response based on somatic recombination of immune receptors built from immunoglobulin superfamily domains	136	0.35452	1.47621	0.00619083	0.0243334	Hprt/Nectin2/Gata3/C1qc/Dpp4/H2-D1/C1qa/Prkcd/H2-Q7/Ung/Mbl2/Atad5/Il18bp/Pnp/Hspd1/Stx7/H2-Q6/Hmces/Pkn1/Stk3/Shld1/Traf3ip2/Pvr/Il17ra/Rftn1/Jak2/Mef2c/Ripk2/B2m
P	GO:0019439	aromatic compound catabolic process	335	0.287	1.32121	0.00618107	0.0243334	Hprt/Igf2bp1/Fen1/Blvrb/Pnp2/Pop1/Ago3/Galt/Magoh/Fmr1/Exosc8/Dazl/E2f1/Pnp/Dicer1/Samd4/Patl1/Bax/Qdpr/Rbm8a/Rbm38/Magohb/Fus/Lsm5/Lsm7/Traf3ip2/Nt5c3/Dnase1l3/Mov10/Pde4a/Hnrnpd/Parn/Fhit/Pycrl/Zfp36l1/Zfp36l2/Trdmt1/Samhd1/Cnot8/Tnrc6b/Lsm6/Cirbp/Phax/Tent4a/Celf1/Vps54/Ssb/Dera/Polr2g/Dctpp1/Rock2/Eloc/Smg8/A1cf/Rbm46/Rbm7/Mgat1/Tnrc6a/Tent5d/Xrn2/Rnps1/Ern1/Ythdf2/Zcchc17/Dis3/Tardbp/Elavl4/…
P	GO:2001235	positive regulation of apoptotic signaling pathway	113	0.37502	1.52749	0.00626176	0.0244801	Bcap31/Pmaip1/Prkcd/Sod1/Siah1b/App/Ctsl/Ppp1ca/Trps1/Maged1/Bax/Stk3/Ctnna1/Hyal2/Eef1e1/Mpv17/Ei24/Jak2/Pdia3/Ppp2r1a/Dab2ip/Tgfbr1/Cyct/Rps27a/Sfpq/Rnf183
P	GO:0007272	ensheathment of neurons	108	0.370126	1.48633	0.00627991	0.0244801	Igf1/Gal3st1/Mpdz/Tspan2/Sod1/Tcf7l2/Acer3/Dicer1/Wasf3/Degs1/Psap/Fyn/Ugt8a/Ppard/Ski/B4galt6/Mpv17/Ctnnb1/Myo5a/Ckap5
P	GO:0008366	axon ensheathment	108	0.370126	1.48633	0.00627991	0.0244801	Igf1/Gal3st1/Mpdz/Tspan2/Sod1/Tcf7l2/Acer3/Dicer1/Wasf3/Degs1/Psap/Fyn/Ugt8a/Ppard/Ski/B4galt6/Mpv17/Ctnnb1/Myo5a/Ckap5
P	GO:0010001	glial cell differentiation	155	0.344881	1.46804	0.00628583	0.0244801	Igf1/Smo/Mdk/C1qa/Tspan2/Sod1/App/Tcf7l2/Nkx6-1/Dicer1/Ptprj/Pparg/Lamb2/Wasf3/Mecp2/Eif2b3/Lrp6/Il6st/Ifngr1/Ski/B4galt6/Mpv17/Ctnnb1/Hdac2/Vps54/Ckap5/Dll3/Spint1/Mmp24/Atf5/Nab1/Vim/Dag1/Grk2/Grb2/Nfe2l1/Mpp5/Ptpn11/Reln/Afdn
P	GO:0050679	positive regulation of epithelial cell proliferation	99	0.387917	1.53769	0.00638004	0.0247902	Igf1/Smo/Mdk/Cyba/Igf2/Pdcl3/Tcf7l2/Foxp2/Dicer1/Ccnd1/Hmgb2/Cdh3/Cxadr/Peg3/Cdc42/Runx2/Spr/Prkd2/Ctnnb1/Nme1/Srsf6/Rbpj/Stat5a/Emc10/Sirt6/Hmgb1/Bmpr1a/Irs2/Ppp1r16b/Cdk4
P	GO:0030855	epithelial cell differentiation	333	0.288696	1.32784	0.00646077	0.0250466	Ush1c/Igf1/Krt26/Gata3/Ptk7/Smo/Pdk1/Cdkn1c/Cul7/Npr2/Ext1/Klf5/Fgf8/Sod1/Acvr1/Mafg/Cdkn1a/Pdzd7/H2afy2/Krt23/Nkx6-1/Dicer1/Ccnd1/Rac1/Pparg/Il1a/Klf7/Yipf6/Lamb2/Insc/Hif1a/Rbbp9/Psap/Bmpr2/Cdh3/Cited1/Smad4/Serpine1/Il6st/Asah1/Alg10b/Zfp36l1/Cdc42/Tubb5/Ctnnb1/Tfcp2l1/Ptpro/Abi2/Tfap2a/Mef2c/Hdac2/Bcr/Rap1a/Rock2/Smad2/Srsf6/Frmd6/Rbpj/Add1/Spint2/Akap9/Vim/Tgfbr1/Ankrd24/Stat5a/Map3k1/Adrm1/…
P	GO:0016573	histone acetylation	60	0.444851	1.62595	0.00650491	0.0251602	Noc2l/Sgf29/App/Hdac8/Auts2/Hat1/Kat2b/Mecp2/Tada2a/Dek/Morf4l2/Mybbp1a/Baz1b/Nfyb/Mrgbp
P	GO:0000288	nuclear-transcribed mRNA catabolic process, deadenylation-dependent decay	58	0.462941	1.67858	0.00653844	0.0252324	Igf2bp1/Exosc8/Samd4/Patl1/Hnrnpd/Parn/Zfp36l1/Zfp36l2/Cnot8/Tnrc6b/Tent4a/Polr2g/Tnrc6a/Exosc7/Zfp36/Eif4enif1/Mlh1/Dcp2/Cnot6l/Samd4b/Dhx36/Pan2/Cpeb3/Lsm1/Pnldc1/Dcp1a
P	GO:0071695	anatomical structure maturation	165	0.34299	1.47819	0.00661743	0.0254794	Igf1/Gata3/Dmc1/Cdkn1c/Cdk5r1/Atp6ap2/Npr2/C1qa/Ext1/App/Ctsl/Dazl/Snx10/Rac1/Pparg/Mecp2/Hif1a/Cdh3/Foxo3/Ccnb1/Ppard/Zbtb16/Runx2/Farp2/B4galt6/Ctnnb1/Tfcp2l1/Myo5a/Thbs3/Ppp2r1a/Rbpj/Ythdf2/Fbxo5/Stk31/Pla2g3/Dag1/Rere/Wdr77/Nrxn1/Map3k13
P	GO:0014706	striated muscle tissue development	154	0.340447	1.44458	0.00670765	0.0257683	Igf1/Pop1/Fgf8/Pou4f1/Egln1/Acvr1/Zfpm2/Trip10/Rbp4/Itgb1/Tpm1/Dicer1/Shox2/Cdon/Ttn/Ccnb1/Isl1/Pdlim5/Lrp6/Sik1/Smad4/Cxadr/Hdac3/Pak1/Ddx39b/Cdc42/Slc25a4/Jarid2/Ctnnb1/Cdk1/Mef2c/Hdac2/Hdac9/Acadm/Cacybp/Map2k4/Rbpj/Atg5/Pkp2/Tgfbr1/Prmt1
P	GO:0060999	positive regulation of dendritic spine development	54	0.443343	1.58808	0.00684646	0.0261979	Ppp1r9a/Apoe/Cask/Fmr1/Stau2/Palm/Rac1/Mecp2/Caprin2/Tiam1/Cfl1/Arf1/Nlgn1/Lrp8/Mapkapk5/Reln/Afdn/Shank1/Hnrnpk/Llph/Tsc2/Dnm1l/Eif4g2/Neu1
P	GO:0021987	cerebral cortex development	79	0.413753	1.58203	0.00689379	0.0261979	Smo/Cdk5r1/Mdk/Slit2/Dicer1/Rac1/Mboat7/Bax/Cdon/Hif1a/Lrp6/Ctnnb1/Celf1/Dab2ip/Pex5/Lrp8/Mpp5/Reln/Afdn/Fut10
P	GO:0016051	carbohydrate biosynthetic process	128	0.368079	1.51706	0.00685639	0.0261979	Igf1/Gyg/Nfkb1/Ogt/Ndst1/Ext1/Igf2/Ppp1ca/Got1/Lepr/Rbp4/Tcf7l2/Gpi1/Kat2b/Pgd/Ext2/Hif1a/Epm2aip1/Slc25a13/Sik1/Wdr5/Foxo1/Hs2st1/Arpp19/Acadm/B3galt1/Nln/St3gal2/Pcx/Dgat2/Ap2a1/Fut10/Abo/Sirt6/Insr/B3galnt1/Irs2/Sorbs1
P	GO:1903828	negative regulation of protein localization	146	0.352158	1.48353	0.00687313	0.0261979	Srcin1/Apoe/Ogt/Csk/App/Map4k4/Maged1/Rhoq/Klf7/Cyp51/Stxbp5l/Ctnna1/Eny2/Neo1/Hdac3/Abhd17c/Midn/Cdk9/Foxo1/Txn1/Ei24/Wwp2/Tmed2/Hadh/Mfhas1/Rock2/Nsfl1c/Leprot
P	GO:0002449	lymphocyte mediated immunity	130	0.350698	1.44674	0.00689661	0.0261979	Hprt/Nectin2/Gata3/C1qc/Dpp4/H2-D1/C1qa/Prkcd/H2-Q7/Igf2/Ung/Mbl2/Atad5/Pnp/Hspd1/Prdx1/Stx7/H2-Q6/Hmces/Shld1/Traf3ip2
P	GO:0009260	ribonucleotide biosynthetic process	155	0.341846	1.45512	0.00696536	0.0262891	Hprt/Pdk1/Ndufb11/Vdac1/Npr2/Slc25a42/Ndufa1/Rfk/Pdk3/Ctps/Atic/Pnp/Atp5g2/Papss1/Atpsckmt/Atp5l/Slc25a13/Gucy2g/Ndufb6/Pank3/Stoml2/Ak2/Ndufc2/Ndufab1/Ndufa13/Mmut/Impdh2/Nme1/Ndufb3/Ndufa11/Ndufa6/Atp5g3/Adk/Adcy9/Ppat/Atp5h/Pdhb/Ndufa8/Ndufb7/Ampd2/Ndufa7/Atp5g1/Nme2/Atp5k/Cmpk1/Acat1/Ndufb4/Ndufs6/Map2k1
P	GO:0031349	positive regulation of defense response	222	0.311941	1.37535	0.00694415	0.0262891	Nectin2/Pdk1/Mdk/Dpp4/Cyba/Cd47/Rps6ka3/H2-D1/Traf3/H2-Q7/Trim6/App/Lamp2/Vamp8/Rab34/Mbl2/Casp6/Nek7/Hspd1/Alpk1/Mavs/Lgals2/H2-Q6/Hmgb2/Peli1/Lacc1/Serpine1/Appl1/Tifa/Polr3f/Pvr/Il17ra/Hyal2/Rftn1/Mpv17/Otud4/Mef2c/Ripk2/Mfhas1/Atat1/Lgr4/Lsm14a/Polr3g/Polr3d/Dab2ip/Pla2g3/Clpb/H2-K1/Hspa8/Cd81/Stat5a
P	GO:0016049	cell growth	332	0.279163	1.28397	0.00696707	0.0262891	Igf1/Smo/Npr2/Apoe/Cyba/Bst2/Ext1/Slit2/App/Mmp14/Trip10/Auts2/Cdkn1a/Spg20/Itgb1/Nkx6-1/Adam10/P3h1/Fn1/Ptprj/Pparg/Uri1/Impact/Efna5/Lamb2/Crlf3/Mecp2/Plxna1/Bmpr2/Macf1/Prmt2/Adipor2/Ceacam2/Pdlim5/Smad4/Ppard/Pak1/Caprin2/Ddx39b/Cdc42/Wasf1/Raph1/Hyal2/Cirbp/Tiam1/Slc25a4/Mpv17/Ei24/Ryk/Ctnnb1/Gas2l1/Syt17/Ndufa13/Plaa/Lamtor1/Eif2ak4/Dcbld2/Cfl1/Cttn/Clstn1/Map2k4/Sertad3/Klhl22/Dab2ip/Sh3gl…
P	GO:0007565	female pregnancy	73	0.411753	1.55032	0.00704739	0.0265332	Ctsb/H2-D1/H2-Q7/Sod1/Ctsl/Tle6/Ube2a/Bmpr2/Ppard/Tmed2/Ooep/Pzp/A1cf/H2-K1/Calr/Polr1b/H3f3b/Stat5a/Ash1l/Aplf/Ythdf3/C1qbp/Arid1a/Arhgdib/Nr2f2/Parp2/Men1/Sp1/Comt/9130016M20Rik
P	GO:0021700	developmental maturation	217	0.31875	1.41384	0.0070803	0.0265981	Igf1/Gata3/Dmc1/Cdkn1c/Cdk5r1/Atp6ap2/Npr2/C1qa/Ext1/App/Ctsl/Palm/Dazl/Snx10/Rac1/Pparg/Atp6ap1/Mecp2/Hif1a/Cdh3/Foxo3/Ccnb1/Ppard/Adgrl1/Zbtb16/Runx2/Farp2/B4galt6/Ctnnb1/Tfcp2l1/Myo5a/Zdhhc20/Rock2/Thbs3/Ppp2r1a/Clstn1/Rbpj/Cdc20/Ythdf2/Dab2ip/Fbxo5/Stk31/Pla2g3/Dag1/Rere/Nlgn1/Reln/Wdr77/Nrxn1/Map3k13/Ywhaz
P	GO:0046883	regulation of hormone secretion	169	0.3293	1.4146	0.00710033	0.0266145	Ncoa7/Cask/Scg5/Vamp8/Stx4a/Map4k4/Lepr/Rbp4/Tcf7l2/Nkx6-1/Gnas/Cacna1e/Rac1/Pparg/Mcu/Klf7/Bax/Efna5/Hif1a/Stxbp5l/Inha/Eny2/Isl1/Dynll1/Smad4/Ppard/Midn/Foxo1/Spr/Tiam1/Mpv17/Jak2/Slc16a1/Casr/Hadh
P	GO:0060541	respiratory system development	142	0.351016	1.47921	0.00713068	0.0266694	Igf1/Ptk7/Dppa4/Ext1/Fgf8/Nos3/Zfpm2/Mmp14/Ppp1ca/Hmga1/Hikeshi/Rbp4/Foxp2/Dicer1/Insc/Rbbp9/Bmpr2/Lrp6/Asah1/Man2a1/Cdc42/Ski/Wwp1/Ctnnb1/Eda/Smad2/Srsf6/Disp1/Rbpj/Phf14/Dag1/Nphp3
P	GO:0006898	receptor-mediated endocytosis	156	0.346721	1.48681	0.00741805	0.0276832	Inpp5f/Cap1/Apoe/Unc119/App/Cd2ap/Fmr1/Cltb/Lmbrd1/Itgb1/Bicd1/Apoc2/Tnk2/Sh3glb2/Ceacam2/Atad1/Lrp6/Serpine1/Ldlrad3/Wasf1/Cacng2/Hist1h1a/Vac14/B2m/Fchsd2/Cttn/Sh3gl2/Arf1/Neu3/Grk2/Cd81/Grb2/Tfrc/Fcho2/Clta/Tmem108/Ap2a1/Rab31/Insr/Cacng7/Micall1/Canx/Ap2m1
P	GO:0046620	regulation of organ growth	73	0.410505	1.54562	0.0074362	0.0276901	Igf1/Smo/Fgf8/Zfpm2/Igf2/Trip10/Rbp4/Tcf7l2/Stk3/Ccnb1/Cxadr/Pak1/Ddx39b/Slc25a4/Jarid2/Cdk1/Mef2c/Hdac2
P	GO:0030003	intracellular monoatomic cation homeostasis	280	0.29466	1.3417	0.00747568	0.0277761	Bcap31/Marcksl1/Atp6ap2/Apoe/Cyba/Pacs2/Slc35g1/Sod1/Egln1/App/Abcb7/Mafg/Atp1b1/Slc24a3/Slc31a2/Nptn/Mcu/Ank2/Il1a/Bax/Mcoln1/Ccdc115/Kctd17/Atp6ap1/Creg1/Tmem38a/Hif1a/Tmco1/Aco1/Lacc1/Smad4/Neo1/Ftl1/Trpm7/Gstm7/Stoml2/Trpc7/Ero1l/Myo5a/Vps54/Atp2b1/Casr/Trdn/B2m/Clstn1/Slc4a2/Atg5/Prnp/Dmpk/Tex101/Dbi/Tmem199/Selenok/Slc39a13/Arf1/Micu2/Tfrc/Tmem9
P	GO:0050810	regulation of steroid biosynthetic process	50	0.456396	1.60196	0.0076005	0.0281783	Igf1/Nfkb1/Apoe/Sod1/Malrd1/Igf2/Il1a/Snai2/Scap/Igf1r/Asah1
P	GO:0070663	regulation of leukocyte proliferation	122	0.364849	1.49671	0.00763446	0.0281811	Igf1/Igfbp2/Mif/H2-D1/H2-Q7/Igf2/Sdc4/Gnrh1/Cdkn1a/Tmem131l/Atad5/Pnp/Il1a/Csf2ra/H2-Q6/Peli1/Pkn1/Stk3/Sos2/Il6st/Spr/Ctnnb1/Tcf3/Jak2/Mef2c/Lgals3/Ripk2/Slc4a2/Prnp/Selenok/Adk/H2-K1/Cd81/Tfrc/Stat5a/Mzb1/Bmi1/Hmgb1
P	GO:0035239	tube morphogenesis	471	0.265332	1.26799	0.00762631	0.0281811	Igf1/Gata3/Ptk7/Smo/Mfge8/Cul7/Mdk/Npr2/Apoe/Cd47/Ext1/Slit2/Klf5/Fgf8/Mcam/Nos3/Luzp1/Egln1/Acvr1/Zfpm2/Igf2/Pdcl3/Mmp14/Ppp1ca/Sdc4/Maged1/Lepr/Tcf7l2/Dvl3/Itgb1/Dicer1/Pak4/Fn1/Ptprj/Ctnnbip1/Shox2/Pparg/Il1a/Bax/Jak1/Ubp1/Mecp2/Hif1a/Efemp2/Stk3/Prkacb/Bmpr2/Cemip2/Wars2/Cited1/Npr3/Adipor2/Mapk7/Isl1/Lrp6/Smad4/Pkm/Erap1/Serpine1/Pak1/Rnf213/Peg3/Nfe2l2/Zfp36l1/Cdc42/Ncl/Kdm6a/Ski/Fkbp6/Prkd…
P	GO:0030323	respiratory tube development	125	0.36116	1.48787	0.00767542	0.0282097	Igf1/Ptk7/Dppa4/Ext1/Fgf8/Nos3/Zfpm2/Mmp14/Ppp1ca/Hmga1/Hikeshi/Rbp4/Foxp2/Dicer1/Insc/Rbbp9/Bmpr2/Asah1/Man2a1/Cdc42/Wwp1/Ctnnb1/Smad2/Srsf6/Rbpj/Phf14/Dag1/Nphp3/Ywhaz/Hmgb1/Bmpr1a/Kras/Nfib/Ncor2/Tmem67/Acvr2b/Smpd3/Map2k1/Rdh10
P	GO:0071902	positive regulation of protein serine/threonine kinase activity	108	0.363425	1.45942	0.00767542	0.0282097	Igf1/Tcl1/Mif/Csk/Prkcd/App/Maged1/Fgd4/Dvl3/Ccnd1/Map4k2/Dazap2/Pak1/Syap1/Tiam1/Mef2c/Map2k4/Ern1/Dab2ip/Dvl2/Map3k1/Nrxn1/Map3k13/Insr/Map3k4/Kras/Telo2/Ppp2ca/Rapgef2/Map3k7/Map2k1
P	GO:0060840	artery development	53	0.441738	1.57631	0.00771181	0.0282822	Robo2/Mdk/Apoe/Ndst1/Adamts6/Fgf8/Luzp1/Bax/Efemp2/Bmpr2/Fkbp6/Ctnnb1/Gaa/Rbpj
P	GO:0001568	blood vessel development	372	0.282562	1.31973	0.00783129	0.0285968	Ptk7/Smo/Ncoa7/Mfge8/Robo2/Cul7/Mdk/Npr2/Apoe/Cd47/Ndst1/Adamts6/Slit2/Klf5/Fgf8/Mcam/Nos3/Luzp1/Egln1/Acvr1/Zfpm2/Igf2/Pdcl3/Lepr/Tcf7l2/Itgb1/Dicer1/Pak4/Fn1/Ptprj/Pparg/Il1a/Bax/Jak1/Ubp1/Mecp2/Hif1a/Efemp2/Llgl2/Bmpr2/Cemip2/Wars2/Cited1/Npr3/Adipor2/Mapk7/Isl1/Pkm/Erap1/Serpine1/Rnf213/Peg3/Nfe2l2/Zfp36l1/Cdc42/Ncl/Foxo1/Fkbp6/Prkd2/Ctnnb1/Tmed2/Mef2c/Rap1a/Hdac9/Lgals3/Rock2/Spint1/Gaa/Nrxn3
P	GO:0030029	actin filament-based process	463	0.262943	1.25572	0.00781861	0.0285968	Ush1c/Ptk7/Epb41l1/Srcin1/Arhgap40/Cdk5r1/Uty/Plekhg2/Marcksl1/Cap1/Ppp1r9a/Cd47/Bst2/Epb41/Slit2/Prkcd/Tmsb4x/Pdcl3/Cd2ap/Tle6/Sdc4/Elmo1/Auts2/Stau2/Rhoq/Itgb1/Tpm1/Rac1/Hmcn1/Tbck/Ank2/Il1a/Pdlim3/Efna5/Wasf3/Ttn/Nisch/Llgl2/Pdlim5/Smad4/Cxadr/Pak1/Zyx/Arpc3/Cdc42/Wasf1/Sipa1l1/Tmeff2/Actn1/Spr/Epb41l2/Trpm7/Farp2/Diaph3/Svil/Acta2/Gas2l1/Lurap1/Abi2/Myo5a/Mef2c/Ooep/Hdac2/Bcr/Fgr/Tesk2/Nuak2/…
P	GO:0002833	positive regulation of response to biotic stimulus	189	0.32598	1.41931	0.00789374	0.0287014	Nectin2/Pdk1/Dpp4/Cyba/Mif/Rps6ka3/H2-D1/Traf3/H2-Q7/Trim6/App/Lamp2/Rab34/Mbl2/Casp6/Nek7/Hspd1/Alpk1/Mavs/H2-Q6/Hmgb2/Peli1/Lacc1/Appl1/Tifa/Polr3f/Pvr/Rftn1/Otud4/Ripk2/Mfhas1/Atat1/Lgr4/Lsm14a/Polr3g/Polr3d/Dab2ip/Clpb/H2-K1/Hspa8
P	GO:1901873	regulation of post-translational protein modification	237	0.298954	1.33198	0.00788123	0.0287014	Gm364/Huwe1/Noc2l/Ogt/App/Hdac8/Auts2/Xiap/Bex4/Dtx3l/P3h1/Ube2v2/Peli1/Hspa5/Ehmt1/Mecp2/Hif1a/Fyn/Tada2a/Prmt3/Hdac3/Dek/Rrp8/Wdr5/Mybbp1a/Ube2n/Ctnnb1/Otud4/Rbx1/Ripk2/Plaa/Cops9/Spsb4/Baz1b/Ppia/Skp1a/Cdc20/Atg5/Nfyb/Fbxo5/Mad2l1/Tgfbr1/Rpl23/N4bp1/Rps27a/Trim44/Kansl1/Nfyc/Gsk3a/Ube2i
P	GO:0006446	regulation of translational initiation	56	0.429314	1.5412	0.0079702	0.0289089	Eif4ebp1/Habp4/Bank1/Fmr1/Dazl/Impact/Rps6kb2/Paip2b/Tmed2/Polr2g/Eif2ak4/Zfp598/Ythdf2/Khdrbs1/Bzw1/Eif1/Paip2/Eif2a/Eif4g2/Dnajc3/Rpl13a
P	GO:0030155	regulation of cell adhesion	375	0.283586	1.32916	0.00798484	0.0289089	Igf1/Gata3/Srcin1/Igf2bp1/Igfbp2/Mdk/Dpp4/Cd47/H2-D1/Cask/Prkcd/H2-Q7/Fbln1/Igf2/Mmp14/Stx4a/Map4k4/Sdc4/Gnrh1/Cldn7/Tmem131l/Itgb1/Tpm1/Pnp/Dicer1/Hspd1/Adam10/Fn1/Ptprj/P4hb/Rac1/Ecm2/Il1a/Ldb1/Snai2/Efna5/Lamb2/Socs6/Jak1/Ptpru/H2-Q6/Rap1gap/Peli1/Efemp2/Plxna1/Macf1/Ceacam2/Mapk7/Acer2/Serpine1/Zbtb16/Il6st/Cdc42/Prkd2/Jak2/Lgals3/Ripk2/Arid1b/B2m/Cfl1/Smarcc1/Setd6/Frmd5/Rbpj/Slc4a2/Spint2/Y…
P	GO:0048762	mesenchymal cell differentiation	117	0.367765	1.50319	0.00803494	0.0290284	Gata3/Smo/Cul7/Mdk/Ext1/Fgf8/Acvr1/Trip10/Tcf7l2/Dicer1/Fn1/Snai2/Hif1a/Isl1/Lrp6/Usf3/Smad4/Cdc42/Tiam1/Ctnnb1/Tfap2a/Mef2c/Hdac2/Rock2/Smad2/Cfl1/Rbpj/Dab2ip/Dag1/Tgfbr1/Mark1/Sema4c/Bmpr1a/Ddx17/Tasor/Aplf
P	GO:0006368	transcription elongation by RNA polymerase II	89	0.384871	1.50283	0.00822429	0.029524	Ldb1/Btbd18/Med21/Med31/Zmynd11/Tcea1/Cdk9/Ctnnb1/Supt4a/Med19/Med6/Wdr43/Med4/Adrm1/Sirt6/Med20/Ncbp2/Wdr61/Rtf1/Med30/Ccnt2/Med17/Med10/Map2k1/Ezh2/Setd2/Polr2m/Pwwp2a/Ercc6/Med29/Nelfa/Polr2i/Med22/Med23/Leo1/Supt16/Iws1/Elob/Sart3/Eaf1/Cdk13
P	GO:0090087	regulation of peptide transport	141	0.33368	1.4053	0.00821168	0.029524	Ncoa7/Cask/Stx4a/Map4k4/Lepr/Rbp4/Tcf7l2/Nkx6-1/Gnas/Cacna1e/Rac1/Pparg/Mcu/Klf7/Efna5/Hif1a/Stxbp5l/Eny2/Isl1/Dynll1/Ppard/Midn/Foxo1/Tiam1/Mpv17/Jak2/Slc16a1/Casr/Hadh
P	GO:0006302	double-strand break repair	274	0.291203	1.32243	0.00822265	0.029524	Dmc1/Prdm9/Smarcad1/Tex15/Mcm4/Mcm8/Dtx3l/Chek1/Ube2v2/Bach1/Hmces/H2afx/Fus/Shld1/Uimc1/Rad51b/Meiob/Dek/Mcm3/Samhd1/Morf4l2/Otub1/Sem1/Ube2n/Brip1/Ercc5/Ooep/Rnf169/4930447C04Rik/Nucks1/Esco2/Arid1b/Poln/Ppp4c/Smarcc1/Fh1/Mms22l/Spire1/Rpa2/Rpa3/Terb2/Kmt5b/Hus1b/Mrgbp/Pogz/Klhl15/Dpf2/Chek2/Rad54b/Sfpq/Sirt6/Swi5/Dclre1a/Mcm5/Pot1a/Abraxas1/Aplf/Nudt16l1/Shld2/Brca1/Kmt5a/Cdc7/Exd2/Ppp4r2/Mlh1…
P	GO:0002705	positive regulation of leukocyte mediated immunity	67	0.418395	1.56723	0.00824574	0.0295385	Nectin2/Gata3/Dpp4/H2-D1/H2-Q7/Stx4a/Atad5/Pnp/Hspd1/Mavs/Stx7/H2-Q6/Hmces/Shld1/Pvr/B2m/Kmt5b/H2-K1/Cd81/Tfrc/Stat5a/Cadm1/Pms2
P	GO:0001819	positive regulation of cytokine production	214	0.319562	1.41227	0.00826459	0.0295437	Gata3/Pnp2/Mdk/Atp6ap2/Cyba/Mif/H2-D1/Traf3/H2-Q7/Sod1/Trim6/App/Pnp/Apoa2/Hspd1/Rel/Ptprj/Mavs/Il1a/H2-Q6/Hmgb2/Peli1/Hif1a/Lacc1/Isl1/Serpine1/Ifngr1/Appl1/Nlrp9b/Polr3f/Ncl/Il17ra/Hyal2/Prkd2/Rftn1/Mpv17/Slc7a5/Stoml2/Jak2/Lurap1/Zbtb20/Hdac2/Fgr/Ripk2/G3bp1/Rock2/B2m/Polr3g/Polr3d/Selenok/Pla2g3/H2-K1/Grk2/Cd81/Stat5a/Sptbn1
P	GO:0019827	stem cell population maintenance	149	0.350786	1.4862	0.00828721	0.0295623	Smo/Igf2bp1/Tcl1/Sinhcaf/Ogt/Pou5f1/Bicra/Smc1a/Tcf7l2/Dicer1/Tead3/Ldb1/Med21/Foxo3/Bcl9/Zfp36l2/Foxo1/Ski/Tcf3/Smc3/Hdac2/Med6/Smarcc1/Mmp24/Setd6/Zfp706/Rbpj/Wdr43
P	GO:0000018	regulation of DNA recombination	107	0.371543	1.48198	0.00830848	0.0295761	Prdm9/Smarcad1/Tex15/Atad5/Hist1h1c/Chek1/Hmces/Fus/Shld1/Hist1h1a/Morf4l2/Ooep/Ppp4c/Rpa2/Alyref/Kmt5b/Mrgbp/Klhl15/H1f0/Tfrc/Pms2/Sirt6/Hist1h1t/Aplf/Shld2/Kmt5a/Ube2b/Ppp4r2/Mlh1/Trrap/Rad51/Smchd1/Setd2/Vps72/Ercc6/Kdm1a
P	GO:0010595	positive regulation of endothelial cell migration	63	0.422544	1.56627	0.00833997	0.0296261	Igf1/Gata3/Nos3/Igf2/Dicer1/Gpi1/Rac1/Snai2/Hif1a/Nfe2l2/Prkd2/Hdac9/Lgmn/Rock2/Rhob/Calr/Stat5a/Emc10/Hmgb1
P	GO:1900180	regulation of protein localization to nucleus	110	0.373745	1.50841	0.00850077	0.0301342	Smo/Ogt/Prkcd/App/Cd2ap/Maged1/Tcf7l2/Dtx3l/Mavs/Jak1/Fyn/Ctnna1/Hdac3/Hyal2/Nup62/Ei24/Jak2/Cdk1/Mfhas1/Nup54/Tardbp/Tfrc/Ilrun/Sirt6/Ywhaz/Sumo3/Limk2/Brca1/Mapk14/Mark3/Pkig/Lmna/Pin1/Stk11/Lamtor5/Sirt1/Nmd3/Cacnb4/Lats2/Hsp90aa1/Ipo7/Flcn
P	GO:0090100	positive regulation of transmembrane receptor protein serine/threonine kinase signaling pathway	52	0.447437	1.59262	0.00861389	0.0304716	Cdkn1c/Furin/Acvr1/Gipc1/Got1/Pparg/Bmpr2/Smad4/Neo1/Jak2/Smad2/Rbpj/Tgfbr1/Nup93/Bmpr1a/Scube3/Twsg1/Acvr2b/Men1/Stk11/Rnf111/Cdh5/Flcn/Numa1/Sdcbp/Hipk2/Pelo/Zeb2/Fbxl15/Ep300/Acvr1b/Parp1
P	GO:0002697	regulation of immune effector process	176	0.341947	1.47878	0.00871752	0.0305823	Nectin2/Gata3/Pdk1/Dpp4/Cd47/Mif/Bst2/H2-D1/H2-Q7/Trim6/Igf2/Vamp8/Stx4a/Rbp4/Mbl2/Atad5/Pnp/Apoa2/Hspd1/Ptprj/Gpi1/Mavs/Stx7/H2-Q6/Hmces/Pkn1/Stk3/Shld1/Lacc1/Dnase1l3/Appl1/Pvr/Bcr/Rap1a/Fgr/Lgals3/Ripk2/B2m/D6Wsu163e/Atg5/Kmt5b/Pla2g3/H2-K1/Cd81/Tfrc/Stat5a/Mzb1/Cadm1/Pms2/Hmgb1/Zp3r
P	GO:0009152	purine ribonucleotide biosynthetic process	147	0.337981	1.42415	0.00871752	0.0305823	Hprt/Pdk1/Ndufb11/Vdac1/Npr2/Slc25a42/Ndufa1/Pdk3/Atic/Pnp/Atp5g2/Papss1/Atpsckmt/Atp5l/Slc25a13/Gucy2g/Ndufb6/Pank3/Stoml2/Ak2/Ndufc2/Ndufab1/Ndufa13/Mmut/Impdh2/Nme1/Ndufb3/Ndufa11/Ndufa6/Atp5g3/Adk/Adcy9/Ppat/Atp5h/Pdhb/Ndufa8/Ndufb7/Ampd2/Ndufa7/Atp5g1
P	GO:0090287	regulation of cellular response to growth factor stimulus	167	0.331094	1.42065	0.00871752	0.0305823	Gata3/Cdkn1c/Furin/Sinhcaf/Ogt/Crim1/Cask/Slit2/Gipc1/Got1/Nptn/Spg20/Tcf7l2/Ptp4a3/Pparg/Zfyve9/Hspa5/Hif1a/Snx6/Ppp2r5d/Smad4/Neo1/Wasf1/Runx2/Ptprf/Skor1/Ski/Prkd2/Ctnnb1/Hdac2/Aspn
P	GO:0010562	positive regulation of phosphorus metabolic process	447	0.263269	1.25781	0.00873523	0.0305823	Igf1/Gm364/Srcin1/Cdk5r1/Tcl1/Ppp1r9a/Mif/Ogt/Csk/Fgf8/Prkcd/Nos3/Unc119/Trim6/Bank1/Acvr1/Igf2/App/Fmr1/Sdc4/Maged1/Cdkn1a/Fgd4/Lepr/Nptn/Dvl3/Itgb1/Tspan9/Gnas/Ccnd1/Ptprj/Mavs/Rac1/Apoc2/Bax/Smyd3/Efna5/Cdon/Tnk2/Igf1r/Bmpr2/Map4k2/Fyn/Adipor2/Ccnb1/Clspn/Isl1/Ppp2r5d/Dazap2/Hdac3/Pak1/Il6st/Caprin2/Syap1/Ctf1/Txn1/Tiam1/Mpv17/Ryk/Ndufc2/Jak2/Abi2/Mef2c/Hdac2/Rap1a/Fgr/Ripk2/Eif2ak4/Rock2/Cops…
P	GO:0045937	positive regulation of phosphate metabolic process	447	0.263269	1.25781	0.00873523	0.0305823	Igf1/Gm364/Srcin1/Cdk5r1/Tcl1/Ppp1r9a/Mif/Ogt/Csk/Fgf8/Prkcd/Nos3/Unc119/Trim6/Bank1/Acvr1/Igf2/App/Fmr1/Sdc4/Maged1/Cdkn1a/Fgd4/Lepr/Nptn/Dvl3/Itgb1/Tspan9/Gnas/Ccnd1/Ptprj/Mavs/Rac1/Apoc2/Bax/Smyd3/Efna5/Cdon/Tnk2/Igf1r/Bmpr2/Map4k2/Fyn/Adipor2/Ccnb1/Clspn/Isl1/Ppp2r5d/Dazap2/Hdac3/Pak1/Il6st/Caprin2/Syap1/Ctf1/Txn1/Tiam1/Mpv17/Ryk/Ndufc2/Jak2/Abi2/Mef2c/Hdac2/Rap1a/Fgr/Ripk2/Eif2ak4/Rock2/Cops…
P	GO:0071806	protein transmembrane transport	52	0.44672	1.59007	0.00889027	0.0310406	Abca1/Timm17b/Hspd1/Hspa5/Romo1/Sec61b/Tram1l1/Srp54a/Sec62/Bcr/Pex7/Pam16/Pex5/Sec61a2/Tomm7/Usp9x/Dnajc19/Sec61g/Chchd4/Tomm20
P	GO:1903555	regulation of tumor necrosis factor superfamily cytokine production	83	0.40748	1.57538	0.00890268	0.0310406	Igf1/Cyba/Cd47/Mif/H2-D1/H2-Q7/App/Dicer1/Hspd1/Ptprj/Mavs/Il1a/H2-Q6/Isl1/Hdac3/Ifngr1/Ncl/Jak2/Zbtb20/Hdac2/Ripk2
P	GO:0050953	sensory perception of light stimulus	60	0.434941	1.58972	0.00897389	0.0311609	Ush1c/Glrb/Unc119/Rdh12/Rbp4/Lamb2/Opa3/Dram2/Myo5a/Impg1/Atp8a2
P	GO:0010594	regulation of endothelial cell migration	99	0.380718	1.50915	0.0089735	0.0311609	Igf1/Gata3/Pdk1/Apoe/Dnaja4/Slit2/Nos3/Igf2/Dicer1/Gpi1/Rac1/Pparg/Snai2/Mecp2/Hif1a/Nfe2l2/Prkd2/Mef2c/Hdac9/Lgmn/Rock2/Rhob/Dab2ip/Calr/Stat5a
P	GO:0060260	regulation of transcription initiation by RNA polymerase II	67	0.415315	1.55569	0.00899963	0.0311865	Nfkb1/Pou5f1/Ctnnbip1/Med21/Med31/Taf4b/Med19/Med6/Sub1/Taf7/Taf4/Med4/Hmgb1/Med20/Med13/Taf5/Taf13/Med30/Ahr/Med17/Med10/Psmc6/Pwwp2a/Ercc6/Med29/Dhx36/Med22/Med23/Trp53/Zfp473/Mdc1/Med27/Taf8/Tbp/Gtf2a2/Taf3/Taf11/Cand1
P	GO:0051056	regulation of small GTPase mediated signal transduction	147	0.337183	1.42079	0.00905938	0.0313296	Igf1/Arhgap40/Apoe/Ogt/Slit2/Abca1/Cd2ap/Map4k4/Auts2/Itgb1/Rasgrf1/Dynlt1f/Dynlt1a/Dynlt1c/Cdon/Rap1gap/Eps8l2/Sos2/Sipa1l1/Nup62/Arfgef3/Chn1/Bcr/Rasa2/Scai/Stmn1/Dab2ip/Kank2/Cyth3/Dynlt1b/Reln/Dennd1a/Mapre2
P	GO:0052547	regulation of peptidase activity	188	0.317653	1.37888	0.00907844	0.0313317	Igf1/Bcap31/Furin/Ctsd/Rps6ka3/Pmaip1/Pcsk1n/App/Ctsl/Cstb/Cycs/Xiap/Hspd1/Gpi1/Pparg/Bax/Psme1/Rffl/Eppin/Perp/Fyn/Rps27l/Acer2/Serpine1/Arl6ip1/Cst12/Jak2/Psme2/Ripk2/Ndufa13/Lgmn/Rock2/Pzp/Spint1/Spint2/Psma3/Grk2/Tbc1d10a/Cyct/Cast/Cst3/Psme3/Casp8ap2
P	GO:0001763	morphogenesis of a branching structure	102	0.387644	1.54571	0.00912838	0.0314401	Igf1/Smo/Mdk/Ext1/Slit2/Fgf8/Acvr1/Mmp14/Ppp1ca/Maged1/Dicer1/Ctnnbip1/Shox2/Bax/Snai2/Mecp2/Llgl2/Plxna1/Lrp6/Smad4/Pak1/Ctnnd2/Ctnnb1/Tmed2/Casr/Lgr4/Spint1
P	GO:0006479	protein methylation	90	0.38707	1.51499	0.00930965	0.0317732	Kmt2a/Ogt/Prdm9/Auts2/Hist1h1c/Atpsckmt/Smyd3/Ehmt1/Mecp2/Suv39h2/Trmt112/Prmt2/Prmt3/Wdr5/Snrpd3/Prdm6/Eef1akmt2/Snrpb/Setd6/Setd3/Smyd5/Kmt5b/Eef1akmt1/Etf1/Etfbkmt/Prmt1/Fam98b/Ash1l/Kansl1
P	GO:0008213	protein alkylation	90	0.38707	1.51499	0.00930965	0.0317732	Kmt2a/Ogt/Prdm9/Auts2/Hist1h1c/Atpsckmt/Smyd3/Ehmt1/Mecp2/Suv39h2/Trmt112/Prmt2/Prmt3/Wdr5/Snrpd3/Prdm6/Eef1akmt2/Snrpb/Setd6/Setd3/Smyd5/Kmt5b/Eef1akmt1/Etf1/Etfbkmt/Prmt1/Fam98b/Ash1l/Kansl1
P	GO:0042742	defense response to bacterium	85	0.386412	1.49644	0.0093108	0.0317732	Lyz2/Cyba/H2-D1/Rpl39/Prkcd/H2-Q7/App/Rab34/Mbl2/Rai1/Jchain/Mavs/H2-Q6/Hmgb2/Tnfaip8/Serpine1/Rnf213/Romo1/Fgr/Ripk2/B2m/Rbpj/H2-K1/Seh1l/Rpl30/Wfdc15a/Lyst/Fau/1500004A13Rik/Rab1a/Tbk1/Map3k7/Rps19/Rab14/Shc1/Dhx15
P	GO:0001578	microtubule bundle formation	115	-0.391838	-1.48773	0.00931863	0.0317732	Cplane2/Spag16/Ccdc39/Map7/Cntrl/Ccdc103/Trim36/Ak7/Nckap5/Gas8/Spef2/Cdk5rap2/Ccdc114/Jhy/Cfap65/Spag17/Iqcg/Cfap43/Spag6l/Spag1/Ccdc65/Mns1/Drc7/Dnaaf3/Trim46/Dnah1/Ttc12/Hydin/Cfap206/Armc4/Spef1/4833427G06Rik/Ift46/Dnah8/Cfap44/Ttll1/Dnah2/Dnajb13/Rp1/Ccdc151/Rsph9/Wdr78/Maats1/Map2/Ttc25/Tpgs1/Zmynd10/Dnah17/Ttll6/Cep131/Ccdc40/Dnaaf1/Drc1/Pih1d3/Spaca9/Cfap58/Rsph6a/Dnaic2/Lrrc43/Cfap157/Te…
P	GO:0060538	skeletal muscle organ development	114	0.354365	1.442	0.00928594	0.0317732	Hoxd9/Smo/Igf2bp1/Pop1/Klf5/Igf2/Mylpf/Mbnl1/Tcf7l2/Foxp2/Hivep3/Akirin1/Shox2/Homer1/Cdon/Bcl9/Ski/Svil/Ctnnb1/Foxn2/Usp19/Mef2c/Vps54/Hdac9/Disp1/Cfl2/Nln/Myl6/Dag1
P	GO:0045834	positive regulation of lipid metabolic process	80	0.406743	1.55805	0.00938424	0.0318689	Igf1/Apoe/Ogt/Prkcd/Igf2/Tcf7l2/Apoa2/Apoc2/Pparg/Kat2b/Il1a/Scap/Slc27a1/Igf1r/Ppard/Zbtb20/Fgr/Dbi/Pla2g3/Pcx/Dgat2/Nucb2/Mlx/Irs2/Sorbs1
P	GO:0009411	response to UV	122	0.361368	1.48243	0.00936708	0.0318689	Noc2l/Pmaip1/Prkcd/Ube2a/Cdkn1a/Ccnd1/Usf1/Rhno1/Bax/Rpain/Tipin/Hyal2/Cirbp/Ei24/Rbx1/Ercc5/Hmgn1/Pclaf/Eif2ak4/Cops9/Ro60/Poli/N4bp1/Ddb2/Primpol/Sirt6/Map3k4/Mapk14/Ube2b/Eif2a/Hist3h2a/Ddb1/Ercc6/Kdm1a/Pold1/Men1/Stk11/Dtl/Ercc3/Sirt1/Tmem161a/Dhx36/Pcna/Brca2/Rpl26/Trp53/Cul4a
P	GO:1904950	negative regulation of establishment of protein localization	86	0.388711	1.50609	0.00944135	0.0318716	Srcin1/Apoe/Ogt/Csk/Map4k4/Klf7/Cyp51/Stxbp5l/Eny2/Neo1/Hdac3/Midn/Foxo1/Txn1/Ei24/Wwp2/Hadh
P	GO:0046887	positive regulation of hormone secretion	100	0.375977	1.49942	0.00943732	0.0318716	Ncoa7/Cask/Vamp8/Stx4a/Lepr/Rbp4/Tcf7l2/Nkx6-1/Gnas/Rac1/Pparg/Mcu/Bax/Hif1a/Isl1/Dynll1/Smad4/Ppard/Spr/Mpv17/Jak2/Casr/Pla2g3/Tardbp/Selenot/Ptpn11/Sirt6/Nell2/Nucb2/Irs2
P	GO:0009259	ribonucleotide metabolic process	237	0.296803	1.3224	0.00941899	0.0318716	Hprt/Pdk1/Ndufb11/Vdac1/Npr2/Slc25a42/Ndufa1/Rhoq/Rfk/Atp1b1/Pdk3/Ctps/Atic/Pnp/Atp5g2/Papss1/Atpsckmt/Slc27a3/Atp5l/Slc25a13/Nt5c3/Pde4a/Gucy2g/Ndufb6/Pank3/Mcee/Stoml2/Ak2/Ndufc2/Ndufab1/Suclg2/Ndufa13/Mmut/Impdh2/Nme1/Cs/Ndufb3/Ndufa11/Acaca/Ndufa6/Atp5g3/Adk/Adcy9/Hspa8/Ppat/Dgat2/Atp5h/Pdhb/Ndufa8/Ndufb7/Ampd2/Rora/Ndufa7/Nudt5/Atp5g1/Gnai3/Nme2/Atp5k/Far1/Nt5c2/Cmpk1/Acat1/Efl1/Ndufb4/Ndufs…
P	GO:0045165	cell fate commitment	116	0.363136	1.48061	0.00950032	0.0319155	Gata3/Smo/Ext1/Fgf8/Pou5f1/Pou4f1/Acvr1/Ctsl/Tcf7l2/Itgb1/Pparg/Tead3/Cdon/Isl1/Smad4/Cdc42/Runx2/Ctnnb1/Tcf3/Mef2c/Hdac2/Dll3/Smad2/Rbpj/Gatad2a/Tgfbr1/Smad5/Kdm6b/Mitf/Nfe2l1/Mga/Mta2/Cyld/Bmpr1a/Tm2d3/Nfib/Rtf1
P	GO:0001818	negative regulation of cytokine production	126	0.354988	1.46208	0.00950315	0.0319155	Igf1/Gata3/Nfkb1/Furin/Bst2/Csk/Fbln1/Bank1/Cd2ap/Nptn/Apoa2/Dicer1/Rel/Fn1/Rac1/Pparg/Banf1
P	GO:0009615	response to virus	201	0.314145	1.37064	0.00951074	0.0319155	Nfkb1/Bst2/Trim26/Pmaip1/Ext1/Traf3/Trim6/Lamp2/Vamp8/Fmr1/Mbl2/Dicer1/Dtx3l/Mavs/Uri1/Bax/Hif1a/Traf3ip2/Nt5c3/Zmynd11/Cxadr/Mov10/Ifngr1/Nlrp9b/Polr3f/Samhd1/Il17ra/Hyal2/Ube2n/Atg16l1/G3bp1/Zdhhc20/Eif2ak4/Pcbp2/Lsm14a/Polr3g/Polr3d/Sertad3/Atg5/Selenok/Rps15a/Clpb/Hspa8/Arf1
P	GO:2001244	positive regulation of intrinsic apoptotic signaling pathway	57	0.4306	1.55236	0.00978922	0.0327852	Bcap31/Pmaip1/Sod1/Siah1b/Bax/Ei24/Cyct/Rps27a/Sfpq/Rnf183/Rpl11/Ptpn2/Dnm1l/Rack1/Sirt1/Rpl26/Flcn/Trp53/Siah1a/Bub1/Clu/Bclaf1/Bid
P	GO:0032760	positive regulation of tumor necrosis factor production	50	0.450742	1.58211	0.00990638	0.0330472	Cyba/Mif/H2-D1/H2-Q7/App/Hspd1/Ptprj/Mavs/Il1a/H2-Q6/Isl1/Ifngr1/Ncl/Jak2/Zbtb20/Hdac2/Ripk2/Selenok/H2-K1/Ptpn11/Hmgb1
P	GO:1903557	positive regulation of tumor necrosis factor superfamily cytokine production	50	0.450742	1.58211	0.00990638	0.0330472	Cyba/Mif/H2-D1/H2-Q7/App/Hspd1/Ptprj/Mavs/Il1a/H2-Q6/Isl1/Ifngr1/Ncl/Jak2/Zbtb20/Hdac2/Ripk2/Selenok/H2-K1/Ptpn11/Hmgb1
P	GO:0043086	negative regulation of catalytic activity	341	0.285556	1.31371	0.0099898	0.0332602	Igf1/Srcin1/Nfkb1/Cdkn1c/Apoe/Rps6ka3/Csk/Pcsk1n/Prkcd/Nos3/Egln1/App/Cstb/Cdkn1a/Palm/Xiap/Lepr/Apoa2/Dtx3l/Bicd1/Ptprj/Gpi1/Pparg/Kat2b/Banf1/Uri1/Prkar2a/Smyd3/Uchl1/Pkn1/Rffl/Stk3/Eppin/Dusp7/Npr3/Lrp6/Serpine1/Adarb1/Midn/Arl6ip1/Cst12/Hyal2/Nup62/Dusp16/Tmed2/Ptpro/Hdac9/Rock2/Pzp/Spint1/Ppia/Chordc1/Spint2/Dab2ip/Prnp/Taf7/Fbxo5/Mad2l1/Akap9/Etfbkmt/Grk2/Rpl23/Hnrnpr/Cast/Cst3/Pkib/Marc2/F…
P	GO:0043534	blood vessel endothelial cell migration	69	0.410265	1.53953	0.0101769	0.0338168	Igf1/Apoe/Slit2/Nos3/Igf2/Itgb1/Pparg/Mecp2/Hif1a/Nfe2l2/Prkd2/Mef2c/Hdac9
P	GO:0018108	peptidyl-tyrosine phosphorylation	152	0.344708	1.46201	0.0102304	0.0339281	Igf1/Inpp5f/Srcin1/Mif/Fgf8/Prkcd/Unc119/Bank1/Acvr1/Igf2/App/Pdcl3/Itgb1/Tspan9/Ptprj/Efna5/Jak1/Tnk2/Igf1r/Prmt2/Fyn/Isl1/Il6st/Ctf1/Ncl/Hyal2/Jak2/Abi2/Hdac2/Fgr/Ripk2
P	GO:0043409	negative regulation of MAPK cascade	103	0.371627	1.48504	0.0105296	0.0348523	Igf1/Apoe/Csk/Prkcd/Dok2/Fbln1/Lmo3/Ptprj/Pparg/Igf1r/Rnf149/Uchl1/Dusp7/Zmynd11/Smad4/Hdac3/Foxo1/Hyal2/Nup62/Dusp16/Ppia/Phlpp1/Dab2ip/Dag1/Prmt1/Dynlt1b/Ash1l/Magi1/Cyld/Psca/E130311K13Rik/Ptpn2/Ankrd26/Efl1/Sorl1/Tsc2
P	GO:0050864	regulation of B cell activation	69	0.408487	1.53285	0.0105646	0.0349001	Mif/Hmgb3/Bank1/Mmp14/Cdkn1a/Atad5/Pnp/Atp11c/Hmces/Peli1/Pkn1/Stk3/Shld1/Zfp36l1/Zfp36l2/Tcf3/Mef2c/Kmt5b/Cd81/Tfrc/Stat5a/Mzb1/Pms2/Bmi1/Cyld/Irs2/Aplf/Shld2/Ahr/Mlh1/Tsc2
P	GO:0051147	regulation of muscle cell differentiation	94	0.377013	1.4961	0.0106766	0.0351484	Igf1/Tmsb4x/Igf2/Mmp14/Trip10/Rbpms2/Shox2/Lamb2/Rbm38/Mecp2/Efemp2/Bmpr2/Sik1/Smad4/Hdac3/Pak1/Ddx39b/Cdk9/Slc25a4/Prdm6/Mef2c/Hdac9/Setd3/Dmpk/Nln
P	GO:0016331	morphogenesis of embryonic epithelium	108	0.352833	1.41688	0.0106811	0.0351484	Gata3/Ptk7/Fgf8/Luzp1/Sdc4/Dvl3/Hif1a/Stk3/Llgl2/Prkacb/Lrp6/Kdm6a/Ski/Hs2st1/Ctnnb1/Tmed2/Tfap2a/Rock2/Spint1/Cfl1/Coq7/Spint2/Gatad2a/Dvl2
P	GO:0048754	branching morphogenesis of an epithelial tube	76	0.403481	1.53132	0.0107607	0.0353419	Igf1/Smo/Mdk/Ext1/Slit2/Fgf8/Acvr1/Mmp14/Ppp1ca/Maged1/Dicer1/Ctnnbip1/Bax/Lrp6/Smad4/Pak1/Ctnnb1/Casr/Lgr4
P	GO:0051224	negative regulation of protein transport	84	0.394243	1.52866	0.0108511	0.0354763	Srcin1/Apoe/Ogt/Csk/Map4k4/Klf7/Cyp51/Stxbp5l/Eny2/Neo1/Hdac3/Midn/Foxo1/Txn1/Ei24/Wwp2/Hadh
P	GO:0002703	regulation of leukocyte mediated immunity	113	0.363951	1.48241	0.0108643	0.0354763	Nectin2/Gata3/Pdk1/Dpp4/Bst2/H2-D1/H2-Q7/Igf2/Vamp8/Stx4a/Atad5/Pnp/Hspd1/Mavs/Stx7/H2-Q6/Hmces/Shld1/Dnase1l3/Pvr/Bcr/Fgr/B2m/D6Wsu163e/Kmt5b/Pla2g3/H2-K1/Cd81/Tfrc/Stat5a/Cadm1/Pms2/Hmgb1/Zp3r
P	GO:0045785	positive regulation of cell adhesion	233	0.305098	1.35312	0.0108507	0.0354763	Igf1/Gata3/Igfbp2/Mdk/Dpp4/Cd47/H2-D1/H2-Q7/Fbln1/Igf2/Stx4a/Map4k4/Sdc4/Itgb1/Tpm1/Pnp/Dicer1/Hspd1/Fn1/Ptprj/P4hb/Rac1/Ecm2/Il1a/Ldb1/Lamb2/Jak1/Ptpru/H2-Q6/Rap1gap/Efemp2/Ceacam2/Zbtb16/Il6st/Cdc42/Prkd2/Jak2/Ripk2/Arid1b/B2m/Cfl1/Smarcc1/Setd6/Frmd5/Selenok/Adk/H2-K1/Calr/Dag1/Cd81/Cyth3/Tfrc/Stat5a
P	GO:0062013	positive regulation of small molecule metabolic process	89	0.377003	1.47211	0.010916	0.0355765	Igf1/Apoe/Pmaip1/Nos3/Prkaa2/Igf2/App/Tcf7l2/Apoc2/Pparg/Kat2b/Scap/Hif1a/Epm2aip1/Ppard/Wdr5/Foxo1/Ndufc2/Arpp19/Zbtb20
P	GO:0034249	negative regulation of amide metabolic process	171	0.329738	1.42194	0.0109628	0.0355976	Igf1/Igf2bp1/Ago3/Eif4ebp1/Apoe/Bank1/Pus7/Fmr1/Exosc8/Samd4/Patl1/Paip2b/Cpeb1/Parp16/Mov10/Hnrnpd/Parn/Caprin2/Zfp36l1/Zfp36l2/Ncl/Cnot8/Tnrc6b/Tent4a/Spon1/Celf1/Polr2g/Eif2ak4/Wtip/Rock2/Lsm14a/Zfp598/Tnrc6a/Ern1/Ythdf2/Prnp/Malsu1/Tardbp/Ifrd2/Calr/Hnrnpr/Exosc7/Ireb2
P	GO:0051493	regulation of cytoskeleton organization	343	0.277948	1.28168	0.0109644	0.0355976	Eml2/Arhgap40/Cdk5r1/Mpdz/Plekhg2/Ppp1r9a/Cd47/Bst2/Patj/Slit2/Prkcd/Tmsb4x/Prkaa2/Cd2ap/Sdc4/Stau2/Cdk2ap2/Tpm1/Bicd1/Dynlt1f/Rac1/Dynlt1a/Kat2b/Il1a/Dynlt1c/Efna5/Wasf3/Mecp2/Pfdn2/Smad4/Pak1/Arpc3/Cdc42/Wasf1/Tmeff2/Spr/Svil/Nup62/Gas2l1/Abi2/Mef2c/Hdac2/Ckap5/Fgr/Katnbl1/Rock2/Fchsd2/Cfl1/Setd6/Cttn/Chmp7/Bicd2/Slc4a2/Add1/Stmn1/Evl/Cfl2/Brk1/Akap9/Kank2/Arf1/Map6/Tgfbr1/Cep295/Grb2/Map3k1/Sp…
P	GO:0050801	monoatomic ion homeostasis	318	0.283867	1.30452	0.0110672	0.0358627	Bcap31/Marcksl1/Atp6ap2/Apoe/Cyba/Pacs2/Ext1/Slc35g1/Sod1/Egln1/App/Abcb7/Mafg/Atp1b1/Slc24a3/Slc31a2/Nptn/Slc12a8/Cib2/Snx10/Mcu/Ank2/Il1a/Bax/Mcoln1/Trmt10a/Ccdc115/Kctd17/Atp6ap1/Creg1/Tmem38a/Ext2/Hif1a/Tmco1/Aco1/Lacc1/Smad4/Neo1/Ftl1/Trpm7/Gstm7/Hyal2/Slc12a9/Stoml2/Trpc7/Ero1l/Myo5a/Vps54/Atp2b1/Casr/Trdn/B2m/Clstn1/Slc4a2/Atg5/Prnp/Dmpk/Tex101/Dbi/Tmem199/Selenok/Slc39a13/Arf1/Micu2/Tfrc/…
P	GO:0046890	regulation of lipid biosynthetic process	117	0.362393	1.48123	0.0112297	0.03632	Igf1/Nfkb1/Apoe/Ogt/Prkcd/Sod1/Malrd1/Igf2/Tcf7l2/Apoc2/Kat2b/Il1a/Snai2/Scap/Slc27a1/Igf1r/Ceacam2/Prmt3/Sik1/Asah1
P	GO:0097191	extrinsic apoptotic signaling pathway	138	0.340387	1.42433	0.0113225	0.0365505	Igf1/Pmaip1/Acvr1/App/Stx4a/Ppp1ca/Trps1/Tcf7l2/Eya4/Siva1/Il1a/Bax/Snai2/Hmgb2/Rffl/Stk3/Fyn/Mapk7/Foxo3/Ctnna1/Zmynd11/Serpine1/Hyal2/Mpv17/Jak2/Pdia3/Lgals3/Ndufa13/Rock2/Cttn/Ppp2r1a/Dab2ip/Tgfbr1/Sgpp1/Psme3/Casp8ap2/Stradb
P	GO:0070972	protein localization to endoplasmic reticulum	66	0.418544	1.56757	0.0113722	0.0365525	Bcap31/Ank2/Ssr3/Hspa5/Macf1/Edem1/Spcs2/Sec61b/Spcs3/Tram1l1/Srp54a/Sec62/Vps54/Gabarapl2/Sec61a2/Sec61g/Kdelr1/Wrb/Srp19/Srp14/Srp9
P	GO:0009266	response to temperature stimulus	90	0.381992	1.49512	0.0113495	0.0365525	Igf1/Nr2f6/Dnaja4/Pcsk1n/Sod1/Pdcl3/Zfp976/Hikeshi/Pparg/Il1a/Slc27a1/Eif2b3/Cirbp/Stac/Acadm/Eif2ak4/Mmp24/Acadl/Chordc1
P	GO:0050680	negative regulation of epithelial cell proliferation	93	0.374494	1.4822	0.0113975	0.0365525	Gata3/Smo/Cdkn1c/Apoe/Cask/Ctsl/Maged1/Pparg/Bax/Snai2/Rap1gap/Stk3/Ceacam2/Isl1/Lrp6/Ppard
P	GO:0009141	nucleoside triphosphate metabolic process	141	0.325902	1.37254	0.0114092	0.0365525	Ndufb11/Ndufa1/Rhoq/Atp1b1/Ctps/Pnp/Atp5g2/Atpsckmt/Atp5l/Slc25a13/Samhd1/Ndufb6/Stoml2/Ak2/Ndufc2/Ndufab1/Ndufa13/Impdh2/Dctpp1/Nme1/Ndufb3/Ndufa11/Ndufa6/Atp5g3/Adk/Hspa8/Dguok/Atp5h/Ndufa8/Ndufb7/Ampd2/Ndufa7/Nudt5/Atp5g1/Gnai3/Nme2/Atp5k/Dut/Efl1/Ndufb4/Ndufs6/Map2k1/Sdhc/Dnm1l/Ndufc1/Itpa/Sdhd/Dtymk/Ndufb8/Atp5j2/Ndufs7/Vcp/Ndufa5/Ola1/Atp5a1/Ndufa2
P	GO:0048534	hematopoietic or lymphoid organ development	68	0.411356	1.53768	0.0115038	0.0367862	Tyr/Gata3/Nfkb1/Kmt2a/Dicer1/Pkn1/Stk3/Traf3ip2/Jarid2/Ctnnb1/Tcf3
P	GO:0009150	purine ribonucleotide metabolic process	224	0.301197	1.32807	0.0116451	0.0371679	Hprt/Pdk1/Ndufb11/Vdac1/Npr2/Slc25a42/Ndufa1/Rhoq/Atp1b1/Pdk3/Atic/Pnp/Atp5g2/Papss1/Atpsckmt/Slc27a3/Atp5l/Slc25a13/Pde4a/Gucy2g/Ndufb6/Pank3/Mcee/Stoml2/Ak2/Ndufc2/Ndufab1/Suclg2/Ndufa13/Mmut/Impdh2/Nme1/Cs/Ndufb3/Ndufa11/Acaca/Ndufa6/Atp5g3/Adk/Adcy9/Hspa8/Ppat/Dgat2/Atp5h/Pdhb/Ndufa8/Ndufb7/Ampd2/Rora/Ndufa7/Nudt5/Atp5g1/Gnai3/Nme2/Atp5k/Far1/Nt5c2/Acat1/Efl1/Ndufb4/Ndufs6/Map2k1/Acadsb/Hint1…
P	GO:0006959	humoral immune response	58	0.445928	1.61689	0.0117986	0.0375146	Gata3/C1qc/H2-D1/C1qa/Rpl39/H2-Q7/App/Mbl2/Jchain/H2-Q6/Traf3ip2/Romo1/Mef2c/Lgals3/B2m/Hmgn2/Rbpj/H2-K1/Cd81/Rpl30/Wfdc15a/Bmi1/Zp3r/Fau
P	GO:0016064	immunoglobulin mediated immune response	73	0.394789	1.48644	0.01182	0.0375146	Nectin2/C1qc/H2-D1/C1qa/Prkcd/H2-Q7/Ung/Mbl2/Atad5/Hspd1/H2-Q6/Hmces/Shld1/Traf3ip2
P	GO:0019724	B cell mediated immunity	73	0.394789	1.48644	0.01182	0.0375146	Nectin2/C1qc/H2-D1/C1qa/Prkcd/H2-Q7/Ung/Mbl2/Atad5/Hspd1/H2-Q6/Hmces/Shld1/Traf3ip2
P	GO:0043525	positive regulation of neuron apoptotic process	63	0.412513	1.52909	0.0120273	0.0380853	Cdk5r1/Pmaip1/Pou4f1/Egln1/Ppp2r2b/App/Casp6/Cdc34b/Bax/Hdac3/Cdc42/Ptprf/Ctnnb1/Tfap2a/Map2k4/Prnp
P	GO:0044772	mitotic cell cycle phase transition	382	0.275773	1.29962	0.0120446	0.0380853	Ush1c/Ctdsp2/Usp26/Cdkn1c/Eif4ebp1/Acvr1/Ccnb3/App/Ctdspl/Tpra1/Phf8/Ube2a/Cdkn1a/Cdc14a/Atad5/E2f1/Cdk2ap2/Itgb1/Ccng2/Ccnd1/Cdc14b/Chek1/Bach1/Psme1/Ube2c/Rbm38/Ccng1/Crlf3/Mecp2/Cks1b/Uimc1/Prmt2/Rad51b/Ccna2/Ccnb1/Clspn/Rps27l/Ppp2r3a/Cks2/Appl1/Zfp36l1/Zfp36l2/Tcf3/Lsm11/Arpp19/Cdk1/Psme2/Arid1b/Topbp1/Ccdc57/Smarcc1/E2f5/Rpa2/Klhl22/Cdc20/Chmp7/Hus1b/Fbxo5/Mad2l1/Kank2/Orc1/Dpf2/Ube2e2/Chek2
P	GO:0042255	ribosome assembly	63	0.412254	1.52813	0.0122167	0.0385574	Mpv17l2/Rpl10/Rps27l/Nip7/Rpl23a/Rps14/Brix1/Abt1/Rps15/Noa1/Fau/Mrpl20/Rpl38/Rpl11/Efl1/Pwp2/Rpf2/Rps19/C1qbp/Rpl6/Eif2a/Xrcc5/Traf7/Rpl24/Rpl5/Rps25/Nsun4/Eral1
P	GO:0051216	cartilage development	92	0.376224	1.48789	0.0122709	0.0386566	Gata3/Mdk/Npr2/Ext1/Zfp219/Trps1/Dicer1/Gnas/Shox2/Snai2/Ext2/Hif1a/Bmpr2/Mboat2/Ogn/Lrp6/Zbtb16/Runx2/Ctnnb1/Mef2c/Thbs3/Tgfbr1/Smad5/Ptpn11/Chsy1/Bmpr1a/Twsg1/Nfib/Mapk14/Slc39a14/Smpd3/Satb2
P	GO:0051146	striated muscle cell differentiation	178	0.328307	1.42234	0.0123293	0.0387688	Igf1/Smo/Igf2bp1/Pop1/Klf5/Acvr1/Igf2/Mmp14/Trip10/Itgb1/Tpm1/Dicer1/Shox2/Smyd3/Homer1/Cdon/Rbm38/Ttn/Isl1/Pdlim5/Sik1/Smad4/Cxadr/Neo1/Hdac3/Pak1/Ddx39b/Bcl9/Ski/Slc25a4/Mef2c/Hdac2/Hdac9/Acadm/Cacybp/Map2k4/Rbpj/Atg5/Dmpk/Cfl2/Nln
P	GO:0035773	insulin secretion involved in cellular response to glucose stimulus	64	0.420795	1.56306	0.0123741	0.0387947	Ncoa7/Stx4a/Map4k4/Lepr/Tcf7l2/Cacna1e/Rac1/Klf7/Efna5/Hif1a/Eny2/Dynll1/Ppard/Tiam1
P	GO:1900076	regulation of cellular response to insulin stimulus	61	0.425588	1.55713	0.0124061	0.0387947	Ctsd/Prkcd/Igf2/Ptprj/Pparg/Gpr21/Pip4k2a/Pak1/Ncl/Ptprf/Myo5a/Nucks1/Atp2b1/Grk2/Ptpn11/Uso1/Snx5/Gsk3a/Nucb2/Sorbs1/Ptpn2/Ankrd26/Sorl1/Tsc2/Gnai2/Appl2/Pip4k2b/Sirt1
P	GO:0003300	cardiac muscle hypertrophy	67	0.407026	1.52464	0.0124061	0.0387947	Igf1/Inpp5f/Trip10/Pparg/Ttn/Pdlim5/Smad4/Pak1/Ddx39b/Cdk9/Foxo1/Tiam1/Slc25a4/Jarid2/Mef2c/Rock2/Map2k4/Adk
P	GO:0051781	positive regulation of cell division	50	0.440568	1.54641	0.0124986	0.0390123	Mdk/Fgf8/Igf2/Gipc1/Cdc14a/Il1a/Cdc14b/Bax/Igf1r/Cdc42/Nup62
P	GO:0007140	male meiotic nuclear division	60	0.42585	1.5565	0.0130741	0.040646	Dmc1/M1ap/Tex11/Tex15/Btbd18/Suv39h2/Tex19.1/Meiob/Ubr2/Rbm46/Dmrtc2/Mei1/Tesmin/Tex19.2/Rps27a
P	GO:0031123	RNA 3'-end processing	91	0.377191	1.48798	0.0131417	0.040646	App/Exosc8/Fbl/Ccnb1/Polr2d/Parn/Zfp36l1/Cdk9/Tent4a/Lsm11/Ssb/Cpsf6/Cpsf7/Rbfox2/Elac1/Tent2/Exosc7/Rprd1a/Ncbp2/Cstf2t/Rps21/Trmt10c/Slbp/Supv3l1/Cstf3/Ssu72/Papola/Ahcyl1/Nudt21/Lin28b/Scaf8/Ints6/Dhx36/Ints5/Wdr33/Leo1/Ythdc1
P	GO:0002791	regulation of peptide secretion	140	0.335343	1.40891	0.0131035	0.040646	Ncoa7/Cask/Stx4a/Map4k4/Lepr/Rbp4/Tcf7l2/Nkx6-1/Gnas/Cacna1e/Rac1/Pparg/Mcu/Klf7/Efna5/Hif1a/Stxbp5l/Eny2/Isl1/Dynll1/Ppard/Midn/Foxo1/Tiam1/Mpv17/Jak2/Slc16a1/Casr/Hadh
P	GO:0090276	regulation of peptide hormone secretion	140	0.335343	1.40891	0.0131035	0.040646	Ncoa7/Cask/Stx4a/Map4k4/Lepr/Rbp4/Tcf7l2/Nkx6-1/Gnas/Cacna1e/Rac1/Pparg/Mcu/Klf7/Efna5/Hif1a/Stxbp5l/Eny2/Isl1/Dynll1/Ppard/Midn/Foxo1/Tiam1/Mpv17/Jak2/Slc16a1/Casr/Hadh
P	GO:0042110	T cell activation	276	0.292421	1.32643	0.0131393	0.040646	Igf1/Gata3/Igfbp2/Mdk/Dpp4/Kmt2a/Cd47/H2-D1/Csk/H2-Q7/Igf2/Ctsl/Sdc4/Hmga1/Gnrh1/Lepr/Tmem131l/Ctps/Pnp/Dicer1/Hspd1/Il1a/Bax/Socs6/H2-Q6/Peli1/Psap/Traf3ip2/Fyn/Sos2/Cxadr/Zbtb16/Il6st/Zfp36l1/Zfp36l2/Runx2/Ddost/Wwp1/Ctnnb1/Rpl22/Stoml2/Rbx1/Tcf3/Jak2/Lgals3/Ripk2/Arid1b/Eif2ak4/B2m/Smarcc1/Setd6/Slc4a2/Atg5/Prnp/Selenok/Adk/H2-K1/Cd81/Tfrc/Stat5a/Adrm1
P	GO:0042552	myelination	107	0.361804	1.44313	0.0132065	0.040772	Igf1/Gal3st1/Mpdz/Tspan2/Sod1/Tcf7l2/Acer3/Dicer1/Wasf3/Degs1/Psap/Fyn/Ugt8a/Ski/B4galt6/Mpv17/Ctnnb1/Myo5a/Ckap5
P	GO:0009612	response to mechanical stimulus	91	0.376485	1.48519	0.0133424	0.0411168	Igf1/Nfkb1/Piezo2/Mdk/Smpd2/Nos3/Habp4/Got1/Pdzd7/Foxp2/Rac1/Ttn/Fyn/Spr/Mpv17/Ctnnb1/Atat1/Atp8a2
P	GO:0070848	response to growth factor	389	0.275954	1.29603	0.0134443	0.0413558	Gata3/Nfkb1/Cdkn1c/Furin/Npr2/Kmt2a/Sinhcaf/Cpne3/Ogt/Crim1/Cask/Ndst1/Ext1/Slit2/Fgf8/Nos3/Acvr1/Gipc1/Got1/Bex4/Nptn/Spg20/Tcf7l2/E2f1/Ptp4a3/Pparg/Uri1/Zfyve9/Snai2/Fam83g/Igf1r/Rap1gap/Hspa5/Ext2/Hif1a/Bmpr2/Cited1/Fyn/Snx6/Mapk7/Ppp2r5d/Smad4/Serpine1/Neo1/Zyx/Appl1/Syap1/Zfp36l1/Zfp36l2/Wasf1/Ncl/Rgmb/Runx2/Ptprf/Skor1/Ski/Hyal2/Prkd2/Ctnnb1/Mef2c/Hdac2/Rap1a/Aspn/Lgmn/Rock2/Smad2/Cfl1/Chur…
P	GO:0055013	cardiac muscle cell development	59	0.41913	1.52753	0.0136117	0.0416515	Igf1/Pop1/Trip10/Dicer1/Shox2/Ttn/Isl1/Pdlim5/Smad4/Cxadr/Pak1/Ddx39b/Slc25a4/Hdac2/Map2k4/Atg5/Maml1/Gsk3a/Bmpr1a/Mef2a
P	GO:0042303	molting cycle	72	0.391643	1.47452	0.013614	0.0416515	Smo/Ext1/Ctsl/Trps1/Dicer1/Gnas/Ldb1/Lamb2/Cdh3/Smad4/Ppard/Farp2/Ctnnb1/Myo5a/Hdac2/Eda/Lgr4/Rbpj/Dbi
P	GO:0042633	hair cycle	72	0.391643	1.47452	0.013614	0.0416515	Smo/Ext1/Ctsl/Trps1/Dicer1/Gnas/Ldb1/Lamb2/Cdh3/Smad4/Ppard/Farp2/Ctnnb1/Myo5a/Hdac2/Eda/Lgr4/Rbpj/Dbi
P	GO:0034502	protein localization to chromosome	96	0.3644	1.44152	0.0136906	0.0418105	Cenpa/Tex15/3110001I22Rik/Scml2/H2afy2/Mcm8/Cdk9/Jarid2/Cdk1/Esco2/Mms22l/Rpa2/Cct6a/Chmp7/Vrk1/Cct8/Tnks2/Sirt6/Pphln1/Rnf4/Pot1a/Tasor/Aplf/Cenpq/Ezh2/Setd2/Vcp/Smc5/Bub3/Gnl3/Brca2/Carm1/Terf1/Slf1/Ik/Acd/Pot1b/Mtbp/Cct2/Stag3/Zwilch/Parp1/Spdl1/Rb1/H2afy/Slf2
P	GO:0008544	epidermis development	186	0.307332	1.33266	0.0137183	0.0418198	Ush1c/Smo/Ext1/Sod1/Ctsl/Mafg/Trps1/Cdkn1a/Pdzd7/H2afy2/Dicer1/Gnas/Rac1/Il1a/Klf7/Ldb1/Lamb2/Igf1r/Psap/Cdh3/Smad4/Ppard/Hdac3/Asah1/Alg10b/Zfp36l1/Ctnnb1/Myo5a/Tfap2a/Hdac2/Bcr/Eda/Lgr4/Rock2/Spint1/Srsf6/Nab1/Rbpj/Stmn1/Dbi
P	GO:0006399	tRNA metabolic process	167	0.321059	1.3776	0.0138566	0.0421659	Tsen34/Pop1/Pus7/Exosc8/Adat2/Polr2l/Zbtb8os/Trmt10a/Cars2/Trmt112/Wars2/Polr2f/Trdmt1/Dtwd2/Thumpd1/Lsm6/Tsen15/Pus1/Nsun6/Ssb/Trit1/Tprkb/Elac1/Polr3d/Trmt11/Nars2/2210016F16Rik/Exosc7/Vars2/Pop7/Dars2/Gtpbp3/Qtrt2/Dtwd1/Elp4/Trmt10c/Mtfmt/Yrdc/Dtd2/Pop5/Rars2/Trub1/Nars/Lars/Thada/Tars/Farsa/Zcchc7
P	GO:0009791	post-embryonic development	86	0.380769	1.47532	0.0139437	0.042355	Gata3/Kmt2a/Grcc10/Selenop/Tcf7l2/Foxp2/Dicer1/Gnas/Bax/Mecp2/Llgl2/Aco1/Plekha1/Jak2/Hmgn1/Vps54/Mmut/Acadm/Smad2/Atf5/Tgfbr1/Usp9x/Ireb2/Zfp950/Ash1l
P	GO:0052548	regulation of endopeptidase activity	164	0.321702	1.38654	0.0140129	0.0424891	Igf1/Bcap31/Furin/Ctsd/Rps6ka3/Pmaip1/Pcsk1n/App/Cycs/Xiap/Hspd1/Gpi1/Pparg/Bax/Psme1/Rffl/Perp/Fyn/Rps27l/Acer2/Serpine1/Arl6ip1/Jak2/Psme2/Ripk2/Ndufa13/Lgmn/Rock2/Psma3/Grk2/Tbc1d10a/Cyct/Cast/Cst3/Psme3/Casp8ap2
P	GO:0031345	negative regulation of cell projection organization	129	0.343573	1.41483	0.0140384	0.0424907	Inpp5f/Crmp1/Apoe/H2-D1/Slit2/Prkcd/App/Map4k4/Spg20/Itgb1/Cers2/Wdr44/Rap1gap/Fyn/Neo1/Ptprf/Ryk/Thoc2/Hdac2/B2m/Cfl1/Prnp/Evl/H2-K1/Vim/Dguok/Nlgn1/Dennd5a/Nrxn1/Sema4c/Gsk3a/Limk2/Ifrd1
P	GO:0044458	motile cilium assembly	63	-0.459115	-1.56499	0.0141256	0.042527	Spag16/Ccdc39/Cfap54/Vdac3/Dnhd1/Spef2/Cfap61/Jhy/Cfap65/Spag17/Iqcg/Cfap43/Spag6l/Ahi1/Mns1/Drc7/Dzip1/Dnaaf3/Cfap221/Dnah1/Ttc12/Cfap206/Cfap44/Ttll1/Akap4/Rsph9/Tpgs1/Zmynd10/Gk2/Cep131/Yif1b/Ccdc40/Dnaaf1/Cfap58/Ccdc38/Rsph6a/Cfap157
P	GO:0030301	cholesterol transport	64	0.415286	1.5426	0.0141007	0.042527	Eepd1/Furin/Apoe/Abca1/Apoa2/Apoc2/Pparg/Abca8a/Pip4k2a/Lrp6/Stard3nl
P	GO:2000116	regulation of cysteine-type endopeptidase activity	131	0.334594	1.38569	0.0140913	0.042527	Igf1/Bcap31/Ctsd/Rps6ka3/Pmaip1/App/Cycs/Xiap/Hspd1/Gpi1/Pparg/Bax/Rffl/Perp/Fyn/Rps27l/Acer2/Arl6ip1/Jak2/Ripk2/Ndufa13/Lgmn/Grk2/Tbc1d10a/Cyct/Cast/Cst3/Casp8ap2
P	GO:0019693	ribose phosphate metabolic process	244	0.296881	1.3302	0.0141605	0.0425567	Hprt/Pdk1/Ndufb11/Vdac1/Npr2/Prps1/Slc25a42/Ndufa1/Rhoq/Rfk/Atp1b1/Pdk3/Ctps/Atic/Pnp/Atp5g2/Papss1/Atpsckmt/Slc27a3/Atp5l/Slc25a13/Nt5c3/Prps1l3/Pde4a/Gucy2g/Ndufb6/Pank3/Mcee/Stoml2/Ak2/Ndufc2/Ndufab1/Suclg2/Ndufa13/Mmut/Impdh2/Nme1/Cs/Ndufb3/Ndufa11/Acaca/Ndufa6/Atp5g3/Adk/Adcy9/Hspa8/Ppat/Dgat2/Atp5h/Pdhb/Ndufa8/Ndufb7/Ampd2/Rora/Ndufa7/Nudt5/Atp5g1/Gnai3/Nme2/Atp5k/Far1/Nt5c2/Cmpk1/Acat1/Efl…
P	GO:0014897	striated muscle hypertrophy	68	0.405473	1.51569	0.0142106	0.0426317	Igf1/Inpp5f/Trip10/Pparg/Ttn/Pdlim5/Smad4/Pak1/Ddx39b/Cdk9/Foxo1/Tiam1/Slc25a4/Jarid2/Mef2c/Rock2/Map2k4/Adk
P	GO:0002706	regulation of lymphocyte mediated immunity	77	0.394545	1.49847	0.014307	0.0428452	Nectin2/Gata3/Dpp4/H2-D1/H2-Q7/Igf2/Atad5/Pnp/Hspd1/Stx7/H2-Q6/Hmces/Shld1/Pvr/B2m/Kmt5b/H2-K1/Cd81/Tfrc/Stat5a/Cadm1/Pms2/Hmgb1/Zp3r
P	GO:1903039	positive regulation of leukocyte cell-cell adhesion	116	0.352955	1.4391	0.0143479	0.0428921	Igf1/Gata3/Igfbp2/Mdk/Dpp4/Cd47/H2-D1/H2-Q7/Igf2/Pnp/Hspd1/Il1a/H2-Q6/Zbtb16/Il6st/Jak2/Ripk2/Arid1b/B2m/Smarcc1/Selenok/Adk/H2-K1/Cd81/Tfrc/Stat5a
P	GO:0032092	positive regulation of protein binding	72	0.389339	1.46584	0.0143975	0.0429649	Apoe/Epb41/App/Plcl2/Tcf7l2/Dtx3l/Mavs/Stk3/Caprin2/Tiam1/Amfr/Tmed2/Spon1/Ripk2/B2m/Add1/Nphp3/Usp9x
P	GO:1903076	regulation of protein localization to plasma membrane	79	0.392701	1.50153	0.0144625	0.043083	Cnpy4/Csk/Mmp14/Vamp8/Stx4a/Rhoq/Itgb1/Stx7/Pgrmc1/Grasp/Appl1/Tmed2/Myo5a/Stac/Lgals3/Prnp/Sptbn1/Zdhhc2/Stx3/Nrxn1/Sirt6/Csnk2a1/Sorbs1/Ap2m1/Prkci/Kif5b/Tmem59
P	GO:0015918	sterol transport	67	0.401839	1.50522	0.0144895	0.0430878	Eepd1/Furin/Apoe/Abca1/Apoa2/Apoc2/Pparg/Abca8a/Pip4k2a/Lrp6/Stard3nl
P	GO:0035270	endocrine system development	64	0.414607	1.54008	0.0146762	0.0434599	Gata3/Smo/Pdk1/Cdkn1c/Mdk/Fgf8/Hmga1/Tcf7l2/Nkx6-1/Igf1r/Rap1gap/Isl1
P	GO:0048041	focal adhesion assembly	56	0.41003	1.47197	0.0146762	0.0434599	Pdk1/Mmp14/Map4k4/Sdc4/Ptprj/Rac1/Ldb1/Efna5/Thsd1/Macf1/Actn1/Bcr/Tesk2/Cfl1/Cttn
P	GO:0050796	regulation of insulin secretion	122	0.349906	1.43541	0.0146914	0.0434599	Ncoa7/Cask/Stx4a/Map4k4/Lepr/Rbp4/Tcf7l2/Nkx6-1/Gnas/Cacna1e/Rac1/Mcu/Klf7/Efna5/Hif1a/Stxbp5l/Eny2/Isl1/Dynll1/Ppard/Midn/Foxo1/Tiam1/Jak2/Slc16a1/Casr/Hadh
P	GO:0014013	regulation of gliogenesis	72	0.38878	1.46374	0.0147893	0.0435221	Igf1/Mdk/E2f1/Cers2/Nkx6-1/Dicer1/Pparg/Mecp2/Plag1/Il6st/Ski/Ctnnb1/Slc7a5/Hdac2/Dll3/Spint1/Atf5/Vim/Dag1
P	GO:0050870	positive regulation of T cell activation	111	0.359803	1.45453	0.0147778	0.0435221	Igf1/Gata3/Igfbp2/Mdk/Dpp4/Cd47/H2-D1/H2-Q7/Igf2/Pnp/Hspd1/Il1a/H2-Q6/Zbtb16/Il6st/Jak2/Ripk2/Arid1b/B2m/Smarcc1/Selenok/Adk/H2-K1/Cd81/Tfrc/Stat5a
P	GO:0010632	regulation of epithelial cell migration	143	0.323221	1.36363	0.0147745	0.0435221	Igf1/Gata3/Pdk1/Apoe/Dnaja4/Slit2/Nos3/Igf2/Map4k4/Dicer1/Gpi1/Rac1/Pparg/Snai2/Mecp2/Hif1a/Bmpr2/Macf1/Serpine1/Nfe2l2/Spr/Prkd2/Mef2c/Hdac9/Lgmn/Rock2/Rhob/Dab2ip/Evl/Calr/Capn7/Stat5a
P	GO:0140053	mitochondrial gene expression	165	0.328661	1.41644	0.0148649	0.0436689	Mpv17l2/Tfam/Mtrf1l/Mrpl14/Thap11/Wars2/Foxo3/Chchd1/Mrps24/Mrps33/Mrps18c/Trit1/Mrps9/Mrpl3/Mrps21/Mrpl21/Rbfox2/Mrpl50/Mrps6/Mrpl44/Mrps16/Malsu1/Mrpl22/Mrps17/Mrpl58/Rpl23/Mrps12/Tefm/Mrpl34/Ndufa7/Mrpl33/Mrpl20/Mrpl23/Mrps14/Dars2/Coa3/Mrps35/Shmt2/Mrpl10/Trmt10c/Mrps10/Rars2/Supv3l1/C1qbp/Mrps5/Mrpl27/Mrpl53/Mrps28/Ears2/Mrpl52/Fastkd1/Gfm2/Rmnd1/Mrpl4/Mrpl36/Mrpl15/Nsun4/Mettl4/Mtg1/Taco1/M…
P	GO:0072175	epithelial tube formation	97	0.368904	1.46286	0.0149078	0.0437193	Gata3/Ptk7/Fgf8/Luzp1/Sdc4/Dvl3/Hif1a/Stk3/Prkacb/Lrp6/Kdm6a/Ski/Hs2st1/Ctnnb1/Tmed2/Tfap2a/Rock2/Spint1/Cfl1/Coq7/Spint2/Gatad2a/Dvl2
P	GO:0007611	learning or memory	171	0.325937	1.40555	0.0149558	0.0437843	Igf1/Fen1/Vdac1/Mdk/Apoe/Kmt2a/Nps/Nptx2/Igf2/App/Nptn/Foxp2/Itgb1/Arf4/Cacna1e/Pgrmc1/Ntan1/Mecp2/Hif1a/Gatm/Atad1/Pak1/Ctnnd2/Spr/Trpm7/Mpv17/Aaas/Abi2/Mef2c/Ckap5/Lgmn/Ap1s2/Shisa7/Eif2ak4/B2m/Uba6/Nrxn3
P	GO:0097435	supramolecular fiber organization	475	0.257367	1.23232	0.0150401	0.0439554	Ush1c/Krt26/Eml2/Arhgap40/Plekhg2/Marcksl1/Cap1/Ppp1r9a/Apoe/Vbp1/Cd47/Ext1/Slit2/Prkcd/Tmsb4x/App/Cd2ap/Tle6/Sdc4/Elmo1/Colgalt1/Rhoq/Itgb1/Tpm1/Krt23/Tppp2/P3h1/Rac1/Arhgef1/Bax/Tchh/Pdlim3/Wasf3/Ttn/1110008P14Rik/Mecp2/Pfdn2/Efemp2/Fus/P4ha1/Smad4/Pak1/Zyx/Arpc3/Cdc42/Wasf1/Tmeff2/Actn1/Fkbp6/Spr/Pfdn4/Diaph3/Svil/Mzt1/Gas2l1/Abi2/Myo5a/Mef2c/Ooep/Hdac2/Ckap5/Katnbl1/Trdn/Rock2/B2m/Fchsd2/Ccdc…
P	GO:0046165	alcohol biosynthetic process	76	0.395589	1.50137	0.0151044	0.0440675	Nfkb1/Apoe/Pcbd2/Sod1/Prkaa2/Got1/Msmo1/Pts/Acer3/Cyp51/Qdpr/Scap/Acer2/Hsd17b7/Asah1/Spr/Lss/Cyp2r1
P	GO:0042129	regulation of T cell proliferation	87	0.375521	1.45386	0.0152018	0.0441997	Igf1/Igfbp2/H2-D1/H2-Q7/Igf2/Sdc4/Gnrh1/Tmem131l/Pnp/Il1a/H2-Q6/Peli1/Sos2/Il6st/Ctnnb1/Jak2/Lgals3/Ripk2/Slc4a2/Prnp/Selenok/Adk/H2-K1/Cd81/Tfrc/Stat5a
P	GO:0050890	cognition	194	0.315475	1.38074	0.0151984	0.0441997	Igf1/Fen1/Vdac1/Mdk/Apoe/Kmt2a/Nps/Nptx2/Grcc10/Igf2/App/Nptn/Foxp2/Itgb1/Gnas/Arf4/Cacna1e/Pgrmc1/Ntan1/Mecp2/Hif1a/Gatm/Atad1/Pak1/Ctnnd2/Spr/Dgcr2/Trpm7/Mpv17/Aaas/Abi2/Mef2c/Ckap5/Lgmn/Ap1s2/Shisa7/Eif2ak4/B2m/Uba6/Nrxn3
P	GO:0031669	cellular response to nutrient levels	158	0.333945	1.43273	0.0153581	0.0445779	Stk24/Ogt/Pmaip1/Gm4922/Prkaa2/Lamp2/Cdkn1a/Tcf7l2/Plin3/Usf1/Kat2b/Impact/Snai2/Hspa5/Cadps2/Ppard/Nfe2l2/Rrp8/Fads1/Foxo1/Kdm6a/Mybbp1a/Gas2l1/Pdia3/Nuak2/Lamtor1/Eif2ak4/Gabarapl2/Tnrc6a/Atg5/Kank2/Seh1l/Ireb2/Sec13/Usf2/Bmt2/Ywhaz/Ywhag
P	GO:0044703	multi-organism reproductive process	79	0.390969	1.49491	0.0154738	0.0448371	Ctsb/H2-D1/H2-Q7/Sod1/Ctsl/Tle6/Ube2a/Bmpr2/Ppard/Spr/Tmed2/Ooep/Pzp/A1cf/H2-K1/Calr/Polr1b/H3f3b/Stat5a/Ash1l/Aplf/Ythdf3/C1qbp/Arid1a/Arhgdib/Nr2f2/Arntl/Parp2/Men1/Sp1/Comt/9130016M20Rik
P	GO:0002700	regulation of production of molecular mediator of immune response	92	0.370797	1.46643	0.015516	0.0448827	Gata3/Mif/Bst2/H2-D1/H2-Q7/Trim6/Stx4a/Rbp4/Atad5/Apoa2/Gpi1/Mavs/H2-Q6/Hmces/Pkn1/Stk3/Shld1/Lacc1
P	GO:0006304	DNA modification	62	0.410409	1.51622	0.0155862	0.0450092	Gata3/Kmt2a/Dnmt3a/Tex15/Gnas/Ehmt1/Mecp2/Otud4/Alkbh2/A1cf/Usp9x/Dnmt3b/Bmi1/Hells/Mta2/Mphosph8/Ezh2/Hnrnpab/Gnasas1/Stpg1/Parp2
P	GO:0001837	epithelial to mesenchymal transition	87	0.375154	1.45244	0.0156211	0.0450334	Gata3/Cul7/Mdk/Fgf8/Acvr1/Trip10/Tcf7l2/Snai2/Hif1a/Isl1/Lrp6/Usf3/Smad4/Tiam1/Ctnnb1/Hdac2/Rock2/Smad2/Rbpj/Dab2ip/Dag1/Tgfbr1
P	GO:0071453	cellular response to oxygen levels	94	0.369188	1.46505	0.0156655	0.0450757	Pdk1/Eif4ebp1/Dnmt3a/Ogt/Egln1/Pdk3/P4hb/Pparg/Bax/Ccdc115/Atp6ap1/Hif1a/Suv39h2/Cpeb1/Ppard/Nfe2l2/Zfp36l1/Hp1bp3/Foxo1/Kdm6a/Usp19/Rock2/Rbpj/Tmem199/Fndc1/Ireb2/Scn2a/Rora
P	GO:0007159	leukocyte cell-cell adhesion	179	0.30629	1.32755	0.0156889	0.0450757	Igf1/Gata3/Igfbp2/Mdk/Dpp4/Cd47/H2-D1/Ext1/H2-Q7/Igf2/Sdc4/Gnrh1/Tmem131l/Itgb1/Pnp/Hspd1/Il1a/Socs6/H2-Q6/Peli1/Zbtb16/Il6st/Jak2/Podxl2/Lgals3/Ripk2/Arid1b/B2m/Smarcc1/Slc4a2/Prnp/Selenok/Adk/H2-K1/Cd81/Tfrc/Stat5a
P	GO:1903037	regulation of leukocyte cell-cell adhesion	161	0.31885	1.36863	0.0157723	0.0452389	Igf1/Gata3/Igfbp2/Mdk/Dpp4/Cd47/H2-D1/H2-Q7/Igf2/Sdc4/Gnrh1/Tmem131l/Pnp/Hspd1/Il1a/Socs6/H2-Q6/Peli1/Zbtb16/Il6st/Jak2/Lgals3/Ripk2/Arid1b/B2m/Smarcc1/Slc4a2/Prnp/Selenok/Adk/H2-K1/Cd81/Tfrc/Stat5a
P	GO:0062012	regulation of small molecule metabolic process	212	0.30473	1.34257	0.0158615	0.0454178	Igf1/Pdk1/Nfkb1/Apoe/Ogt/Pmaip1/Nos3/Sod1/Prkaa2/Malrd1/Igf2/App/Lepr/Tcf7l2/Pdk3/Bckdk/Atpsckmt/Apoc2/Pparg/Kat2b/Snai2/Scap/Hif1a/Epm2aip1/Ceacam2/Prmt3/Lacc1/Sik1/Ppard/Midn/Wdr5/Foxo1/Ndufc2/Slc7a7/Arpp19/Zbtb20/Acadm
P	GO:0030073	insulin secretion	147	0.328053	1.38232	0.0159179	0.0455027	Ncoa7/Cask/Pclo/Stx4a/Map4k4/Hmga1/Lepr/Rbp4/Tcf7l2/Nkx6-1/Gnas/Cacna1e/Rac1/Mcu/Klf7/Efna5/Hif1a/Stxbp5l/Eny2/Isl1/Dynll1/Ppard/Midn/Foxo1/Tiam1/Jak2/Myo5a/Slc16a1/Casr/Hadh/Smad2
P	GO:0002699	positive regulation of immune effector process	128	0.350084	1.44289	0.0159506	0.0455196	Nectin2/Gata3/Pdk1/Dpp4/Mif/H2-D1/H2-Q7/Trim6/Vamp8/Stx4a/Rbp4/Mbl2/Atad5/Pnp/Hspd1/Ptprj/Gpi1/Mavs/Stx7/H2-Q6/Hmces/Shld1/Lacc1/Pvr/Rap1a/Fgr/Ripk2/B2m/D6Wsu163e/Kmt5b/Pla2g3/H2-K1/Cd81/Tfrc/Stat5a/Mzb1/Cadm1/Pms2
P	GO:0000165	MAPK cascade	402	0.265454	1.25238	0.0160542	0.0457383	Igf1/Nenf/Nfkb1/Atp6ap2/Npr2/Apoe/Mif/Ndst1/Csk/Fgf8/Prkcd/Dok2/Sod1/Fbln1/Bank1/Igf2/App/Map4k4/Lmo3/Maged1/Fgd4/Lepr/Nptn/Ppm1l/Dvl3/Prdx1/Pak4/Fn1/Ptprj/Rac1/Pparg/Il1a/Irak4/Cdon/Igf1r/Rnf149/Uchl1/Dok3/Stk3/Psap/Map4k2/Dusp7/Ceacam2/Mapk7/Zmynd11/Smad4/Hdac3/Pak1/Zfp36l1/Zfp36l2/Cdc42/Foxo1/Hyal2/Tiam1/Prkd2/Acta2/Nup62/Ryk/St5/Ctnnb1/Dusp16/Jak2/Mef2c/Rap1a/Ripk2/Casr/Mfhas1/Lamtor1/Rock2/M…
P	GO:0051702	biological process involved in interaction with symbiont	74	0.396687	1.50669	0.0161181	0.0457667	Apoe/Fmr1/Mbl2/Hspd1/Fn1/Igf2r/Romo1/Cdc42/Cdk9/Ppib/Jak2/Nucks1/Zdhhc20/Eif2ak4/Rock2/Cfl1/Eea1/Tardbp/Hspa8/Fbxl2/Pcx
P	GO:0042273	ribosomal large subunit biogenesis	76	0.393396	1.49305	0.0160916	0.0457667	Noc2l/Rpl10/Rpl35/Nip7/Rpl23a/Pak1ip1/Brix1/Snu13/Rpl10a/Rpl14/Malsu1/Cinp/Nop16/Mrpl20/Rpl38/Rbm34/Rrp15/Gtpbp3/Rpl11/Nhp2/Heatr3/Rsl1d1/Rpf2/Rpl6/Nifk/Rsl24d1/Rpl35a/Traf7/Ddx18/Rpl24/Rpl5/Rpl26
P	GO:0002065	columnar/cuboidal epithelial cell differentiation	66	0.408587	1.53027	0.0162594	0.0460909	Smo/Pdk1/Ext1/Klf5/Fgf8/Nkx6-1/Dicer1/Yipf6/Hif1a/Serpine1/Il6st/Tubb5/Ctnnb1/Smad2/Bccip/Nfe2l1/Wdr77/Afdn/Cbfa2t2/B9d1/Nfib/Rheb
P	GO:0099175	regulation of postsynapse organization	96	0.359905	1.42374	0.0163273	0.0462062	Srcin1/Cdk5r1/Ppp1r9a/Apoe/Cask/App/Stau2/Adam10/Arf4/Homer1/Rbmx/Fyn/Tanc2/Pdlim5/Caprin2/Cdc42/Abhd17c/Sipa1l1/Ptprf/Tiam1/Abi2/Cfl1/Prnp/Hspa8/Nlgn1/Lrp8/Reln/Afdn/Nrxn1
P	GO:0007519	skeletal muscle tissue development	110	0.359968	1.45281	0.0166502	0.0469432	Hoxd9/Smo/Igf2bp1/Pop1/Klf5/Igf2/Mylpf/Mbnl1/Tcf7l2/Foxp2/Hivep3/Akirin1/Shox2/Homer1/Cdon/Bcl9/Ski/Svil/Ctnnb1/Foxn2/Usp19/Mef2c/Vps54/Hdac9
P	GO:0007612	learning	104	0.358465	1.43826	0.0166695	0.0469432	Vdac1/Kmt2a/Nps/Nptx2/App/Nptn/Foxp2/Itgb1/Arf4/Cacna1e/Pgrmc1/Mecp2/Hif1a/Atad1/Pak1/Ctnnd2/Spr/Mpv17/Aaas/Ckap5/Lgmn/Ap1s2/Eif2ak4/Uba6/Nrxn3/Elavl4/Reln/Nrxn1/Prkar2b/Slc24a2/Ythdf1/Shank1/Kras/1500004A13Rik
P	GO:0006605	protein targeting	242	0.296514	1.32358	0.0166707	0.0469432	Bcap31/Cdk5r1/Ogt/Syngr2/Ppp2r2b/Lamp2/Syngr1/Gipc1/Timm17b/Hspd1/Snx16/Ssr3/Hspa5/Msh5/Macf1/Fyn/Edem1/Pak1/Spcs2/Timm10/Romo1/Sec61b/Mtcl1/Arl6ip1/Spcs3/Cacng2/Zfand6/Tram1l1/Srp54a/Sec62/Vps54/Ndufa13/Pex7/Zdhhc20/Tomm5/Nup54/Golga7/Pam16/Prnp/Pex5/Hspa8/Sec61a2/Tomm7/Nlgn1/Usp9x/Zdhhc2/Ywhaz/Nucb1/Ywhag/Gsk3a/Vps8/Micall1/Dnajc19/Sec61g/Chchd4/Tomm20/Rpl11
P	GO:0010657	muscle cell apoptotic process	75	0.385919	1.46423	0.0167481	0.047038	Igf1/Pdk1/Mdk/Trip10/Dicer1/Dynlt1f/Dynlt1a/Pparg/Dynlt1c/Igf1r/Lrp6/Smad4/Nfe2l2/Slc25a4/Slc7a5/Jak2/Map2k4/Atg5/Dmpk/Fndc1/Grk2/Dynlt1b
P	GO:0002790	peptide secretion	172	0.317015	1.36434	0.0167597	0.047038	Ncoa7/Cask/Abca1/Pclo/Stx4a/Map4k4/Hmga1/Lepr/Rbp4/Tcf7l2/Nkx6-1/Gnas/Cacna1e/Rac1/Pparg/Mcu/Klf7/Efna5/Hif1a/Stxbp5l/Eny2/Isl1/Dynll1/Ppard/Midn/Foxo1/Tiam1/Mpv17/Jak2/Myo5a/Slc16a1/Casr/Hadh/Smad2
P	GO:0046323	glucose import	53	0.422363	1.50717	0.0167992	0.0470709	Igf1/Prkcd/Rhoq/Slc27a1/Adipor2/Nfe2l2/Appl1/Rap1a/Grk2/Ptpn11/Sirt6/Insr/Gsk3a/Irs2/Sorbs1/Mef2a/Prkci/Mapk14
P	GO:0019646	aerobic electron transport chain	50	0.426569	1.49727	0.0171277	0.0479124	Cycs/Ndufb6/Ndufc2/Cox5b/Cox7c/Cyct/Uqcrb/Ndufa8/Cox5a/Ndufa7/Uqcr11/Uqcrh/Ndufs6/Sdhc/Sdhd/Cyc1/Ndufb8/Ndufs7/Cox4i1/Cox6a1/Cox7a2
P	GO:0065002	intracellular protein transmembrane transport	50	0.425327	1.49291	0.017498	0.0488678	Timm17b/Hspd1/Hspa5/Romo1/Sec61b/Tram1l1/Srp54a/Sec62/Bcr/Pex7/Pam16/Pex5/Sec61a2/Tomm7/Usp9x/Dnajc19/Sec61g/Chchd4/Tomm20
P	GO:0030968	endoplasmic reticulum unfolded protein response	56	0.401296	1.44062	0.0175539	0.0489433	3110001I22Rik/Ccnd1/Bax/Hspa5/Pdia6/Parp16/Nfe2l2/Amfr/Tmed2/Ero1l/Ficd/Eif2ak4/Herpud2/Ern1/Tmem33/Atf6b/Ptpn2/Parp8/Eif2a/2310009A05Rik/Dnajc3
P	GO:0055006	cardiac cell development	62	0.408525	1.50926	0.0176644	0.04901	Igf1/Pop1/Trip10/Dicer1/Shox2/Ttn/Isl1/Pdlim5/Smad4/Cxadr/Pak1/Ddx39b/Slc25a4/Hdac2/Map2k4/Atg5/Maml1/Gsk3a/Bmpr1a/Mef2a
P	GO:0032368	regulation of lipid transport	80	0.386012	1.47863	0.0176508	0.04901	Eepd1/Furin/Apoe/Mif/Prkcd/Abca1/Apoa2/Apoc2/Pparg/Il1a/Bax/Abca8a
P	GO:0007219	Notch signaling pathway	103	0.360403	1.44019	0.0176186	0.04901	Gm364/Cdh6/Robo2/Galnt11/App/Mmp14/Got1/Ptp4a3/Dicer1/Adam10/Dtx3l/Snai2/Cntn6/Arrdc1/Mecp2/Llgl2/Perp/Tspan14/Il6st
P	GO:0009144	purine nucleoside triphosphate metabolic process	131	0.328748	1.36148	0.0177485	0.049163	Ndufb11/Ndufa1/Rhoq/Atp1b1/Pnp/Atp5g2/Atpsckmt/Atp5l/Slc25a13/Samhd1/Ndufb6/Stoml2/Ak2/Ndufc2/Ndufab1/Ndufa13/Impdh2/Nme1/Ndufb3/Ndufa11/Ndufa6/Atp5g3/Adk/Hspa8/Dguok/Atp5h/Ndufa8/Ndufb7/Ampd2/Ndufa7/Nudt5/Atp5g1/Gnai3/Nme2/Atp5k/Efl1/Ndufb4/Ndufs6/Map2k1/Sdhc/Dnm1l/Ndufc1/Itpa/Sdhd/Ndufb8/Atp5j2/Ndufs7/Vcp/Ndufa5/Ola1/Atp5a1/Ndufa2
P	GO:0007160	cell-matrix adhesion	108	0.339117	1.3618	0.0177999	0.0491861	Pdk1/Cask/Mmp14/Map4k4/Sdc4/Itgb1/Dicer1/Fn1/Ptprj/Rac1/Ldb1/Efna5/Thsd1/Efemp2/Macf1/Acer2/Serpine1/Zyx/Actn1/Trpm7/Tiam1/Ctnnb1/Bcr/Tesk2/Eda/Cfl1/Cttn/Tmem8b
P	GO:0030336	negative regulation of cell migration	161	0.316004	1.35641	0.0178148	0.0491861	Stk24/Dpp4/Apoe/Sinhcaf/Mif/Bst2/Ogt/Dnaja4/Slit2/Gnrh1/Cers2/Tpm1/Ptprj/Rac1/Pparg/Ptpru/Mecp2/Nisch/Adipor2/Ppard/Serpine1/Nfe2l2/Adarb1/Tmeff2/Hyal2/Mef2c/Hdac2/Bcr/Gcsam/Scai/Rhob/Dab2ip/Evl/Pkp2/Calr/Dag1
P	GO:0032024	positive regulation of insulin secretion	70	0.391327	1.47096	0.0181193	0.0499457	Ncoa7/Cask/Stx4a/Lepr/Rbp4/Tcf7l2/Nkx6-1/Gnas/Rac1/Mcu/Hif1a/Isl1/Dynll1/Ppard/Jak2/Casr
RS1	GO:0042303	molting cycle	67	-0.514051	-1.98319	0.000103298	0.0400878	Smad4/Zmpste24/Nipbl/Pias4/Lncpint/Nf1/Pum2/Nsun2/Naglu/Acvr1b/Trpv1/Mfsd12/Mreg/Ext1/Nom1/Trpc4ap/Numa1/Pdgfa/Tmem79/Clock/Apc/Rela/Lgr4/Hdac1/Mysm1/Trp63/Lgr5
RS1	GO:0042633	hair cycle	67	-0.514051	-1.98319	0.000103298	0.0400878	Smad4/Zmpste24/Nipbl/Pias4/Lncpint/Nf1/Pum2/Nsun2/Naglu/Acvr1b/Trpv1/Mfsd12/Mreg/Ext1/Nom1/Trpc4ap/Numa1/Pdgfa/Tmem79/Clock/Apc/Rela/Lgr4/Hdac1/Mysm1/Trp63/Lgr5
RS1	GO:0140241	translation at synapse	50	0.584371	1.97954	0.000161945	0.0400878	Rpl35/Rpl10a/Rpl14/Rpl23a/Rps14/Rplp2/Rpl36/Rps27/Rps15a/Rpl27/Rpl34/Rpl32/Rpl23/Rpl26/Rpl37/Rps24/Rpl17/Rpl10/Rpl35a/Rpl38/Rpl28/Rpl27a/Rps16/Rps11/Rpl12/Rpl7a/Rpl24/Rpl9/Rpl37a/Rpl22/Rps10/Rpl13a/Rps26/Rps12
RS1	GO:0140242	translation at postsynapse	50	0.584371	1.97954	0.000161945	0.0400878	Rpl35/Rpl10a/Rpl14/Rpl23a/Rps14/Rplp2/Rpl36/Rps27/Rps15a/Rpl27/Rpl34/Rpl32/Rpl23/Rpl26/Rpl37/Rps24/Rpl17/Rpl10/Rpl35a/Rpl38/Rpl28/Rpl27a/Rps16/Rps11/Rpl12/Rpl7a/Rpl24/Rpl9/Rpl37a/Rpl22/Rps10/Rpl13a/Rps26/Rps12
RS1	GO:0022404	molting cycle process	58	-0.523326	-1.96937	0.000120284	0.0400878	Smad4/Zmpste24/Pias4/Lncpint/Nf1/Pum2/Nsun2/Naglu/Acvr1b/Trpv1/Mfsd12/Mreg/Ext1/Nom1/Trpc4ap/Numa1/Pdgfa/Tmem79/Apc/Rela/Lgr4/Hdac1/Mysm1/Trp63/Lgr5
RS1	GO:0022405	hair cycle process	58	-0.523326	-1.96937	0.000120284	0.0400878	Smad4/Zmpste24/Pias4/Lncpint/Nf1/Pum2/Nsun2/Naglu/Acvr1b/Trpv1/Mfsd12/Mreg/Ext1/Nom1/Trpc4ap/Numa1/Pdgfa/Tmem79/Apc/Rela/Lgr4/Hdac1/Mysm1/Trp63/Lgr5
RS1	GO:0001942	hair follicle development	57	-0.525936	-1.96038	0.000183154	0.0400878	Smad4/Zmpste24/Pias4/Lncpint/Nf1/Pum2/Nsun2/Naglu/Acvr1b/Trpv1/Mfsd12/Mreg/Ext1/Nom1/Trpc4ap/Numa1/Pdgfa/Tmem79/Apc/Rela/Lgr4/Hdac1/Mysm1/Trp63/Lgr5
RS1	GO:0043242	negative regulation of protein-containing complex disassembly	70	-0.494805	-1.90666	0.000136222	0.0400878	Camsap2/Scaf8/Cib1/Svil/Apc2/Bmerb1/Ubqln4/Pik3ca/Spta1/Tmem39a/Lima1/Scaf4/Atxn7/Tpm1/Apc/Sptan1/Tpx2/Flii/Fgf13/Gsn
RS1	GO:0042982	amyloid precursor protein metabolic process	53	-0.526656	-1.93167	0.000210763	0.041005	Dlg1/Gga3/Gsk3a/Itm2a/Rock1/Adam17/Ntrk2/Spon1/Naglu/Bace1/Apoe/Flot2/Necab3/Necab2/Dyrk1a/Efna3/Aph1a/Ifngr1/Rela/Aph1c/Necab1
RS1	GO:0008217	regulation of blood pressure	84	0.52037	1.92067	0.000273417	0.0478753	Guca2b/Cpa3/Klk1b8/Klk1b26/Ext2/Npr3/Edn2/Klk1b9/Rnpep/Gja1/Acta2/Ren1/Cnr1/Ar/Klk1/P2rx2/Adra1a/Ppara/Tac1/Emilin1
RS2	GO:0008380	RNA splicing	240	-0.478226	-2.16165	1e-10	4.26e-08	Srsf3/Usp39/Txnl4b/Rbm5/Snrpn/Prpf4/Snrnp27/Pabpc1/Gemin4/Zmat5/Clns1a/Celf4/Snrpc/Hspa8/Sf3a2/Thoc1/Malat1/Taf5l/Ccnl2/Snrpe/U2af1/Smndc1/Cwc25/Clp1/Kat2b/Eif4a3/Sf3b1/Snrpb/Eny2/Sugp2/Ncl/Ddx17/Cwc15/Prpf40b/Fus/Gemin8/Alyref/Ik/Snrpg/Cdk13/Snrnp70/Strap/Lsm3/Luc7l2/Khdrbs1/Taf15/Rsrp1/Polr2a/Ddx39/Mtrex/Npm1/Cdk12/Hnrnpk/Rbm39/Trpt1/Acin1/Tra2b/Slc38a2/Supt20/Slu7/Taf9/Snrpf/Wbp11/Lsm8/Wbp4/Ci…
RS2	GO:0006396	RNA processing	449	-0.407157	-1.95674	1e-10	4.26e-08	Srsf3/Usp39/Trmt1/Txnl4b/Ddx4/Rbm5/Snrpn/Prpf4/Adad1/Sympk/Snrnp27/Pabpc1/Rpusd2/Gemin4/Zmat5/Clns1a/Ssb/Celf4/Nop53/Snrpc/Hspa8/Sf3a2/Thoc1/Malat1/Taf5l/Ccnl2/Snrpe/U2af1/Plcb1/Nudt21/Akap8l/Dnttip2/Naf1/Smndc1/Cwc25/Nsun6/Rpl5/Ccnb1/Mettl16/Clp1/Kat2b/Eif4a3/Sf3b1/Rpl10a/Adat2/Snrpb/Fip1l1/Eny2/Piwil2/Sugp2/Zmpste24/Ncl/Rpp30/Ddx17/Pop5/Cwc15/Prpf40b/Fus/Tdrkh/Gemin8/Alyref/Ik/Aars/Snrpg/Ago2/C…
RS2	GO:0006259	DNA metabolic process	452	-0.40015	-1.92475	1e-10	4.26e-08	Mbd4/Gsk3b/Actr2/Xrcc6/Hpf1/Kcnk2/Ccr6/Mus81/Pnp/Pole4/Smg6/Ilkap/Ing3/Oga/Pold2/0610010F05Rik/Smarcc1/Sub1/Ankrd17/Nop53/Orc6/Rad51d/Ascc3/Jmy/Ten1/Thoc1/Nhej1/Taf5l/Usp9x/Orc5/Dnaja3/Map2k7/Stn1/Paxip1/Fam168a/Cct4/Naf1/Baz2a/Spdya/Dscc1/Cacybp/Ccdc88a/Uvssa/Cct6a/Rad17/Kat2b/Smc6/Eny2/Ubr5/Spidr/Zmpste24/Usp47/Fus/1700020D05Rik/Hsp90aa1/Alyref/Il2/Supt16/Ccne2/Ube2t/Hfm1/Ccdc117/Rps3/Nipbl/Ari…
RS2	GO:0016071	mRNA metabolic process	375	-0.418036	-1.9707	1.39761e-10	4.46536e-08	Khdrbs3/Rbbp6/Mex3d/Tent2/Tdrd6/Srsf10/Lmntd2/Habp4/Srsf7/Lncbate1/Zcchc7/Ythdf2/Igf2bp3/Srsf3/Usp39/Txnl4b/Rbm5/Smg6/Snrpn/Prpf4/Sympk/Ccr4/Snrnp27/Pabpc1/Rpusd2/Gemin4/Nanos3/Zmat5/Clns1a/Ssb/Celf4/Nbas/Irf3/Snrpc/Hspa8/Smg7/Sf3a2/Eif4enif1/Thoc1/Malat1/Snrpe/U2af1/Plcb1/Nudt21/Dcp1a/Vim/Dnajb11/Akap8l/Anxa2/Smndc1/Cwc25/Dazl/Ccnb1/Mettl16/Clp1/Eif4a3/Sf3b1/Snrpb/Fip1l1/Sugp2/Ncl/Plekhn1/Elavl1…
RS2	GO:0000375	RNA splicing, via transesterification reactions	161	-0.509127	-2.17119	1.18845e-09	1.89855e-07	Srsf3/Usp39/Txnl4b/Rbm5/Snrpn/Prpf4/Gemin4/Clns1a/Celf4/Snrpc/Hspa8/Sf3a2/Malat1/Snrpe/U2af1/Cwc25/Eif4a3/Sf3b1/Snrpb/Ncl/Ddx17/Cwc15/Prpf40b/Gemin8/Ik/Snrpg/Cdk13/Snrnp70/Strap/Lsm3/Luc7l2/Khdrbs1/Rsrp1/Ddx39/Npm1/Hnrnpk/Rbm39/Acin1/Tra2b/Slu7/Snrpf/Lsm8/Wbp4/Cirbp/Setx/Snrnp35/Qk/Sf3b2/Fam172a/Srrm2/Psip1/Ppie
RS2	GO:0000377	RNA splicing, via transesterification reactions with bulged adenosine as nucleophile	161	-0.509127	-2.17119	1.18845e-09	1.89855e-07	Srsf3/Usp39/Txnl4b/Rbm5/Snrpn/Prpf4/Gemin4/Clns1a/Celf4/Snrpc/Hspa8/Sf3a2/Malat1/Snrpe/U2af1/Cwc25/Eif4a3/Sf3b1/Snrpb/Ncl/Ddx17/Cwc15/Prpf40b/Gemin8/Ik/Snrpg/Cdk13/Snrnp70/Strap/Lsm3/Luc7l2/Khdrbs1/Rsrp1/Ddx39/Npm1/Hnrnpk/Rbm39/Acin1/Tra2b/Slu7/Snrpf/Lsm8/Wbp4/Cirbp/Setx/Snrnp35/Qk/Sf3b2/Fam172a/Srrm2/Psip1/Ppie
RS2	GO:0000398	mRNA splicing, via spliceosome	161	-0.509127	-2.17119	1.18845e-09	1.89855e-07	Srsf3/Usp39/Txnl4b/Rbm5/Snrpn/Prpf4/Gemin4/Clns1a/Celf4/Snrpc/Hspa8/Sf3a2/Malat1/Snrpe/U2af1/Cwc25/Eif4a3/Sf3b1/Snrpb/Ncl/Ddx17/Cwc15/Prpf40b/Gemin8/Ik/Snrpg/Cdk13/Snrnp70/Strap/Lsm3/Luc7l2/Khdrbs1/Rsrp1/Ddx39/Npm1/Hnrnpk/Rbm39/Acin1/Tra2b/Slu7/Snrpf/Lsm8/Wbp4/Cirbp/Setx/Snrnp35/Qk/Sf3b2/Fam172a/Srrm2/Psip1/Ppie
RS2	GO:0051276	chromosome organization	264	-0.446866	-2.04073	8.67631e-10	1.89855e-07	Sun1/Cenpw/Zwilch/Xrcc6/Nup107/Smg6/Trappc12/Ube2u/Kntc1/Smarcc1/Sub1/Pibf1/Rad51d/Cenpi/Ascc3/Ten1/Chmp4b/Map2k7/Stn1/Hspa2/Rae1/Anxa1/Akap8l/Cct4/Naf1/Spdya/Dscc1/Ccnb1/Cct6a/Kat2b/Smc6/Lsm14a/Zmpste24/Rhoa/Hsp90aa1/Nudt16/Ik/Ccne2/Cenpp/Tex14/Nipbl/Arid2/Meioc/Fbxw7/Uchl5/Morc2a/Atf7ip2/Pcna/Nop10/H3f3b/H2afy/Brd7/Nasp/Tex15/Meikin/Acin1/Cct8/Tpr/Senp6/Cdc20/Recql5/Shcbp1l/Ptges3/Tex12/Nudc/Sm…
RS2	GO:0006397	mRNA processing	252	-0.446443	-2.02417	4.92184e-09	6.98901e-07	Srsf3/Usp39/Txnl4b/Rbm5/Snrpn/Prpf4/Sympk/Snrnp27/Pabpc1/Rpusd2/Gemin4/Zmat5/Clns1a/Celf4/Snrpc/Hspa8/Sf3a2/Thoc1/Malat1/Snrpe/U2af1/Plcb1/Nudt21/Akap8l/Smndc1/Cwc25/Ccnb1/Clp1/Eif4a3/Sf3b1/Snrpb/Fip1l1/Sugp2/Ncl/Ddx17/Cwc15/Prpf40b/Gemin8/Alyref/Ik/Snrpg/Cdk13/Snrnp70/Strap/Lsm3/Luc7l2/Khdrbs1/Rsrp1/Ddx39/Mtrex/Npm1/Cdk12/Hnrnpk/Rbm39/Pcbp1/Acin1/Tra2b/Slu7/Snrpf/Wbp11/Lsm8/Wbp4/Cirbp/Setx/Snrnp…
RS2	GO:0140013	meiotic nuclear division	100	-0.572531	-2.29978	5.58508e-09	7.13773e-07	Sun1/Gsk3b/Actr2/Mus81/Ddx4/Zfy2/Ubb/Rad51d/Rps27a/Plcb1/Ccnb2/Hspa2/Sirt2/Dazl/Spdya/Piwil2/Tdrkh/Ccne2/Hfm1/Tex14/Psmd13/Tesmin/Slc25a31/Meioc/Dmrtc2/Npm1/Tex15/Meikin/Cks2/Psma8/Cdc20/Shcbp1l/Zfp541/Tex12/Hormad1/Sycp1/Mov10l1/Top2a/Sycp2/Sycp3
RS2	GO:0006325	chromatin organization	319	-0.412262	-1.91663	1.05013e-08	1.22006e-06	Gatad2b/Paxip1/Flicr/Chd2/Sirt2/Phf8/Baz2a/Kat2b/Sf3b1/Supt5/Eny2/Hist2h3c2/Ubr5/Zmpste24/Gpx1/Spi1/Tbl1xr1/Rcor1/Supt16/Cenpp/H2afv/Zfp110/Nipbl/Arid2/Bend3/Dmrtc2/Tasor2/Kdm5b/Uchl5/H2afz/Hmg20a/Brca1/Nap1l1/Znfx1/Morc2a/Atf7ip2/Jarid2/Npm1/H3f3b/Hmgn1/H2afy/Brd2/Brd7/Nasp/Tex15/Tpr/Selenof/Pwwp3a/Sfmbt1/Fam172a/Hist2h3c1/Anp32b/Smarca5/Sycp1/Psip1/Rbbp7/Sycp3/Hdac1/Tasor
RS2	GO:0071824	protein-DNA complex organization	367	-0.392969	-1.84936	1.69831e-08	1.8087e-06	Trmt112/Ep400/Chd1l/Lrif1/Bag6/Rb1/Cenpk/Kdm3a/Ezh2/Tssk6/Gsk3b/Cenpw/0610010K14Rik/Hdac11/Hpf1/Trappc12/Pwwp2b/Ing3/Mbd3/Cbx5/Kntc1/Hdac4/Smarcc1/Zfy2/Bcor/Med30/Cenpi/Gatad2b/Paxip1/Flicr/Chd2/Sirt2/Phf8/Baz2a/Kat2b/Sf3b1/Supt5/Eny2/Hist2h3c2/Ubr5/Zmpste24/Gpx1/Spi1/Tbl1xr1/Rcor1/Supt16/Cenpp/H2afv/Zfp110/Med24/Nipbl/Arid2/Bend3/Dmrtc2/Dr1/Tasor2/Kdm5b/Uchl5/H2afz/Hmg20a/Brca1/Nap1l1/Znfx1/Morc…
RS2	GO:0010638	positive regulation of organelle organization	244	-0.432958	-1.9539	2.66121e-08	2.61617e-06	Togaram1/Braf/Sorbs3/Vps35/Cep135/Igf1/Plcb1/Ift20/Pde4dip/Map2k7/Ift88/Anxa1/Sirt2/Cct4/Naf1/Cenpj/Dazl/Ccdc88a/Cct6a/Akap9/G3bp1/Piwil2/Rhoa/C2cd5/Zmynd10/Id1/Rims2/Rps3/S100a10/Sept7/Uchl5/Morc2a/Atf7ip2/Wipi1/Npm1/H2afy/Egf/Cct8/Add3/Dync1h1/Tpr/Cdc20/Shcbp1l/Fbxo7/Atr/Cdc42ep3/Tasor/Dcn/Gsn
RS2	GO:0048232	male gamete generation	429	-0.366963	-1.75918	3.10887e-08	2.83795e-06	Catsperd/Ccdc33/Armc12/Scmh1/Neurl1a/Pebp1/Iqcg/Tssk2/Ccdc34/Arid4a/Ift27/Spata20/Tssk3/Pcsk4/Odf2/Kctd19/Galnt3/Ube2j1/Yif1b/Acsbg2/Cfap58/Nup210l/1110017D15Rik/Slc22a16/Rhox8/Fam71f2/Fam71f1/Calr3/Cfap61/Sept4/Limk2/Spag4/Sppl2c/Axdnd1/Tdrd6/Atat1/Tbc1d21/Bag6/Spata18/Pithd1/Tdrd1/Hook1/Kdm3a/4932438A13Rik/Tbc1d20/Spem1/Dnah1/Tssk6/Gm1993/Ythdf2/Sun1/Immp2l/Tcp11/Ccr6/Spag6/Ddx4/Nphp1/Clgn/Nect…
RS2	GO:0048285	organelle fission	239	-0.430685	-1.94544	3.91779e-08	3.33795e-06	Ccsap/Zbtb11/Knstrn/Mcu/Ube2s/Chmp2a/Kif3b/Chmp6/Cep63/Slc25a46/Brdt/Kif2c/Cdc14b/Smc3/Rcc1/Pebp1/Ankrd53/Ripor2/Lpin1/Mtfr1/Kctd19/Pink1/Hspa1a/Calr/March5/Psmg2/Smc4/Fam49b/Wapl/Bag6/Kdr/Rb1/Cenpk/Sun1/Gsk3b/Actr2/Zwilch/Mus81/Ddx4/Kntc1/Mfn1/Zfy2/Ubb/Pibf1/Bmp7/Rad51d/Cenpi/Vps35/Chmp4b/Rps27a/Igf1/Plcb1/Ccnb2/Hspa2/Sirt2/Akap8l/Dazl/Spdya/Ccnb1/Kat2b/Lsm14a/Piwil2/Rhoa/Tdrkh/Ik/Ccne2/Hfm1/Tex…
RS2	GO:2000026	regulation of multicellular organismal development	498	-0.359905	-1.74013	4.61339e-08	3.68494e-06	Slc25a4/Jag1/Tnfrsf21/Apoh/Mapk8/Col4a2/Fzd3/Tlr9/Bag6/Kdr/Rab14/Rb1/Bad/Pithd1/Gpd2/Ezh2/Map6/Ythdf2/Gsk3b/Ccnd1/Actr2/Hipk2/Xrcc6/Kcnk2/Pax2/Pnp/Fkbpl/Comp/Ano6/Pkm/Trpm4/Yap1/Ace/Cip2a/Ccr4/Jak1/H2-Aa/Ccl5/Mfn1/Smarcc1/Proc/Zfpm1/Rfx3/Srf/Bmp7/Sox6/Tiam1/Gtf2i/Bmp2k/Adgrl2/Braf/Pim1/Igf1/Lrrtm3/Plcb1/Stau2/Anxa1/Dpysl5/Vim/Ptprm/Dnajb11/Sirt2/Cftr/Anxa2/Ghr/Rxrb/Tgif1/Ccnb1/Il1rap/Metrn/Zmpste…
RS2	GO:1903046	meiotic cell cycle process	109	-0.535997	-2.18663	5.25074e-08	3.94732e-06	Ythdf2/Sun1/Gsk3b/Actr2/Mus81/Ddx4/Zfy2/Ubb/Rad51d/Rps27a/Plcb1/Ccnb2/Hspa2/Sirt2/Dazl/Spdya/Piwil2/Tdrkh/Ccne2/Hfm1/Tex14/Psmd13/Tesmin/Slc25a31/Meioc/Dmrtc2/Npm1/Tex15/Meikin/Cks2/Psma8/Cdc20/Shcbp1l/Zfp541/Tex12/Hormad1/Sycp1/Mov10l1/Top2a/Sycp2/Sycp3
RS2	GO:0007276	gamete generation	489	-0.352122	-1.70239	6.65408e-08	4.7244e-06	Catsperd/Ccdc33/Armc12/Scmh1/Neurl1a/Pebp1/Iqcg/Tssk2/Ccdc34/Arid4a/Ift27/Spata20/Tssk3/Pcsk4/Odf2/Rnf2/Kctd19/Galnt3/Ube2j1/Yif1b/Acsbg2/Cfap58/Nup210l/1110017D15Rik/Slc22a16/Rhox8/Fam71f2/Fam71f1/Calr3/Cfap61/Sept4/Klf17/Limk2/Spag4/Sppl2c/Axdnd1/Tdrd6/Atat1/Tbc1d21/Bag6/Spata18/Eif2s2/Pithd1/Tdrd1/Hook1/Kdm3a/4932438A13Rik/Tbc1d20/Spem1/Dnah1/Tssk6/Gm1993/Ythdf2/Sun1/Immp2l/Tcp11/Ccr6/Spag6/Dd…
RS2	GO:0034097	response to cytokine	271	-0.414522	-1.89469	7.25899e-08	4.88263e-06	Zmynd15/Socs1/Daxx/Flnb/Tuba1b/Calm1/Zfp36l1/Rpl3/Ripor2/Eif4a2/Ctr9/Otud4/Ccr7/Irak3/Rffl/Sh2b2/Nfkb1/Eif4e2/Mapkapk2/Mcl1/Hipk1/Tnfrsf21/Hsp90ab1/Pcolce/Cdc37/Acsl1/Bad/Dcst1/Kdm3a/Srsf7/Ptprn/Timp2/Ythdf2/Bspry/Gsk3b/Actr2/Ctbp2/Srsf3/Rplp0/Bst2/Yap1/Tuba1a/Mrpl15/Pfkp/Jak1/H2-Aa/Ccl5/Hdac4/Lims1/Spock2/Appl1/Srf/Irf3/Tollip/Lrch1/Sox1/Dnaja3/Plcb1/Map2k7/Klf5/Flicr/Trim44/Anxa1/Vim/Sbno2/Ghr/…
RS2	GO:0010628	positive regulation of gene expression	439	-0.365285	-1.75504	1.01724e-07	6.50019e-06	Meltf/Dnaja4/Calr/Mapkapk2/Larp1/Fam71e1/Khdrbs3/Mdm2/Jag1/Fam49b/Eno1b/Mapk8/Trmt112/Dhx58/Panx2/Tlr9/Lmntd2/Habp4/Kdm3a/Tmed2/Hras/Dgcr8/Ythdf2/Gsk3b/Plp1/Igf2bp3/Uhmk1/Pnp/Kpna6/Pkm/Hfe/Yap1/Gpi1/Sptbn1/Slc24a4/Ccr4/Ccl5/Lims1/Appl1/Zfpm1/Pibf1/Bmp7/H2-K1/Clns1a/Ssb/Celf4/Nbas/Irf3/Braf/Hspa8/Vps35/Gsdmd/Eif4enif1/Iqgap3/Igf1/Arrdc4/Plcb1/Paxip1/Clec3b/Anxa1/Vim/Phf8/Dazl/Rpl5/Fubp1/Mettl16/Ei…
RS2	GO:0006338	chromatin remodeling	238	-0.423507	-1.91131	1.49832e-07	8.70389e-06	Gatad2b/Paxip1/Chd2/Sirt2/Phf8/Baz2a/Kat2b/Sf3b1/Supt5/Hist2h3c2/Ubr5/Zmpste24/Gpx1/Spi1/Supt16/Cenpp/Zfp110/Nipbl/Arid2/Bend3/Dmrtc2/Tasor2/Kdm5b/Uchl5/Brca1/Nap1l1/Znfx1/Morc2a/Atf7ip2/Jarid2/Npm1/H3f3b/H2afy/Brd2/Brd7/Nasp/Tex15/Tpr/Fam172a/Hist2h3c1/Anp32b/Smarca5/Psip1/Rbbp7/Hdac1/Tasor
RS2	GO:0010629	negative regulation of gene expression	453	-0.357603	-1.7213	1.43222e-07	8.70389e-06	Mdm2/Mex3d/Tent2/Tnfrsf21/Rack1/Dhx58/Tdrd6/Srsf10/Kdr/Rb1/Tdrd1/Srsf7/Cuedc2/Ezh2/Hras/Zcchc7/Dgcr8/Ythdf2/Gsk3b/Igf2bp3/Srsf3/Ddx4/Hfe/Smg6/Bst2/Yap1/Ndrg2/Ace/Mbd3/Git1/Ccr4/Pabpc1/Hdac4/Nanos3/Zfpm1/Helz/Pibf1/Ssb/Celf4/Nbas/Xpo5/Vps35/Smg7/Eif4enif1/Thoc1/Iqgap3/Igf1/Unk/Dcp1a/Anxa1/Vim/Pick1/Phf8/Dazl/Ghr/Baz2a/Tgif1/Ccnb1/Mettl16/Clp1/Kat2b/Eif4a3/Lsm14a/Piwil2/Ubr5/Zmpste24/Ncl/Ireb2/Zpbp…
RS2	GO:0007283	spermatogenesis	419	-0.360308	-1.72121	2.07495e-07	1.15295e-05	Catsperd/Ccdc33/Armc12/Scmh1/Neurl1a/Pebp1/Iqcg/Tssk2/Ccdc34/Arid4a/Ift27/Spata20/Tssk3/Pcsk4/Odf2/Galnt3/Ube2j1/Yif1b/Acsbg2/Cfap58/Nup210l/1110017D15Rik/Slc22a16/Rhox8/Fam71f2/Fam71f1/Calr3/Cfap61/Sept4/Limk2/Spag4/Sppl2c/Axdnd1/Tdrd6/Atat1/Tbc1d21/Bag6/Spata18/Pithd1/Tdrd1/Hook1/Kdm3a/4932438A13Rik/Tbc1d20/Spem1/Dnah1/Tssk6/Gm1993/Ythdf2/Sun1/Immp2l/Tcp11/Ccr6/Spag6/Ddx4/Nphp1/Clgn/Nectin2/Zfp…
RS2	GO:0006260	DNA replication	123	-0.506126	-2.09136	2.32503e-07	1.23808e-05	Rbbp6/Mapk8/Wapl/Hras/Mus81/Pole4/Ilkap/Pold2/Ankrd17/Orc6/Thoc1/Orc5/Dnaja3/Stn1/Dscc1/Cacybp/Ccdc88a/Rad17/Zmpste24/Alyref/Supt16/Ccne2/Uchl5/Brca1/Pcna/Npm1/Nasp/Egf/Cst3/Senp2/Rbbp8/Jun/Recql5/Id3/Smarca5/Atr/Rbbp7
RS2	GO:0000280	nuclear division	205	-0.439629	-1.93319	2.92213e-07	1.49379e-05	Sun1/Gsk3b/Actr2/Zwilch/Mus81/Ddx4/Kntc1/Zfy2/Ubb/Pibf1/Bmp7/Rad51d/Cenpi/Chmp4b/Rps27a/Igf1/Plcb1/Ccnb2/Hspa2/Sirt2/Akap8l/Dazl/Spdya/Ccnb1/Kat2b/Lsm14a/Piwil2/Rhoa/Tdrkh/Ik/Ccne2/Hfm1/Tex14/Psmd13/Tesmin/Nipbl/Slc25a31/Meioc/Dmrtc2/Npm1/Tex15/Egf/Meikin/Cks2/Psma8/Tpr/Cdc20/Shcbp1l/Zfp541/Tex12/Nudc/Smarca5/Hormad1/Sycp1/Mov10l1/Top2a/Sycp2/Sycp3
RS2	GO:0007292	female gamete generation	73	-0.579002	-2.20385	3.95627e-07	1.94466e-05	Tdrd6/Tdrd1/Ythdf2/Immp2l/Nanos3/Ubb/Rps27a/Igf1/Plcb1/Ccnb2/Sirt2/Dazl/Spdya/Ccnb1/Piwil2/Tdrkh/Taf4b/Hfm1/Meioc/H3f3b/Meikin/Tdrd7/Stk31/Hormad1/Top2a/Sycp2/Sycp3
RS2	GO:0051321	meiotic cell cycle	143	-0.478314	-1.99782	4.21728e-07	1.99618e-05	Gm1993/Ythdf2/Sun1/Gsk3b/Actr2/Mus81/Ddx4/Clgn/Zfy2/Ubb/Rad51d/Rps27a/Plcb1/Ccnb2/Hspa2/Sirt2/Dazl/Spdya/Piwil2/Tdrkh/Ccne2/Hfm1/Tex14/Gm28510/Psmd13/Tesmin/Gm21095/Slc25a31/Meioc/Dmrtc2/Npm1/Tex15/Meikin/Cks2/Psma8/Rbbp8/Cdc20/Shcbp1l/Zfp541/Tex12/H2afx/Hormad1/Sycp1/Mov10l1/Top2a/Sycp2/Sycp3
RS2	GO:0006281	DNA repair	264	-0.404774	-1.84851	4.64365e-07	2.11949e-05	Mbd4/Actr2/Xrcc6/Hpf1/Mus81/Pnp/Ing3/Pold2/Smarcc1/Nop53/Rad51d/Ascc3/Jmy/Nhej1/Taf5l/Paxip1/Fam168a/Uvssa/Rad17/Kat2b/Smc6/Eny2/Ubr5/Spidr/Zmpste24/Usp47/Fus/1700020D05Rik/Supt16/Ube2t/Ccdc117/Rps3/Nipbl/Arid2/Meioc/Fbxw7/Uchl5/Brca1/Pcna/Npm1/Hmgn1/H2afy/Brd7/Tex15/Parpbp/Supt20/Taf9/Sem1/Pwwp3a/Rbbp8/Setx/Recql5/Tex12/Smarca5/H2afx/Atr/Sycp1/Sycp3
RS2	GO:1902679	negative regulation of RNA biosynthetic process	498	-0.34478	-1.667	4.914e-07	2.16555e-05	Ccnd1/Hipk2/Sufu/Glrp1/Xrcc6/Ctbp2/Pax2/Nrip2/Zfp296/Yap1/Mbd3/Cbx5/Hdac4/Nelfb/Lims1/Bcor/Txn1/Zfpm1/Rfx3/Srf/Zfp128/Bmp7/Sox6/Nop53/Fnip1/Fam220a/Hspa8/Sorbs3/Hbp1/Sox1/Sap30l/Dnaja3/Plcb1/Gatad2b/Klf5/Bach2/Hr/Sbno2/Sirt2/Pitx2/Ube2i/Baz2a/Tgif1/Clp1/Zfp239/Kat2b/Supt5/Usp47/Tle5/Spi1/Tbl1xr1/Zbtb46/1700020D05Rik/Scml4/Rcor1/Cenpf/Sarnp/Phf6/Crebzf/Strap/Id1/Sumo2/Khdrbs1/Bclaf1/Barx2/Nipbl/Be…
RS2	GO:0071345	cellular response to cytokine stimulus	245	-0.413934	-1.86889	6.3024e-07	2.68482e-05	Daxx/Flnb/Tuba1b/Calm1/Zfp36l1/Rpl3/Ripor2/Eif4a2/Ctr9/Otud4/Ccr7/Irak3/Rffl/Sh2b2/Nfkb1/Eif4e2/Hipk1/Tnfrsf21/Hsp90ab1/Pcolce/Cdc37/Acsl1/Bad/Dcst1/Kdm3a/Srsf7/Ptprn/Ythdf2/Bspry/Gsk3b/Actr2/Ctbp2/Srsf3/Rplp0/Yap1/Mrpl15/Pfkp/Jak1/Ccl5/Hdac4/Lims1/Spock2/Appl1/Irf3/Tollip/Lrch1/Sox1/Dnaja3/Plcb1/Map2k7/Klf5/Flicr/Trim44/Vim/Sbno2/Ghr/Ext1/Cacybp/Il1rap/Lsm14a/Ncl/Rhoa/Spi1/Nme7/Ecm1/Il2/Tex14/Il…
RS2	GO:0022412	cellular process involved in reproduction in multicellular organism	320	-0.383976	-1.78498	8.37717e-07	3.45356e-05	Catsperd/Armc12/Spam1/Neurl1a/Pebp1/Adam1a/Iqcg/Tssk2/Tssk3/Pcsk4/Rnf2/Kctd19/Lyzl6/Ube2j1/Yif1b/Cfap58/Nup210l/Fam71f2/Fam71f1/Cfap61/Sept4/Sppl2c/Axdnd1/4930451I11Rik/Tdrd6/Tbc1d21/Eif2s2/Dcst1/Pithd1/Tdrd1/Hook1/Kdm3a/Tbc1d20/Spem1/Dnah1/Tssk6/Gm1993/Ythdf2/Tcp11/Ccr6/Spag6/Ddx4/Nphp1/Nectin2/Dcst2/Adad1/Fscn3/Zfy2/Nanos3/Ubb/Spaca5/Rps27a/Igf1/Cd9/Plcb1/Ccnb2/Hspa2/Stau2/Ift88/Sirt2/Cftr/Dazl…
RS2	GO:0051604	protein maturation	242	-0.405562	-1.83118	8.82932e-07	3.52621e-05	Hspa9/Pcsk4/Adamts3/Timm17a/Tbca/Tescl/Hspa1a/Meltf/Dnaja4/Calr/Hspe1/Calr3/Cct8l1/Mdm2/Asrgl1/Eno1b/Ppib/Apoh/Hsp90ab1/Cdc37/Dnajb8/Bad/Dhps/Sec11a/Naa80/Ranbp2/Immp2l/Ttc4/Comp/Clgn/F11/Ace/Naa15/Fkbp8/Dnajc25/Dnaja1/Hspa8/Vps35/Ppih/Dnaja3/Hspa13/Clec3b/Hspa2/Ift88/Dnajb11/Cct4/Cct6a/Kat2b/Zmpste24/Ahsa2/Cyfip2/Ubac1/Hsp90aa1/Unc45a/St13/Zmynd10/Naglu/Dnajc3/B2m/Hsp90b1/S100a10/Pfdn6/Ciao2b/Dy…
RS2	GO:0006974	DNA damage response	404	-0.354674	-1.68475	2.34241e-06	9.07152e-05	Mcl1/Hipk1/Rbbp6/Mdm2/Smc4/Ep400/Chd1l/Bag6/Spata18/Bad/Spindoc/Bcl2a1a/Zswim7/Topors/Dcun1d5/Mbd4/Ccnd1/Actr2/Immp2l/Hipk2/Xrcc6/Hpf1/Mus81/Pnp/Yap1/Ing3/Macrod1/Cbx5/Pold2/Smarcc1/Nop53/Rad51d/Ascc3/Jmy/Thoc1/Nhej1/Taf5l/Paxip1/Chd2/Fam168a/Spdya/Macrod2/Uvssa/Rad17/Kat2b/Smc6/Eny2/Ubr5/Spidr/Ube2e2/Zmpste24/Usp47/Fus/1700020D05Rik/Vav3/Supt16/Ube2t/Ccdc117/Bclaf1/Rps3/Nipbl/Arid2/Meioc/Fbxw7/C…
RS2	GO:0022618	protein-RNA complex assembly	109	-0.496853	-2.02694	2.54508e-06	9.44443e-05	Tdrd6/Srsf10/Eif2s2/Usp39/Rplp0/Rbm5/Mrps7/Ckap5/Gemin4/Clns1a/Celf4/Nop53/Snrpc/Sf3a2/Snrpe/Nudt21/Nufip1/Naf1/Rpl5/Clp1/Sf3b1/Eif3d/Snrpb/Gemin8/Hsp90aa1/Snrpg/Ago2/Strap/Luc7l2/Dhx30/Rsrp1/Slu7/Taf9/Snrpf/Setx/Ptges3/Atr/Psip1
RS2	GO:0033044	regulation of chromosome organization	120	-0.485501	-1.99961	2.5865e-06	9.44443e-05	Smg6/Trappc12/Ube2u/Kntc1/Smarcc1/Sub1/Ten1/Map2k7/Stn1/Cct4/Naf1/Ccnb1/Cct6a/Kat2b/Ik/Tex14/Arid2/Uchl5/Morc2a/Atf7ip2/H3f3b/H2afy/Brd7/Cct8/Tpr/Senp6/Cdc20/Shcbp1l/Smarca5/Atr/Top2a/Tasor
RS2	GO:0045944	positive regulation of transcription by RNA polymerase II	465	-0.337263	-1.62696	2.78116e-06	9.87313e-05	Setd3/Hras/Mef2b/Gsk3b/Actr2/Hipk2/Xrcc6/Ctbp2/Pax2/Kpna6/Pkm/Yap1/Pwwp2b/Slc39a1/Bcl9/Hdac4/Smarcc1/Hsf2/Sub1/Zfpm1/Rfx3/Srf/Bmp7/Sox6/Med30/Gtf2i/Irf3/Zfp982/Sox1/Igf1/Paxip1/Fosb/Klf5/Nufip1/Sbno2/Sirt2/Pitx2/Akap8l/Prdm15/Anxa2/Naf1/Phf8/Pou2f3/Rxrb/Kat2b/Eif4a3/Sf3b1/Cavin4/Supt5/Ncl/Ddx17/Tcea1/Spi1/Tbl1xr1/Lpin3/Il2/Taf4b/Ago2/Cdk13/Crebzf/Sumo2/Mydgf/Bclaf1/Med24/Barx2/Wwox/Nipbl/Arid2/Ml…
RS2	GO:0007178	transmembrane receptor protein serine/threonine kinase signaling pathway	134	-0.46828	-1.9451	3.23558e-06	0.000108224	Kdr/Smad6/Nrep/Rbpms/Hipk2/Comp/Hfe/Sptbn1/Fkbp8/Sub1/Appl1/Zfp128/Bmp7/Sap30l/Usp9x/Dcp1a/Vim/Tgif1/Ext1/Sost/Itgb5/Spi1/Sulf1/Strap/Ilk/Id1/Bmp8a/Chst11/Htra3/Fos/Smad4/Bmp8b/Runx2/Jun/Col1a2/Hspa5/Ltbp4/Rbbp7/Hdac1
RS2	GO:0051052	regulation of DNA metabolic process	240	-0.403644	-1.82453	3.18571e-06	0.000108224	Gsk3b/Actr2/Kcnk2/Pnp/Smg6/Ilkap/Ing3/Oga/Smarcc1/Sub1/Ankrd17/Ten1/Thoc1/Taf5l/Usp9x/Orc5/Map2k7/Stn1/Paxip1/Fam168a/Cct4/Naf1/Baz2a/Dscc1/Cacybp/Ccdc88a/Cct6a/Rad17/Kat2b/Eny2/Spidr/Zmpste24/Fus/Hsp90aa1/Alyref/Il2/Ccdc117/Rps3/Arid2/Uchl5/Brca1/Pcna/Npm1/Brd7/Tex15/Egf/Parpbp/Supt20/Cct8/Taf9/Cst3/Senp2/Jun/Recql5/Ptges3/Id3/Smarca5/Atr
RS2	GO:0022613	ribonucleoprotein complex biogenesis	240	-0.402779	-1.82062	3.30261e-06	0.000108224	Usp39/Rplp0/Rbm5/Mrps7/Ckap5/Rpusd2/Gemin4/Clns1a/Celf4/Nop53/Snrpc/Sf3a2/Nup88/Snrpe/Nudt21/Nufip1/Dnttip2/Naf1/Rpl5/Mettl16/Clp1/Kat2b/Sf3b1/Eif3d/Rpl10a/Snrpb/Ncl/Rpp30/Ddx17/Pop5/Gemin8/Hsp90aa1/Eif5b/Snrpg/Ago2/Strap/Luc7l2/Gm2000/Ebna1bp2/Dhx30/Rps27rt/Rsrp1/Mtrex/Nop10/Npm1/Slu7/Taf9/Snrpf/Wbp11/Setx/Ptges3/Atr/Psip1/Lyar/Nol8
RS2	GO:0006403	RNA localization	104	-0.498454	-2.01904	4.4573e-06	0.000142411	Ranbp2/Igf2bp3/Nup107/Srsf3/Kif5c/Ckap5/Lrpprc/Ssb/Xpo5/Thoc1/Nup88/Stau2/Rae1/Akap8l/Cct4/Rftn2/Nup188/Eif4a3/Ddx19b/Eny2/Alyref/Sarnp/Khdrbs1/Ddx39/Npm1/Tomm20/Tpr/Fyttd1/Senp2/Sem1/Nxt1/Wnk1/Qk/Atr
RS2	GO:0010564	regulation of cell cycle process	315	-0.36898	-1.71721	4.60419e-06	0.000143516	Arid1b/Ccsap/Zbtb11/Prox1/Cdk5rap3/Knstrn/Chmp2a/Kif3b/Chmp6/D1Pas1/Actb/Kif2c/Tm4sf5/Fem1b/Nubp1/Cdc14b/Calm1/Prkcq/Babam1/Rcc1/Zfp36l1/Pebp1/Ankrd53/Ripor2/Aven/Cep295nl/Prpf40a/Hspa1a/Zfyve19/Calr/Psmg2/Mdm2/Smc4/Entr1/Mapk8/Wapl/Mepce/Rb1/Sass6/Ezh2/Ythdf2/Mbd4/Ccnd1/Zwilch/Mus81/Ilkap/Ube2u/Git1/Kntc1/Smarcc1/Zfy2/Kif20b/Appl1/Ctdsp2/Bmp7/Ankrd17/Nop53/Thoc1/Chmp4b/Igf1/Ccnl2/Plcb1/Paxip1/Hs…
RS2	GO:0006457	protein folding	115	-0.48119	-1.96268	5.11605e-06	0.000155674	Tbca/Hspa1a/Dnaja4/Calr/Hspe1/Calr3/Cct8l1/Ppib/Hsp90ab1/Cdc37/Dnajb8/Ranbp2/Ttc4/Clgn/Fkbp8/Dnajc25/Dnaja1/Hspa8/Ppih/Dnaja3/Hspa13/Hspa2/Dnajb11/Cct4/Cct6a/Ahsa2/Hsp90aa1/Unc45a/St13/Zmynd10/Dnajc3/B2m/Hsp90b1/Pfdn6/Cct8/Selenof/Ptges3/Nudc/Hspa5/Canx/Ppie
RS2	GO:0051236	establishment of RNA localization	89	-0.518048	-2.04168	5.91547e-06	0.000175813	Ranbp2/Igf2bp3/Nup107/Srsf3/Kif5c/Lrpprc/Ssb/Xpo5/Thoc1/Nup88/Rae1/Akap8l/Rftn2/Nup188/Eif4a3/Ddx19b/Eny2/Alyref/Sarnp/Khdrbs1/Ddx39/Npm1/Tomm20/Tpr/Fyttd1/Senp2/Sem1/Nxt1/Wnk1/Qk/Atr
RS2	GO:0007127	meiosis I	70	-0.551209	-2.08511	6.39803e-06	0.00018369	Sun1/Gsk3b/Mus81/Ddx4/Ubb/Rad51d/Rps27a/Ccnb2/Hspa2/Spdya/Piwil2/Ccne2/Hfm1/Psmd13/Slc25a31/Meioc/Dmrtc2/Tex15/Meikin/Cks2/Psma8/Tex12/Hormad1/Sycp1/Mov10l1/Top2a/Sycp3
RS2	GO:1990823	response to leukemia inhibitory factor	51	-0.593405	-2.08162	6.6117e-06	0.00018369	Pcolce/Kdm3a/Srsf7/Bspry/Ctbp2/Srsf3/Mrpl15/Pfkp/Spock2/Sox1/Klf5/Sbno2/Ext1/Cacybp/Ncl/Nme7/Tex14/Bclaf1/Kdm5b/Jarid2/Smarca5/Sycp3/Nol8
RS2	GO:0007179	transforming growth factor beta receptor signaling pathway	77	-0.523137	-2.0169	6.58736e-06	0.00018369	Sap30l/Usp9x/Dcp1a/Itgb5/Spi1/Strap/Bmp8a/Chst11/Htra3/Fos/Smad4/Bmp8b/Jun/Col1a2/Hspa5/Ltbp4/Rbbp7/Hdac1
RS2	GO:0045892	negative regulation of DNA-templated transcription	494	-0.328747	-1.59045	7.73189e-06	0.000210242	Ccnd1/Hipk2/Sufu/Glrp1/Xrcc6/Ctbp2/Pax2/Nrip2/Zfp296/Yap1/Mbd3/Cbx5/Hdac4/Nelfb/Lims1/Bcor/Txn1/Zfpm1/Rfx3/Srf/Zfp128/Bmp7/Sox6/Nop53/Fnip1/Fam220a/Hspa8/Sorbs3/Hbp1/Sox1/Sap30l/Dnaja3/Plcb1/Gatad2b/Klf5/Bach2/Hr/Sbno2/Sirt2/Pitx2/Ube2i/Baz2a/Tgif1/Clp1/Zfp239/Kat2b/Supt5/Usp47/Tle5/Spi1/Tbl1xr1/Zbtb46/1700020D05Rik/Scml4/Rcor1/Cenpf/Sarnp/Phf6/Crebzf/Strap/Id1/Sumo2/Khdrbs1/Bclaf1/Barx2/Nipbl/Be…
RS2	GO:0034502	protein localization to chromosome	53	-0.602013	-2.14402	8.10028e-06	0.00021567	Wapl/Rb1/Ezh2/Zwilch/Trappc12/Kntc1/Cct4/Spdya/Cct6a/Spidr/Spi1/Ik/Nipbl/Jarid2/H2afy/Tex15/Cct8/Atr/Tasor
RS2	GO:0006310	DNA recombination	131	-0.459497	-1.9108	8.98423e-06	0.000234323	Zswim7/Ezh2/Actr2/Xrcc6/Ccr6/Mus81/Ing3/0610010F05Rik/Rad51d/Thoc1/Nhej1/Paxip1/Smc6/Spidr/Fus/Alyref/Il2/Hfm1/Nipbl/Arid2/Hmgb2/Uchl5/Brca1/Tex15/Parpbp/Sem1/Rbbp8/Setx/Recql5/H2afx/Sycp1/Top2a/Sycp3
RS2	GO:0006275	regulation of DNA replication	59	-0.583629	-2.12507	9.96595e-06	0.00025473	Lpin1/Tfpt/Atf1/Atg7/Rbbp6/Mapk8/Wapl/Hras/Ilkap/Ankrd17/Orc5/Stn1/Dscc1/Cacybp/Ccdc88a/Rad17/Zmpste24/Uchl5/Pcna/Npm1/Egf/Cst3/Senp2/Jun/Id3/Smarca5/Atr
RS2	GO:0016032	viral process	121	-0.462438	-1.91058	1.02492e-05	0.000256832	Apoe/Atg7/Tmem41b/Zfyve1/Larp1/Ppib/Bad/Tbc1d20/Vapa/Kpna6/Nectin2/Bst2/Ccl5/Nectin4/Ssb/Zdhhc20/Hspa8/Chmp4b/Ppih/Pou2f3/Clp1/Eif3d/Smc6/Vps18/Pkn2/Znfx1/Morc2a/Pcbp1/Zfp809/Jun/Eps15/Top2a/Ppie/Hdac1/Tasor/Gsn
RS2	GO:0072359	circulatory system development	429	-0.333786	-1.60013	1.07907e-05	0.000265202	Pdlim7/Slc25a4/Mdm2/Jag1/Apoh/Col4a2/Stra6/Kdr/Rb1/Smad6/Tmed2/Gpd2/Myo18b/Rnf213/Mef2b/Gsk3b/Immp2l/Hipk2/Sufu/Kcnk2/Fkbpl/Comp/Plpp3/Pkm/Bvht/Yap1/Ace/Naa15/Jak1/Ccl5/Hdac4/Ap2b1/Myo1e/Kif3a/Zfpm1/Srf/Trip11/Bmp7/Sox6/Ankrd17/Nrxn3/Gtf2i/Pim1/Igf1/Pcnt/Ift20/Paxip1/Klf5/Ift88/Ccdc39/Anxa1/Ptprm/Cep290/Pitx2/Anxa2/Ghr/Rxrb/Ext1/Ccnb1/Cacybp/Clp1/Arl13b/Ank2/Cavin4/Zmpste24/Gpx1/Ncl/Rhoa/Spi1/Pro…
RS2	GO:0051093	negative regulation of developmental process	363	-0.349213	-1.64196	1.15526e-05	0.000278571	Cntn4/Nf2/Actb/Arhgef2/9530036O11Rik/Rarb/Socs1/Daxx/Med28/Ncor2/Tmem53/Klf2/Zfp36l1/Nme1/Ctr9/Arid4a/Sav1/Huwe1/Hspa9/Pdcd4/Cd160/Apoe/Pink1/Epn1/Ttpa/Calr/Jag1/Apoh/Col4a2/Abr/Rb1/Mcub/Smad6/Gpd2/Ezh2/Ythdf2/Gsk3b/Ccnd1/Kcnk2/Pax2/Trpm4/Zfp296/Yap1/Ccr4/Mfn1/Hdac4/Smarcc1/Nelfb/Zfpm1/Bmp7/Sox6/Ankrd17/Gtf2i/Hbp1/Eif4enif1/Thoc1/Sap30l/Igf1/Anxa1/Dpysl5/Ptprm/Dnajb11/Sirt2/Cftr/Dact3/Rhoa/Spi1/Z…
RS2	GO:0061982	meiosis I cell cycle process	74	-0.540619	-2.06397	1.22369e-05	0.00028684	Sun1/Gsk3b/Mus81/Ddx4/Ubb/Rad51d/Rps27a/Ccnb2/Hspa2/Spdya/Piwil2/Ccne2/Hfm1/Psmd13/Slc25a31/Meioc/Dmrtc2/Tex15/Meikin/Cks2/Psma8/Cdc20/Tex12/Hormad1/Sycp1/Mov10l1/Top2a/Sycp3
RS2	GO:0050657	nucleic acid transport	87	-0.502293	-1.97018	1.27933e-05	0.00028684	Srsf7/Ranbp2/Igf2bp3/Nup107/Srsf3/Kif5c/Lrpprc/Ssb/Xpo5/Thoc1/Nup88/Rae1/Akap8l/Rftn2/Nup188/Eif4a3/Ddx19b/Eny2/Alyref/Sarnp/Khdrbs1/Ddx39/Npm1/Tomm20/Tpr/Fyttd1/Senp2/Sem1/Nxt1/Wnk1/Qk
RS2	GO:0050658	RNA transport	87	-0.502293	-1.97018	1.27933e-05	0.00028684	Srsf7/Ranbp2/Igf2bp3/Nup107/Srsf3/Kif5c/Lrpprc/Ssb/Xpo5/Thoc1/Nup88/Rae1/Akap8l/Rftn2/Nup188/Eif4a3/Ddx19b/Eny2/Alyref/Sarnp/Khdrbs1/Ddx39/Npm1/Tomm20/Tpr/Fyttd1/Senp2/Sem1/Nxt1/Wnk1/Qk
RS2	GO:0007059	chromosome segregation	202	-0.403955	-1.77211	1.25891e-05	0.00028684	Smc4/Wapl/Bag6/Rb1/Cenpk/Sass6/Sun1/Actr2/Cenpw/Zwilch/Trappc12/Ube2u/Kntc1/Smarcc1/Pibf1/Cenpi/Chmp4b/Usp9x/Ccnb2/Sirt2/Akap8l/Cenpj/Ube2i/Spdya/Ccnb1/Kat2b/Smc6/Lsm14a/Rhoa/Ik/Ccne2/Cenpf/Cenpp/Tex14/Rps3/Nipbl/Arid2/Meioc/Brca1/Ciao2b/Brd7/Tex15/Meikin/Dync1h1/Tpr/Senp6/Cdc20/Recql5/Tex12/Nudc/Smarca5/Hormad1/Sycp1/Top2a/Sycp3
RS2	GO:0045814	negative regulation of gene expression, epigenetic	59	-0.578448	-2.1062	1.39835e-05	0.00030812	Phf8/Baz2a/Ubr5/Bend3/Tasor2/Brca1/Znfx1/Morc2a/Atf7ip2/Jarid2/H3f3b/H2afy/Tex15/Tpr/Fam172a/Smarca5/Hdac1/Tasor
RS2	GO:0071560	cellular response to transforming growth factor beta stimulus	93	-0.497949	-1.97509	1.4782e-05	0.000320193	Appl1/Sox6/Sap30l/Usp9x/Dcp1a/Itgb5/Spi1/Strap/Wwox/Bmp8a/Chst11/Htra3/Fos/Smad4/Bmp8b/Jun/Col1a2/Hspa5/Ltbp4/Rbbp7/Hdac1
RS2	GO:0071559	response to transforming growth factor beta	95	-0.504797	-2.01712	1.76386e-05	0.000375703	Appl1/Sox6/Sap30l/Usp9x/Dcp1a/Itgb5/Spi1/Rock1/Strap/Wwox/Bmp8a/Chst11/Htra3/Fos/Smad4/Bmp8b/Jun/Col1a2/Hspa5/Ltbp4/Rbbp7/Hdac1
RS2	GO:0051168	nuclear export	105	-0.475917	-1.92926	1.81891e-05	0.000381077	Desi1/Ppm1a/Pom121l2/Gle1/Xpo7/Nemf/Nupl2/1700009N14Rik/Thoc3/Nup160/Magoh/Frat1/Rangap1/Pabpn1/Hspa9/Chp1/Emd/Stradb/Nup155/Calr/Mdm2/Gsk3b/Ranbp2/Dnajc27/Nup107/Srsf3/Uhmk1/Txn1/Ssb/Xpo5/Thoc1/Nup88/Rae1/Akap8l/Ube2i/Nup188/Eif4a3/Ddx19b/Eny2/Strada/Alyref/Sarnp/Malt1/Khdrbs1/Ddx39/Npm1/Tpr/Fyttd1/Sem1/Nxt1/Wnk1/Anp32b
RS2	GO:0071897	DNA biosynthetic process	83	-0.505145	-1.9714	1.9707e-05	0.000406218	Ten1/Map2k7/Stn1/Cct4/Naf1/Dscc1/Cct6a/Hsp90aa1/Pcna/Nop10/Npm1/Egf/Cct8/Ptges3/Tex12/Atr/Sycp1/Sycp3
RS2	GO:1903047	mitotic cell cycle process	340	-0.349723	-1.63387	2.16791e-05	0.000439777	Arid1b/Ccsap/Zbtb11/Cdk5rap3/Knstrn/Ube2s/Chmp2a/Kif3b/Chmp6/D1Pas1/Actb/Arhgef2/Iqgap1/Kif2c/Tm4sf5/Cdc14b/Daxx/Smc3/Calm1/Prkcq/Cntrob/Babam1/Rcc1/Zfp36l1/Pebp1/Ankrd53/Ripor2/Aven/Cep126/Ccdc57/Hspa1a/Zfyve19/Pgp/Psmg2/Mdm2/Smc4/Wapl/Mepce/Rb1/Cenpk/Ccni/Sass6/Ezh2/Exoc8/Mbd4/Ccnd1/Zwilch/Mus81/Usp8/Ckap5/Ube2u/Sptbn1/Kntc1/Cdk18/Smarcc1/Kif20b/Appl1/Pibf1/Ctdsp2/Bmp7/Ankrd17/Nop53/Cenpi/Insc/…
RS2	GO:0000278	mitotic cell cycle	405	-0.335368	-1.59414	2.38051e-05	0.000475358	Arid1b/Ccsap/Zbtb11/Cdk5rap3/Knstrn/Ube2s/Chmp2a/Kif3b/Chmp6/D1Pas1/Actb/Arhgef2/Iqgap1/Kif2c/Tm4sf5/Cdc14b/Daxx/Tuba1b/Smc3/Calm1/Prkcq/Cntrob/Wee1/Babam1/Rcc1/Zfp36l1/Pebp1/Ankrd53/Ripor2/Aven/Cep126/Rnf2/Ccdc57/Hspa1a/Zfyve19/Tuba4a/Pgp/Psmg2/Mdm2/Smc4/Wapl/Mepce/Fzd3/Rb1/Cenpk/Ccni/Sass6/Ezh2/Exoc8/Timp2/Mbd4/Ccnd1/Cenpw/Zwilch/Mus81/Usp8/Tuba1a/Ckap5/Ube2u/Sptbn1/Kntc1/Cdk18/Smarcc1/Kif20b/A…
RS2	GO:0061448	connective tissue development	99	-0.485063	-1.94405	2.5527e-05	0.0005019	Rb1/4932438A13Rik/Hras/Impad1/Comp/Trpm4/Slc39a13/Ubb/Srf/Trip11/Bmp7/Sox6/Rps27a/Igf1/Paxip1/Ghr/Ext1/Zmpste24/Spi1/Tbl1xr1/Sulf1/Ecm1/Efemp1/Barx2/Bmp8a/Slc25a25/Id2/Chst11/Bmp8b/Runx2/Rasal2/Vps13b/Bgn/Mgp
RS2	GO:1990830	cellular response to leukemia inhibitory factor	50	-0.586788	-2.05891	2.69587e-05	0.000514227	Pcolce/Kdm3a/Srsf7/Bspry/Ctbp2/Srsf3/Mrpl15/Pfkp/Spock2/Sox1/Klf5/Sbno2/Cacybp/Ncl/Nme7/Tex14/Bclaf1/Kdm5b/Jarid2/Smarca5/Sycp3/Nol8
RS2	GO:0010608	post-transcriptional regulation of gene expression	252	-0.376022	-1.70488	2.66564e-05	0.000514227	Polr2g/Eif4g1/Tent5c/Eef2/Rxra/Zc3h14/Gapdh/Cnot6/Hnrnpd/D1Pas1/Hnrnpc/Rbm4b/Magoh/Gzmn/Elavl4/Samd4b/Rmnd1/Neurl1a/Zfp36l1/Padi6/Klhl25/Rpl10/Nfkb1/Eif4e2/Pink1/Bzw1/Calr/Mapkapk2/Larp1/Mex3d/Tent2/Rack1/Cdc37/Habp4/Tmed2/Dgcr8/Ythdf2/Igf2bp3/Uhmk1/Pkm/Ace/Ckap5/Ccr4/Pabpc1/Nanos3/Lrpprc/Helz/Ssb/Zcchc17/Xpo5/Ptcd3/Eif4enif1/Igf1/Nudt21/Unk/Dcp1a/Vim/Naf1/Dazl/Rpl5/Mettl16/Clp1/Eif4a3/Eif3d/Lsm1…
RS2	GO:0071826	protein-RNA complex organization	113	-0.472119	-1.92346	2.75923e-05	0.000518572	Usp39/Rplp0/Rbm5/Mrps7/Ckap5/Gemin4/Clns1a/Celf4/Nop53/Snrpc/Sf3a2/Snrpe/Nudt21/Nufip1/Naf1/Rpl5/Clp1/Sf3b1/Eif3d/Snrpb/Gemin8/Hsp90aa1/Snrpg/Ago2/Strap/Luc7l2/Dhx30/Rsrp1/Slu7/Taf9/Snrpf/Setx/Ptges3/Atr/Psip1
RS2	GO:0070848	response to growth factor	231	-0.38356	-1.72165	2.94875e-05	0.00054616	Col4a2/Rack1/Kdr/Rab14/Smad6/Nrep/Gsk3b/Hipk2/Comp/Hfe/Usp8/Git1/Cd63/Fkbp8/Appl1/Zfp128/Bmp7/Sox6/Map2k3/Sap30l/Usp9x/Dcp1a/Anxa1/Ext1/Sost/Itgb5/Ncl/Ireb2/Spi1/Sulf1/Cyfip2/Rock1/Strap/Sparc/Ilk/Id1/Rps3/Wwox/Bmp8a/E2f1/Ier2/Chst11/Htra3/Fos/Smad4/Bmp8b/Runx2/Tpr/Setx/Jun/Col1a2/Hspa5/Ltbp4/Rbbp7/Hdac1/Dcn
RS2	GO:0048144	fibroblast proliferation	52	-0.580664	-2.05568	3.00048e-05	0.000547802	Fth1/Rasgrf1/Igf1/Prdx1/Fbrs/Anxa2/Tgif1/Ccnb1/Zmpste24/Gpx1/Icmt/Inca1/Fntb/Fndc3b/E2f1/Egf/Cks2/Jun/Ptges3
RS2	GO:0006261	DNA-templated DNA replication	54	-0.561821	-2.0091	3.83719e-05	0.000689873	Mus81/Pole4/Ilkap/Pold2/Orc6/Thoc1/Orc5/Dnaja3/Dscc1/Zmpste24/Alyref/Ccne2/Brca1/Pcna/Npm1/Senp2/Rbbp8/Recql5/Atr
RS2	GO:0098813	nuclear chromosome segregation	145	-0.429767	-1.79379	4.04855e-05	0.000689873	Psmg2/Smc4/Wapl/Bag6/Rb1/Cenpk/Sun1/Actr2/Zwilch/Trappc12/Ube2u/Kntc1/Smarcc1/Pibf1/Cenpi/Chmp4b/Ccnb2/Sirt2/Akap8l/Spdya/Ccnb1/Kat2b/Lsm14a/Rhoa/Ik/Ccne2/Cenpf/Tex14/Nipbl/Arid2/Meioc/Brd7/Tex15/Meikin/Dync1h1/Tpr/Cdc20/Tex12/Nudc/Smarca5/Hormad1/Sycp1/Top2a/Sycp3
RS2	GO:0051129	negative regulation of cellular component organization	339	-0.346936	-1.62407	3.92282e-05	0.000689873	Gmfg/Apoe/Atg7/Pink1/Jmjd6/Dnaja4/Schip1/Psmg2/Slc25a4/Mdm2/Fam49b/Limk2/Gdi2/Rack1/Wapl/Dnajb8/Gsk3b/Zwilch/Arfgef1/Smg6/Zfp296/Yap1/Ace/Ptpn9/Spta1/Sptbn1/Kntc1/Mfn1/Zfy2/Sub1/Ppfia1/Appl1/Bmp7/H2-K1/Vdac2/Nop53/Fnip1/Hspa8/Ten1/Vps35/Igf1/Stn1/Mphosph9/Hspa2/Dpysl5/Vim/Pick1/Sirt2/Phf8/Pex5/Ccnb1/Kat2b/Sost/Unc119/Gpx1/Rhoa/Ik/Adtrp/Rock1/Tex14/Mdm1/Id1/Efemp1/Jam3/Tjp1/B2m/4930550C14Rik/Slc25…
RS2	GO:0002682	regulation of immune system process	481	-0.316699	-1.52893	3.95775e-05	0.000689873	Zfp36l1/Nme1/Ap3d1/Ripor2/Eif2b4/Ctr9/Otud4/Ccr7/Hspa9/Rasal3/Cptp/Irak3/Zfp580/Cd160/Klhl25/Tescl/Sh2b2/Nfkb1/Apoe/Eif4e2/Atg7/Ube2j1/Gm17067/Ada/Zfp422/Calr/Mapkapk2/Ephb6/Jag1/Fam49b/Tnfrsf21/Mapk8/Dhx58/Cdc37/Atat1/Tlr9/Bag6/Abr/Rb1/Bad/Dhps/Mtus1/Dcst1/Pithd1/Cuedc2/Sirpb1c/Znrf4/Spns2/Hras/Ythdf2/Gsk3b/Cd8b1/Xrcc6/Ccr6/Pnp/Ano6/Nectin2/Hfe/Trpm4/Bst2/Gpi1/Spta1/H2-Aa/Ccl5/Smarcc1/Muc4/Nagk/…
RS2	GO:0033365	protein localization to organelle	500	-0.315767	-1.52811	4.02866e-05	0.000689873	Mdm2/Tomm22/Entr1/Limk2/Hsp90ab1/Gdi2/Wapl/Mepce/Bag6/Rb1/Arl13a/Tmed2/Ezh2/Srprb/Kpna4/Topors/Hras/Vapa/Sun1/Sec63/Gsk3b/Sec61b/Ranbp2/Immp2l/Zwilch/Timm29/Nup107/Cntln/Kpna6/Trappc12/Yap1/Git1/Kntc1/Fkbp8/Jak1/Lmbrd1/Kif20b/Appl1/Txn1/Pibf1/Dnaja1/Pxk/Nrxn3/Ssb/Nop53/Tollip/Abhd17b/Hspa8/Vps35/Eif4enif1/Nup88/Chmp4b/Golgb1/Usp9x/Ift20/Ccdc39/Dcp1a/Cct4/Vps8/Spdya/Pex5/Ccdc88a/Nup188/Rab6b/Arl13…
RS2	GO:0061013	regulation of mRNA catabolic process	85	-0.487675	-1.91251	4.2713e-05	0.000718254	Fto/Tent4b/Rbm46/Cpeb3/Tut4/Csde1/Casc3/Exosc2/Polr2g/Tent5c/Zc3h14/Cnot6/Hnrnpd/Hnrnpc/Magoh/Elavl4/Samd4b/Zfp36l1/Mapkapk2/Larp1/Mex3d/Ythdf2/Igf2bp3/Ccr4/Pabpc1/Nanos3/Nbas/Eif4enif1/Dcp1a/Vim/Dazl/Mettl16/Eif4a3/Plekhn1/Elavl1/Fus/Ago2/Rock1/Hnrnpr/Taf15/Meioc/E2f1/Npm1/Cirbp/Qk
RS2	GO:2001252	positive regulation of chromosome organization	52	-0.575239	-2.03647	4.38529e-05	0.000718513	Map2k7/Cct4/Naf1/Cct6a/Uchl5/Morc2a/Atf7ip2/H2afy/Cct8/Tpr/Shcbp1l/Atr/Tasor
RS2	GO:0006405	RNA export from nucleus	51	-0.563269	-1.9759	4.38225e-05	0.000718513	Nup107/Srsf3/Ssb/Xpo5/Thoc1/Nup88/Rae1/Akap8l/Nup188/Eif4a3/Ddx19b/Eny2/Alyref/Sarnp/Khdrbs1/Ddx39/Npm1/Tpr/Fyttd1/Sem1/Nxt1/Wnk1
RS2	GO:0035295	tube development	418	-0.324168	-1.54661	4.82235e-05	0.000780122	Apoh/Col4a2/Fzd3/Tlr9/Bag6/Stra6/Kdr/Rb1/Mcub/Smad6/Tmed2/Tbc1d20/Myo18b/Rnf213/Vps52/Hipk2/Sufu/Pax2/Fkbpl/Comp/Pkm/Yap1/Ace/Naa15/Fkbp8/Jak1/Ccl5/Hdac4/Kif20b/Ubb/Myo1e/Kif3a/Srf/Bmp7/Nrxn3/Gtf2i/Insc/Rps27a/Igf1/Pcnt/Paxip1/Klf5/Ift88/Ccdc39/Anxa1/Ptprm/Pitx2/Cftr/Anxa2/Ghr/Tgif1/Ext1/Slc7a11/Arl13b/Hikeshi/Scaper/Gpx1/Ncl/Rhoa/Spi1/Sulf1/Ecm1/Cald1/Vav3/Adtrp/Ago2/Rock1/Phgdh/Sparc/Ilk/Id1/Na…
RS2	GO:0050792	regulation of viral process	56	-0.551774	-1.98204	5.50507e-05	0.000879436	Kpna6/Nectin2/Bst2/Ccl5/Ppih/Clp1/Pkn2/Znfx1/Morc2a/Zfp809/Top2a/Ppie/Tasor/Gsn
RS2	GO:0044770	cell cycle phase transition	255	-0.358726	-1.62608	6.37772e-05	0.000994063	Pgp/Psmg2/Mdm2/Mepce/Rb1/Ccni/Sass6/Ezh2/Mbd4/Ccnd1/Zwilch/Mus81/Ube2u/Kntc1/Cdk18/Smarcc1/Zfy2/Appl1/Ctdsp2/Ankrd17/Nop53/Thoc1/Iqgap3/Chmp4b/Plcb1/Ccnb2/Paxip1/Hspa2/Anxa1/Akap8l/Phf8/Cenpj/Spdya/Ccnb1/Rad17/Ube2e2/Usp47/Ik/Ccne2/Cenpf/Tex14/Arid2/Brca1/E2f1/Id2/Npm1/H2afy/Brd7/Nasp/Fbxl7/Cks2/Tpr/Senp2/Rbbp8/Cirbp/Cdc20/Fbxo7/Anp32b/Calm2/Hormad1/Atr/Nae1
RS2	GO:0051726	regulation of cell cycle	470	-0.318065	-1.53659	6.37818e-05	0.000994063	Mdm2/Smc4/Entr1/Mapk8/Hsp90ab1/Rack1/Wapl/Mepce/Ep400/Fzd3/Rb1/Ccni/Sass6/Ezh2/Znrf4/Hras/Timp2/Ythdf2/Mbd4/Ccnd1/Zwilch/Uhmk1/Mus81/Ilkap/Ing3/Ube2u/Git1/Kntc1/Smarcc1/Zfy2/Kif20b/Nanos3/Appl1/Ttc28/Ctdsp2/Bmp7/Ankrd17/Nop53/Rad51d/Hspa8/Pim1/Thoc1/Chmp4b/Brinp3/Igf1/Ccnl2/Plcb1/Ccnb2/Paxip1/Hspa2/Rae1/Azin1/Anxa1/Sirt2/Cenpj/Dazl/Spdya/Ccnb1/Clp1/Rad17/Kat2b/Smc6/Piwil2/Ube2e2/Zmpste24/Usp47/Rh…
RS2	GO:0015931	nucleobase-containing compound transport	108	-0.471688	-1.92235	6.55962e-05	0.00101002	Ranbp2/Igf2bp3/Nup107/Srsf3/Kif5c/Lrrc8e/Lrpprc/Ssb/Slc25a33/Xpo5/Thoc1/Nup88/Rae1/Akap8l/Rftn2/Nup188/Eif4a3/Ddx19b/Eny2/Slc35b1/Alyref/Sarnp/Khdrbs1/Slc25a31/Slc25a25/Ddx39/Npm1/Tomm20/Tpr/Fyttd1/Senp2/Sem1/Nxt1/Wnk1/Qk
RS2	GO:0001503	ossification	132	-0.441023	-1.83375	7.3707e-05	0.0011214	Sgms2/Pdlim7/Trp53inp2/Jag1/Mapk8/Mcub/Smad6/Gsk3b/Impad1/Comp/Ano6/Trpm4/Yap1/Git1/Ccr4/Hdac4/Bmp7/Bmp2k/Igf1/Clec3b/Sbno2/Rxrb/Ext1/Sost/Zmpste24/Rhoa/Ecm1/Icmt/Ilk/Id1/Wwox/Nipbl/Bmp8a/Fndc3b/Id2/Npm1/H3f3b/Smad4/Bmp8b/Runx2/Id3/Col1a2/Cebpd/Mgp
RS2	GO:0071363	cellular response to growth factor stimulus	223	-0.373921	-1.65915	8.88392e-05	0.00133572	Col4a2/Rack1/Kdr/Rab14/Smad6/Nrep/Gsk3b/Hipk2/Comp/Hfe/Usp8/Git1/Cd63/Fkbp8/Appl1/Zfp128/Bmp7/Sox6/Map2k3/Sap30l/Usp9x/Dcp1a/Anxa1/Ext1/Sost/Itgb5/Ncl/Ireb2/Spi1/Sulf1/Cyfip2/Strap/Sparc/Ilk/Id1/Rps3/Wwox/Bmp8a/E2f1/Chst11/Htra3/Fos/Smad4/Bmp8b/Runx2/Setx/Jun/Col1a2/Hspa5/Ltbp4/Rbbp7/Hdac1/Dcn
RS2	GO:0043488	regulation of mRNA stability	77	-0.479117	-1.84719	0.000117541	0.00174672	Fto/Tent4b/Rbm46/Cpeb3/Tut4/Csde1/Exosc2/Polr2g/Tent5c/Zc3h14/Cnot6/Hnrnpd/Hnrnpc/Elavl4/Samd4b/Zfp36l1/Mapkapk2/Larp1/Mex3d/Ythdf2/Igf2bp3/Ccr4/Pabpc1/Nanos3/Eif4enif1/Dcp1a/Vim/Dazl/Mettl16/Plekhn1/Elavl1/Fus/Ago2/Rock1/Hnrnpr/Taf15/Meioc/E2f1/Npm1/Cirbp/Qk
RS2	GO:0009607	response to biotic stimulus	444	-0.315081	-1.51752	0.000120726	0.00177342	Nr4a1/Gzmn/Optn/Sash1/Daxx/Flnb/Calm1/Cd37/Usp38/Bpgm/Ilrun/Isg20/Mpo/Pabpn1/Ctr9/Otud4/Ccr7/March2/Cptp/Ly6g6c/Irak3/Pdcd4/Cd160/Batf2/Nfkb1/Apoe/Eif4e2/Atg7/Lyzl6/Mapkapk2/Fam71e1/Snhg1/Fam49b/Mapk8/Dhx58/Ubl7/Cdc37/Atat1/Tlr9/Abr/Rab14/Agbl5/Smad6/Dcst1/Slamf9/Znrf4/Hras/Rnf213/Ythdf2/Gsk3b/Actr2/Xrcc6/Mus81/Kpna6/Ttc4/Nectin2/Bst2/Yap1/Ace/Git1/Ccr4/Jak1/H2-Aa/Ccl5/Hdac4/Muc4/Nagk/Ccl28/Appl1…
RS2	GO:0007281	germ cell development	250	-0.360245	-1.63336	0.00013279	0.00192848	Zpbp/Klhl10/Brdt/Zmynd15/Mns1/Catsperd/Armc12/Neurl1a/Pebp1/Iqcg/Tssk2/Tssk3/Pcsk4/Rnf2/Ube2j1/Yif1b/Cfap58/Nup210l/Fam71f2/Fam71f1/Cfap61/Sept4/Sppl2c/Axdnd1/Tdrd6/Tbc1d21/Pithd1/Tdrd1/Hook1/Kdm3a/Tbc1d20/Spem1/Dnah1/Tssk6/Gm1993/Ythdf2/Tcp11/Ccr6/Spag6/Nectin2/Adad1/Fscn3/Zfy2/Nanos3/Igf1/Plcb1/Hspa2/Stau2/Ift88/Sirt2/Cftr/Dazl/Spdya/Ccnb1/Piwil2/Sept14/Catsper3/Zpbp2/Tdrkh/Taf4b/Fndc3a/Hfm1/Gm…
RS2	GO:0019058	viral life cycle	89	-0.47436	-1.8695	0.000134477	0.00193103	Apoe/Atg7/Tmem41b/Zfyve1/Larp1/Ppib/Tbc1d20/Vapa/Kpna6/Nectin2/Bst2/Ccl5/Nectin4/Hspa8/Chmp4b/Ppih/Smc6/Vps18/Pkn2/Znfx1/Morc2a/Pcbp1/Zfp809/Eps15/Top2a/Ppie/Tasor/Gsn
RS2	GO:0031647	regulation of protein stability	156	-0.409671	-1.74562	0.000144691	0.00203203	Aptx/Sav1/Ddi1/Ncor1/Chp1/Tescl/Pink1/Trim24/Calr/Mdm2/Ppib/Hsp90ab1/Cdc37/Otud3/Bag6/Zswim7/Plpp3/Usp8/Naa15/Nop53/Hspa8/Insc/Vps35/Pim1/Igf1/Usp9x/Dnaja3/Trim44/Cct4/Rpl5/Cct6a/Ank2/Ubr5/Gga3/Hsp90aa1/Id1/Fbxw7/Hypk/Npm1/Tomm7/Cct8/Taf9/Senp2/Fbxo7/Ptges3/Caml/Mapk8ip3/Gsn
RS2	GO:0043069	negative regulation of programmed cell death	385	-0.320592	-1.51783	0.000144498	0.00203203	Rpl10/Rffl/Nfkb1/Apoe/Atg7/Pink1/Stradb/Ada/Ttpa/Psmg2/Mcl1/Slc25a4/Mdm2/Eno1b/Apoh/Mapk8/Hsp90ab1/Rgl2/Rack1/Fzd3/Bag6/Kdr/Rb1/Smad6/Arel1/Bad/Bcl2a1a/Pepd/Hras/Armc10/Rnf7/Gsk3b/Ccnd1/Hipk2/Pax2/Pnp/Retreg1/Comp/Yap1/Slc39a1/Naa15/Gpi1/Ppt1/Fkbp8/Ccl5/Muc4/Proc/Lims1/Nanos3/Dnaja1/Bmp7/Vdac2/Prr5/Fnip1/Braf/Pim1/Igf1/Pcnt/Dnaja3/Lims2/Sirt2/Cftr/Ghr/Slc7a11/Gpx1/Usp47/Ncl/Rhoa/Prokr1/Camk1d/Il2…
RS2	GO:0048871	multicellular organismal-level homeostasis	315	-0.3396	-1.58047	0.000152931	0.00212442	Alk/Arid4a/Ccr7/Lpin1/Hspa9/Ncor1/Sh2b2/Atf1/Apoe/Aqp7/Ada/Jmjd6/Pemt/Poc1b/Sept4/Trp53inp2/Zfp516/Tlr9/Acsl1/Kdr/Rb1/Kdm3a/Bcl2a1a/Gpd2/Ezh2/Spns2/C1qtnf9/Ankrd11/Comp/Hfe/Yap1/Tle3/Tuba1a/Pwwp2b/Slc39a1/Gpi1/Spta1/Ccr4/Ccl5/Muc4/Ubb/Kif3a/Zfpm1/Srf/Sox6/Nox3/Pth2r/Chmp4b/Slc12a3/Rps27a/Prdx1/Dnaja3/Plcb1/Ccnb2/Ift88/Anxa1/Cep290/Cftr/Ghr/Ext1/Slc7a11/Dio2/Cib2/Gpx1/Ireb2/Tcea1/Spi1/Tbl1xr1/Rcor…
RS2	GO:0030324	lung development	81	-0.4777	-1.86423	0.000155164	0.00213225	Map2k2/9530036O11Rik/Sec24b/Ncor2/Klf2/Sav1/Ada/Jmjd6/Bag6/Stra6/Kdr/Hipk2/Yap1/Ace/Srf/Insc/Igf1/Ift88/Ccdc39/Pitx2/Cftr/Ext1/Slc7a11/Hikeshi/Sparc/Id1/Hspb11/Fbxw7/Fndc3b/Wwp1/Ptges3/Mapk8ip3/Mgp
RS2	GO:0051216	cartilage development	61	-0.524118	-1.92116	0.000172856	0.00232537	Impad1/Comp/Srf/Trip11/Bmp7/Sox6/Ext1/Zmpste24/Sulf1/Ecm1/Efemp1/Barx2/Bmp8a/Chst11/Bmp8b/Runx2/Bgn/Mgp
RS2	GO:0043066	negative regulation of apoptotic process	374	-0.326207	-1.537	0.000171292	0.00232537	Rpl10/Rffl/Nfkb1/Apoe/Atg7/Pink1/Stradb/Ada/Ttpa/Psmg2/Mcl1/Slc25a4/Mdm2/Eno1b/Apoh/Mapk8/Hsp90ab1/Rgl2/Rack1/Fzd3/Bag6/Kdr/Rb1/Smad6/Arel1/Bad/Bcl2a1a/Hras/Armc10/Rnf7/Gsk3b/Ccnd1/Hipk2/Pax2/Pnp/Retreg1/Comp/Yap1/Slc39a1/Naa15/Gpi1/Ppt1/Fkbp8/Ccl5/Muc4/Proc/Lims1/Nanos3/Dnaja1/Bmp7/Vdac2/Prr5/Fnip1/Braf/Pim1/Igf1/Pcnt/Dnaja3/Lims2/Sirt2/Cftr/Ghr/Gpx1/Usp47/Ncl/Rhoa/Prokr1/Camk1d/Il2/Gnai2/Map3k1…
RS2	GO:0044087	regulation of cellular component biogenesis	449	-0.314109	-1.50957	0.000177365	0.00236117	Chmp2a/Chmp6/D1Pas1/Arpc2/Lrrc24/Nf2/Arhgef2/Iqgap1/Capzb/Prkaa1/Mns1/Ift46/Med25/Shq1/Nptxr/Prkcq/Fez1/Cntrob/Pphln1/Neurl1a/Snf8/Dpysl3/Ankrd53/Ripor2/Ccr7/Ankra2/Slain2/Cptp/Odf2/Cep295nl/Apoe/Atg7/Pink1/Hspa1a/Srcin1/Epn1/Jmjd6/Dnaja4/Fscn1/Entr1/Fam49b/Limk2/Mapk8/Mdga2/Gdi2/Rack1/Atat1/Kdr/Dnajb8/Sass6/Trabd2b/Hras/Gsk3b/Actr2/Ice1/Nphp1/Arfgef1/Trappc12/Yap1/Ace/Ckap5/Git1/Spta1/Sptbn1/Gba…
RS2	GO:0040029	epigenetic regulation of gene expression	115	-0.435442	-1.77608	0.000188902	0.00248883	Sirt2/Phf8/Baz2a/Ubr5/Zmpste24/Gpx1/Spi1/Bend3/Tasor2/Brca1/Znfx1/Morc2a/Atf7ip2/Jarid2/H3f3b/H2afy/Brd7/Tex15/Tpr/Fam172a/Smarca5/Hdac1/Tasor
RS2	GO:0051241	negative regulation of multicellular organismal process	391	-0.319344	-1.51065	0.000210358	0.00274324	Hfe/Trpm4/Bst2/Tle3/Ndrg2/F11/Git1/Cd63/Oga/H2-Aa/Hdac4/Proc/Zfpm1/Srf/Pibf1/Bmp7/Sox6/Gtf2i/Thoc1/Tafa3/Sap30l/Igf1/Cd9/Anxa1/Dpysl5/Ptprm/Dnajb11/Sirt2/Cftr/Anxa2/Ghr/Sost/Ubr5/Dact3/Rhoa/Spi1/Zbtb46/Sulf1/Ecm1/Ypel4/Il2/Adtrp/Gnai2/Rock1/Fig4/Sparc/Id1/Efemp1/Mt2/B2m/Pcm1/Fbxw7/Ctla4/Fcgr2b/Cyba/Id2/Jarid2/Npm1/Hnrnpk/Smad4/Cst3/Nkx6-2/Sfmbt1/Serping1/Wnk1/Fbxo7/Atxn2/Aldh1a1/Rbbp7/Hdac1/Fgl2/…
RS2	GO:0044419	biological process involved in interspecies interaction between organisms	494	-0.304458	-1.47294	0.000213454	0.0027555	Trim59/Arhgef2/Cep63/Thoc3/Zmynd15/Nr4a1/Gzmn/Optn/Sash1/Daxx/Flnb/Calm1/Cd37/Usp38/Bpgm/Ilrun/Isg20/Mpo/Pabpn1/Ctr9/Otud4/Ccr7/March2/Cptp/Ly6g6c/Irak3/Pdcd4/Cd160/Batf2/Nfkb1/Apoe/Eif4e2/Atg7/Tmem41b/Lyzl6/Zfyve1/Mapkapk2/Fam71e1/Snhg1/Fam49b/Ppib/Mapk8/Dhx58/Ubl7/Cdc37/Atat1/Tlr9/Abr/Rab14/Agbl5/Smad6/Bad/Dcst1/Slamf9/Tbc1d20/Znrf4/Hras/Vapa/Rnf213/Ythdf2/Actr2/Xrcc6/Kpna6/Ttc4/Nectin2/Bst2/Ac…
RS2	GO:0007417	central nervous system development	375	-0.325374	-1.53387	0.000263498	0.0033675	Sun1/Rnf7/Gsk3b/Immp2l/Plp1/Sufu/Hdac11/Pax2/Spag6/Plpp3/Tuba1a/B4galt2/Ckap5/Ppt1/Git1/Sptbn1/Gba2/Zswim6/Ubb/Kif3a/Srf/Bmp7/Sox6/Uqcrb/Sox1/Rps27a/Brinp3/Igf1/Pcnt/Usp9x/Plcb1/Ift88/Ccdc39/Mios/Vim/Sirt2/Pitx2/Ext1/Pex5/Macrod2/Slc7a11/Clp1/Arl13b/Nfasc/Wdr89/Rhoa/Nme7/Hsp90aa1/Cenpf/Aars/Phgdh/Naglu/B2m/Pcm1/Dhx30/Nipbl/Uchl5/Fcgr2b/E2f1/Id2/Hnrnpk/Egf/Tra2b/Dync2h1/Nkx6-2/Qk/Anp32b/Atxn2/Id3/…
RS2	GO:0006997	nucleus organization	84	-0.474613	-1.86129	0.00027096	0.00342858	Emd/Nup155/Cfap61/Habp4/Kdm3a/Tssk6/Sun1/Nup107/Nectin2/Chmp4b/Ift88/Akap8l/Phf8/Baz2a/Zmpste24/Bend3/Hmgb2/Dmrtc2/H3f3b/Selenof/Tbpl1/Agap3/Smarca5/Sycp1/Sycp3
RS2	GO:0010948	negative regulation of cell cycle process	126	-0.419599	-1.74062	0.00027541	0.00342862	Psmg2/Mdm2/Wapl/Rb1/Ezh2/Mbd4/Ccnd1/Zwilch/Mus81/Kntc1/Zfy2/Ctdsp2/Bmp7/Nop53/Thoc1/Ccnb1/Rad17/Kat2b/Usp47/Ik/Tex14/Mdm1/Brca1/E2f1/Npm1/H2afy/Brd7/Tpr/Rbbp8/Cdc20/Fbxo7/Smarca5/Hormad1/Atr/Nae1
RS2	GO:0043207	response to external biotic stimulus	428	-0.309176	-1.4822	0.000279011	0.00342862	Nr4a1/Gzmn/Optn/Sash1/Daxx/Flnb/Calm1/Cd37/Usp38/Bpgm/Ilrun/Isg20/Mpo/Pabpn1/Ctr9/Otud4/Ccr7/March2/Cptp/Ly6g6c/Irak3/Pdcd4/Cd160/Batf2/Nfkb1/Apoe/Eif4e2/Atg7/Lyzl6/Mapkapk2/Fam71e1/Snhg1/Fam49b/Mapk8/Dhx58/Ubl7/Cdc37/Atat1/Tlr9/Abr/Rab14/Agbl5/Smad6/Dcst1/Slamf9/Znrf4/Hras/Rnf213/Ythdf2/Actr2/Xrcc6/Kpna6/Ttc4/Nectin2/Bst2/Ace/Git1/Ccr4/Jak1/H2-Aa/Ccl5/Hdac4/Nagk/Ccl28/Appl1/H2-K1/Ankrd17/Zdhhc20…
RS2	GO:0051707	response to other organism	428	-0.309176	-1.4822	0.000279011	0.00342862	Nr4a1/Gzmn/Optn/Sash1/Daxx/Flnb/Calm1/Cd37/Usp38/Bpgm/Ilrun/Isg20/Mpo/Pabpn1/Ctr9/Otud4/Ccr7/March2/Cptp/Ly6g6c/Irak3/Pdcd4/Cd160/Batf2/Nfkb1/Apoe/Eif4e2/Atg7/Lyzl6/Mapkapk2/Fam71e1/Snhg1/Fam49b/Mapk8/Dhx58/Ubl7/Cdc37/Atat1/Tlr9/Abr/Rab14/Agbl5/Smad6/Dcst1/Slamf9/Znrf4/Hras/Rnf213/Ythdf2/Actr2/Xrcc6/Kpna6/Ttc4/Nectin2/Bst2/Ace/Git1/Ccr4/Jak1/H2-Aa/Ccl5/Hdac4/Nagk/Ccl28/Appl1/H2-K1/Ankrd17/Zdhhc20…
RS2	GO:0030323	respiratory tube development	82	-0.466092	-1.82376	0.000285719	0.00347761	Map2k2/9530036O11Rik/Sec24b/Ncor2/Klf2/Sav1/Ada/Jmjd6/Bag6/Stra6/Kdr/Hipk2/Yap1/Ace/Srf/Insc/Igf1/Ift88/Ccdc39/Pitx2/Cftr/Ext1/Slc7a11/Hikeshi/Sparc/Id1/Hspb11/Fbxw7/Fndc3b/Wwp1/Ptges3/Mapk8ip3/Mgp
RS2	GO:0060284	regulation of cell development	318	-0.330531	-1.53667	0.000289522	0.00349065	Jag1/Mapk8/Fzd3/Tlr9/Kdr/Rb1/Bad/Pithd1/Ezh2/Map6/Ythdf2/Gsk3b/Actr2/Tcp11/Xrcc6/Pnp/Yap1/Ace/Cip2a/H2-Aa/Ccl5/Mfn1/Hdac4/Smarcc1/Proc/Zfpm1/Rfx3/Srf/Bmp7/Tiam1/Braf/Igf1/Plcb1/Stau2/Anxa1/Dpysl5/Vim/Dnajb11/Sirt2/Cftr/Anxa2/Metrn/Rhoa/Spi1/Zbtb46/Rcor1/Hsp90aa1/Ypel4/Il2/Rock1/Malt1/Kalrn/Ilk/Id1/B2m/Pcm1/Arid2/Hmgb2/S100a10/Fbxw7/Ctla4/Nap1l1/Golga4/E2f1/Id2/Npm1/Brd7/Fos/Smad4/Rpl4/Nkx6-2/Jun/…
RS2	GO:0043254	regulation of protein-containing complex assembly	174	-0.385684	-1.67401	0.000293034	0.00349998	Ankrd53/Ankra2/Slain2/Cptp/Apoe/Pink1/Epn1/Jmjd6/Fscn1/Fam49b/Mapk8/Rack1/Atat1/Trabd2b/Gsk3b/Ice1/Arfgef1/Trappc12/Ckap5/Git1/Spta1/Sptbn1/Gba2/Vdac2/Nop53/Fnip1/Togaram1/Caly/Hspa8/Vps35/Pde4dip/Sirt2/Pex5/Akap9/Sost/Abca1/Spidr/Rhoa/Cyfip2/Hsp90aa1/Jam3/Rps3/Unc13b/H3f3b/Ssh2/Stmn1/Add3/Senp6/Atr/Cdc42ep3/Gsn
RS2	GO:1902115	regulation of organelle assembly	129	-0.418957	-1.74086	0.000299712	0.00354659	Rnf4/Ptprd/Ccsap/Cnot6/Chmp2a/Chmp6/Arpc2/Nf2/Arhgef2/Prkaa1/Mns1/Ift46/Nptxr/Fez1/Cntrob/Ripor2/Odf2/Cep295nl/Pink1/Hspa1a/Fscn1/Entr1/Limk2/Mapk8/Gdi2/Sass6/Gsk3b/Trappc12/Yap1/Chmp4b/Cep135/Ift20/Mphosph9/Ift88/Cenpj/Ccdc88a/Kat2b/Il1rap/G3bp1/Mtmr3/Rhoa/Zmynd10/Mdm1/Sept7/Rab1b/Wipi1/Npm1/Smad4/Dync1h1/Tpr/Senp6/Gsn
RS2	GO:0043484	regulation of RNA splicing	108	-0.446077	-1.81797	0.000333755	0.0039132	Clns1a/Celf4/Hspa8/Malat1/Taf5l/Ccnl2/Kat2b/Eif4a3/Eny2/Ncl/Ddx17/Fus/Snrnp70/Khdrbs1/Polr2a/Npm1/Cdk12/Hnrnpk/Rbm39/Acin1/Tra2b/Slc38a2/Supt20/Taf9/Cirbp/Setx/Qk/Fam172a
RS2	GO:1903311	regulation of mRNA metabolic process	164	-0.39368	-1.67463	0.000344819	0.00397008	Jmjd6/Mapkapk2/Larp1/Khdrbs3/Mex3d/Srsf10/Lmntd2/Srsf7/Ythdf2/Igf2bp3/Srsf3/Rbm5/Ccr4/Pabpc1/Nanos3/Clns1a/Celf4/Nbas/Hspa8/Eif4enif1/Malat1/Dcp1a/Vim/Dazl/Ccnb1/Mettl16/Eif4a3/Fip1l1/Ncl/Plekhn1/Elavl1/Ddx17/Fus/Ago2/Snrnp70/Rock1/Hnrnpr/Khdrbs1/Taf15/Meioc/E2f1/Npm1/Hnrnpk/Rbm39/Acin1/Tra2b/Cirbp/Qk/Fam172a
RS2	GO:0022411	cellular component disassembly	211	-0.361888	-1.59404	0.000344412	0.00397008	Mical2/Ccsap/Cdk5rap3/Specc1l/Chmp2a/Chmp6/Arpc2/Arhgef2/Slc25a46/Capzb/Prkaa1/Kif2c/Nckap5l/Optn/Mical3/Gak/Calm1/Frat1/Huwe1/Irak3/Atg7/Pink1/Meltf/Blcap/Slc25a4/Fscn1/Cdc37/Spata18/Exoc8/Plin3/Gsk3b/Mrrf/Retreg1/Spta1/Sptbn1/Oga/Fkbp8/Smarcc1/Ascc3/Hspa8/Chmp4b/Hspa2/Akap8l/Ubqln1/C1qb/Pex5/Nckap5/Zmpste24/Rhoa/Supt16/Gbf1/Arid2/Fbxw7/Sept7/Vmp1/Wipi1/Acin1/Tomm7/Stmn1/Cst3/Add3/Setx/Wnk1/Fbxo…
RS2	GO:0052548	regulation of endopeptidase activity	98	-0.447601	-1.79255	0.000409834	0.00463511	Fnip1/Igf1/Dnaja3/Gpx1/Usp47/Rhoa/Cyfip2/Malt1/Rps3/Dpep1/Cst3/Serping1/Cyct/Diablo/Anp32b/Arl6ip1/Hdac1/Gsn
RS2	GO:0031329	regulation of cellular catabolic process	240	-0.348574	-1.57561	0.000406588	0.00463511	Apoe/Atg7/Pink1/Abhd5/Foxk2/Mapkapk2/Larp1/Mcl1/Slc25a4/Mex3d/Tent2/Apoh/Tlr9/Kdr/Timp2/Ythdf2/Gsk3b/Igf2bp3/Mtmr4/Git1/Ccr4/Fkbp8/Pabpc1/Nanos3/Lrpprc/Nbas/Zcchc17/Eif4enif1/Chmp4b/Igf1/Dcp1a/Vim/Sirt2/Anxa2/Naf1/Ubqln1/Dazl/Mettl16/Kat2b/Eif4a3/Supt5/Zmpste24/Mtmr3/Plekhn1/Elavl1/Fus/Ago2/Rock1/Hnrnpr/Taf15/Meioc/Tmem59/Fbxw7/Wipi1/E2f1/Npm1/Atf6/Cirbp/Wnk1/Fbxo7/Qk/Rragc/Zbtb20/Dcn
RS2	GO:0001944	vasculature development	271	-0.339353	-1.55111	0.000450569	0.00505112	Mdm2/Jag1/Apoh/Col4a2/Stra6/Kdr/Smad6/Tmed2/Myo18b/Rnf213/Immp2l/Hipk2/Sufu/Fkbpl/Comp/Plpp3/Pkm/Yap1/Ace/Naa15/Jak1/Ccl5/Hdac4/Ap2b1/Myo1e/Srf/Bmp7/Ankrd17/Nrxn3/Gtf2i/Igf1/Pcnt/Paxip1/Klf5/Ift88/Anxa1/Ptprm/Pitx2/Anxa2/Ghr/Gpx1/Ncl/Rhoa/Spi1/Prokr1/Sulf1/Ecm1/Cald1/Vav3/Adtrp/Ago2/Rock1/Sparc/Id1/Naglu/Mydgf/Jam3/Tjp1/Arid2/Adipor2/Fbxw7/Arhgap24/Brca1/Rnh1/Npm1/Egf/Dync2h1/Jun/Wnk1/Qk/Anp32b/C…
RS2	GO:0010639	negative regulation of organelle organization	187	-0.37159	-1.62006	0.000460153	0.0051137	Arfgef1/Smg6/Yap1/Spta1/Sptbn1/Kntc1/Mfn1/Zfy2/Sub1/Ppfia1/Bmp7/Fnip1/Ten1/Igf1/Stn1/Mphosph9/Pick1/Ccnb1/Kat2b/Gpx1/Ik/Tex14/Mdm1/Tjp1/4930550C14Rik/Slc25a31/Npm1/H3f3b/Smad4/Ssh2/Stmn1/Add3/Tpr/Cdc20/Smarca5/Hormad1/Top2a/Gsn
RS2	GO:0043487	regulation of RNA stability	84	-0.462744	-1.81474	0.000487271	0.00536838	Fto/Tent4b/Rbm46/Cpeb3/Tut4/Csde1/Exosc2/Polr2g/Tent5c/Zc3h14/Cnot6/Hnrnpd/Hnrnpc/Elavl4/Samd4b/Zfp36l1/Mapkapk2/Larp1/Mex3d/Ythdf2/Igf2bp3/Ccr4/Pabpc1/Nanos3/Zcchc17/Eif4enif1/Dcp1a/Vim/Naf1/Dazl/Mettl16/Plekhn1/Elavl1/Fus/Ago2/Rock1/Hnrnpr/Taf15/Meioc/E2f1/Npm1/Cirbp/Qk
RS2	GO:0001654	eye development	143	-0.394036	-1.64581	0.000511921	0.00549777	Hipk1/Jag1/Limk2/Stra6/Kdr/Tbc1d20/Rd3/Gpd2/Hipk2/Pax2/Nphp1/Fkbp8/Srf/Bmp7/Celf4/Sox1/Pcnt/Stau2/Ift88/Vim/Ptprm/Cep290/Pitx2/Tgif1/Grm6/Scaper/Mdm1/Naglu/Crb1/Nipbl/Slc25a25/Npm1/Uchl3/Hmgn1/Tbc1d32/Tdrd7/Atf6/Jun/Aldh1a1/Hdac1
RS2	GO:0048880	sensory system development	143	-0.394036	-1.64581	0.000511921	0.00549777	Hipk1/Jag1/Limk2/Stra6/Kdr/Tbc1d20/Rd3/Gpd2/Hipk2/Pax2/Nphp1/Fkbp8/Srf/Bmp7/Celf4/Sox1/Pcnt/Stau2/Ift88/Vim/Ptprm/Cep290/Pitx2/Tgif1/Grm6/Scaper/Mdm1/Naglu/Crb1/Nipbl/Slc25a25/Npm1/Uchl3/Hmgn1/Tbc1d32/Tdrd7/Atf6/Jun/Aldh1a1/Hdac1
RS2	GO:0150063	visual system development	143	-0.394036	-1.64581	0.000511921	0.00549777	Hipk1/Jag1/Limk2/Stra6/Kdr/Tbc1d20/Rd3/Gpd2/Hipk2/Pax2/Nphp1/Fkbp8/Srf/Bmp7/Celf4/Sox1/Pcnt/Stau2/Ift88/Vim/Ptprm/Cep290/Pitx2/Tgif1/Grm6/Scaper/Mdm1/Naglu/Crb1/Nipbl/Slc25a25/Npm1/Uchl3/Hmgn1/Tbc1d32/Tdrd7/Atf6/Jun/Aldh1a1/Hdac1
RS2	GO:2000116	regulation of cysteine-type endopeptidase activity	72	-0.468818	-1.78806	0.000548844	0.00584518	Mdm2/Rack1/Bad/Rnf7/Pax2/Gpi1/Fnip1/Igf1/Dnaja3/Gpx1/Usp47/Rhoa/Cyfip2/Malt1/Rps3/Dpep1/Cst3/Cyct/Diablo/Anp32b/Arl6ip1/Gsn
RS2	GO:0080135	regulation of cellular response to stress	290	-0.332361	-1.53774	0.000556376	0.00587644	Braf/Thoc1/Taf5l/Prdx1/Plcb1/Map2k7/Manf/Fam168a/Ubqln1/Slc7a11/Kat2b/Eny2/Spidr/Zmpste24/Usp47/Spi1/Fus/Ccdc117/Zfp110/Pdia6/Rps3/Arid2/Uchl5/Brca1/Fcgr2b/Pcna/Npm1/Hnrnpk/Brd7/Tex15/Slc38a2/Parpbp/Supt20/Atf6/Txndc12/Taf9/Recql5/Mapk8ip3/Atr/Igfbp6/Gsn
RS2	GO:0071495	cellular response to endogenous stimulus	474	-0.299831	-1.44826	0.000568353	0.00595373	Col4a2/Rack1/Tlr9/Acsl1/Kdr/Rab14/Rb1/Smad6/Kdm3a/Nrep/Ezh2/Hras/C1qtnf9/Gsk3b/Hipk2/Srsf3/Mus81/Comp/Pkm/Hfe/Usp8/Trpm4/Yap1/Git1/Cd63/Fkbp8/Jak1/Smarcc1/Appl1/Dnaja1/Zfp128/Bmp7/Sox6/Slc25a33/Map2k3/Caly/Vps35/Sap30l/Igf1/Usp9x/Plcb1/Dcp1a/Anxa1/Vim/Sirt2/Hpca/Cftr/Ghr/Ext1/Gna14/Kat2b/Akap9/Sost/Vps18/Ubr5/Cib2/Spidr/Zmpste24/Itgb5/Ncl/Ireb2/Rhoa/Ddx17/Spi1/Spaar/Sulf1/Cyfip2/Lpin3/C2cd5/Gnai2…
RS2	GO:0007167	enzyme-linked receptor protein signaling pathway	330	-0.323609	-1.50143	0.000587162	0.00610076	Kdr/Rab14/Mcub/Smad6/Nrep/Hras/Rbpms/Gsk3b/Hipk2/Srsf3/Comp/Hfe/Nrtn/Git1/Sptbn1/Cd63/Fkbp8/Jak1/Smarcc1/Sub1/Myo1e/Appl1/Zfp128/Bmp7/Tiam1/Braf/Sap30l/Igf1/Usp9x/Plcb1/Ift20/Anks1b/Ift88/Dcp1a/Vim/Ghr/Tgif1/Ext1/Ccdc88a/Sost/Itgb5/Ncl/Spi1/Sulf1/Cyfip2/C2cd5/Gnai2/Pde6h/Strap/Ilk/Id1/Efemp1/Bmp8a/Chst11/Htra3/Fos/Egf/Smad4/Stmn1/Bmp8b/Runx2/Setx/Jun/Caml/Col1a2/Hspa5/Ltbp4/Rbbp7/Hdac1/Igfbp6/Dcn
RS2	GO:1901987	regulation of cell cycle phase transition	193	-0.366044	-1.58965	0.000598696	0.00617043	Mepce/Rb1/Sass6/Ezh2/Mbd4/Ccnd1/Zwilch/Mus81/Ube2u/Kntc1/Smarcc1/Zfy2/Appl1/Ctdsp2/Ankrd17/Nop53/Thoc1/Plcb1/Paxip1/Hspa2/Anxa1/Cenpj/Ccnb1/Rad17/Ube2e2/Usp47/Ik/Cenpf/Tex14/Arid2/Brca1/E2f1/Id2/Npm1/H2afy/Brd7/Tpr/Senp2/Rbbp8/Cirbp/Cdc20/Fbxo7/Anp32b/Hormad1/Atr/Nae1
RS2	GO:0007507	heart development	239	-0.347374	-1.56912	0.000610012	0.00618199	Pdlim7/Slc25a4/Mdm2/Jag1/Stra6/Kdr/Rb1/Smad6/Tmed2/Gpd2/Myo18b/Mef2b/Gsk3b/Sufu/Kcnk2/Bvht/Yap1/Ace/Hdac4/Ap2b1/Kif3a/Zfpm1/Srf/Trip11/Bmp7/Sox6/Pim1/Igf1/Pcnt/Ift20/Ift88/Ccdc39/Cep290/Pitx2/Rxrb/Ext1/Ccnb1/Cacybp/Clp1/Arl13b/Ank2/Cavin4/Zmpste24/Rhoa/Prokr1/Ilk/Id1/Naglu/Nipbl/Arid2/Hspb11/Id2/Jarid2/Npm1/Tbc1d32/Smad4/Dync2h1/Senp2/Jun/Wnk1/Id3/Matr3/Adamts5
RS2	GO:0009894	regulation of catabolic process	431	-0.303398	-1.45552	0.000611449	0.00618199	Rgma/Prkcd/Polr2g/Eif4g1/Tent5c/Desi1/Gapdhs/Nub1/Zc3h14/Prox1/Cnot6/Cdk5rap3/Hnrnpd/Chmp6/Herpud1/Hnrnpc/Sh3rf2/Psmf1/Prkaa1/9530036O11Rik/Magoh/Egln2/Optn/Elavl4/Samd4b/Fez1/Osbpl7/Usp38/Zfp36l1/Socs7/Snf8/Eif3h/Rybp/Alk/March2/Fbxo2/Cptp/Ncor1/Irak3/Rchy1/Apoe/Atg7/Pink1/Hspa1a/Abhd5/Foxk2/Mapkapk2/Larp1/Mcl1/Slc25a4/Mdm2/Mex3d/Tent2/Apoh/Mapk8/Hsp90ab1/Rack1/Tlr9/Bag6/Kdr/Pithd1/Timp2/Ythdf2/…
RS2	GO:0006952	defense response	495	-0.288891	-1.39712	0.000614329	0.00618199	Gzmn/Optn/Daxx/Flnb/Calm1/Prkcq/Cd37/Usp38/Bpgm/Ilrun/Gm609/Isg20/Mpo/Otud4/Ccr7/March2/Cptp/Irak3/Pdcd4/Als2/Zfp580/Cd160/Batf2/Nfkb1/Apoe/Eif4e2/Atg7/Lyzl6/Ada/Mapkapk2/Fam71e1/Ephb6/Mapk8/Dhx58/Ubl7/Cdc37/Atat1/Tlr9/Abr/Rab14/Rb1/Agbl5/Arel1/Dcst1/Slamf9/Tmed2/Cuedc2/Ezh2/Znrf4/Hras/Rnf213/Ythdf2/Actr2/Plp1/Xrcc6/Ccr6/Kpna6/Ttc4/Ano6/Nectin2/Bst2/Git1/Ccr4/Jak1/H2-Aa/Ccl5/Hdac4/Proc/Nagk/Ccl28…
RS2	GO:0050776	regulation of immune response	263	-0.339593	-1.54983	0.000679948	0.00678886	Eif2b4/Otud4/Ccr7/Cptp/Irak3/Cd160/Sh2b2/Nfkb1/Apoe/Eif4e2/Ada/Mapkapk2/Fam49b/Tnfrsf21/Mapk8/Dhx58/Cdc37/Atat1/Tlr9/Bag6/Abr/Dcst1/Znrf4/Spns2/Hras/Ythdf2/Cd8b1/Xrcc6/Pnp/Nectin2/Hfe/Trpm4/H2-Aa/Muc4/Nagk/Appl1/H2-K1/Ankrd17/Nop53/Stx7/Irf3/Braf/Hspa8/Thoc1/Usp9x/Dnaja3/Paxip1/Clpb/Anxa1/Sirt2/Naf1/Ubqln1/C1qb/Nlrp4e/Clp1/Lsm14a/Gpx1/Spi1/Hsp90aa1/Ecm1/Il2/Vav3/Malt1/Naglu/Khdrbs1/B2m/Rps3/Hmgb2…
RS2	GO:0065004	protein-DNA complex assembly	86	-0.452973	-1.7818	0.000697008	0.00685213	Hist2h3c2/Supt16/Cenpp/Med24/Dr1/Nap1l1/Npm1/H3f3b/H2afy/Brd2/Nasp/Taf9/Senp6/Hist2h3c1/Anp32b/Smarca5
RS2	GO:0034470	ncRNA processing	187	-0.365345	-1.59283	0.000692225	0.00685213	Naf1/Nsun6/Rpl5/Mettl16/Clp1/Kat2b/Rpl10a/Adat2/Piwil2/Zmpste24/Ncl/Rpp30/Ddx17/Pop5/Tdrkh/Aars/Ago2/Gm2000/Ebna1bp2/Rps27rt/Mtrex/Nop10/Npm1/Trpt1/Tdrd7/Wbp11/Stk31/Tsn/Mov10l1/Lyar/Nol8
RS2	GO:0051054	positive regulation of DNA metabolic process	155	-0.377715	-1.60801	0.000723461	0.00705789	Usp9x/Map2k7/Stn1/Paxip1/Fam168a/Cct4/Naf1/Dscc1/Cacybp/Cct6a/Spidr/Fus/Hsp90aa1/Il2/Ccdc117/Rps3/Arid2/Uchl5/Brca1/Pcna/Npm1/Brd7/Egf/Cct8/Cst3/Jun/Ptges3/Smarca5/Atr
RS2	GO:0043010	camera-type eye development	127	-0.403209	-1.67271	0.000744987	0.00721282	Hipk1/Jag1/Limk2/Stra6/Kdr/Tbc1d20/Rd3/Gpd2/Hipk2/Pax2/Nphp1/Fkbp8/Srf/Bmp7/Celf4/Sox1/Pcnt/Vim/Ptprm/Cep290/Pitx2/Tgif1/Grm6/Scaper/Mdm1/Naglu/Crb1/Slc25a25/Npm1/Uchl3/Hmgn1/Tbc1d32/Tdrd7/Jun/Aldh1a1/Hdac1
RS2	GO:0006401	RNA catabolic process	139	-0.397156	-1.65796	0.000775452	0.00745133	Fto/Tent4b/Rbm46/Cpeb3/Zpr1/Tut4/Csde1/Rnaseh2a/Nudt16l2/Casc3/Exosc2/Fen1/Polr2g/Mrto4/Tent5c/Zc3h14/Cnot6/Hnrnpd/Gtpbp2/Hnrnpc/Exosc10/Magoh/Elavl4/Samd4b/Zfp36l1/Isg20/Mapkapk2/Larp1/Mex3d/Tent2/Zcchc7/Ythdf2/Igf2bp3/Smg6/Ccr4/Pabpc1/Nanos3/Lrpprc/Ssb/Nbas/Zcchc17/Smg7/Eif4enif1/Dcp1a/Vim/Naf1/Dazl/Mettl16/Eif4a3/Plekhn1/Elavl1/Fus/Nudt16/Ago2/Rock1/Hnrnpr/Taf15/Meioc/E2f1/Mtrex/Npm1/Cirbp/Qk
RS2	GO:1901988	negative regulation of cell cycle phase transition	109	-0.415332	-1.69437	0.000783243	0.00747004	Psmg2/Mdm2/Rb1/Ezh2/Mbd4/Ccnd1/Zwilch/Mus81/Kntc1/Zfy2/Ctdsp2/Nop53/Thoc1/Ccnb1/Rad17/Usp47/Ik/Tex14/Brca1/E2f1/H2afy/Brd7/Tpr/Rbbp8/Cdc20/Fbxo7/Hormad1/Atr/Nae1
RS2	GO:0060541	respiratory system development	89	-0.442805	-1.74514	0.000808626	0.00765499	Map2k2/9530036O11Rik/Sec24b/Ncor2/Klf2/Sav1/Ada/Jmjd6/Bag6/Stra6/Kdr/Hipk2/Yap1/Ace/Srf/Insc/Igf1/Ift88/Ccdc39/Pitx2/Cftr/Ext1/Slc7a11/Hikeshi/Sparc/Id1/Hspb11/Fbxw7/Fndc3b/Wwp1/Ptges3/Mapk8ip3/Mgp
RS2	GO:0051028	mRNA transport	71	-0.470761	-1.78963	0.000821556	0.00772021	Srsf7/Ranbp2/Igf2bp3/Nup107/Srsf3/Kif5c/Lrpprc/Thoc1/Nup88/Akap8l/Nup188/Eif4a3/Ddx19b/Eny2/Alyref/Sarnp/Ddx39/Tpr/Fyttd1/Senp2/Sem1/Nxt1/Wnk1/Qk
RS2	GO:1903312	negative regulation of mRNA metabolic process	54	-0.49413	-1.76704	0.000833506	0.00777534	Mapkapk2/Larp1/Srsf10/Srsf7/Igf2bp3/Ccr4/Celf4/Nbas/Eif4enif1/Dazl/Mettl16/Elavl1/Fus/Taf15/Meioc/E2f1/Npm1/Hnrnpk/Acin1/Cirbp/Qk
RS2	GO:0006402	mRNA catabolic process	116	-0.410181	-1.67757	0.000875988	0.00811241	Fto/Tent4b/Rbm46/Cpeb3/Tut4/Csde1/Nudt16l2/Casc3/Exosc2/Polr2g/Mrto4/Tent5c/Zc3h14/Cnot6/Hnrnpd/Gtpbp2/Hnrnpc/Exosc10/Magoh/Elavl4/Samd4b/Zfp36l1/Mapkapk2/Larp1/Mex3d/Tent2/Zcchc7/Ythdf2/Igf2bp3/Smg6/Ccr4/Pabpc1/Nanos3/Ssb/Nbas/Smg7/Eif4enif1/Dcp1a/Vim/Dazl/Mettl16/Eif4a3/Plekhn1/Elavl1/Fus/Nudt16/Ago2/Rock1/Hnrnpr/Taf15/Meioc/E2f1/Npm1/Cirbp/Qk
RS2	GO:0006913	nucleocytoplasmic transport	179	-0.363575	-1.58016	0.000897742	0.00813698	Desi1/Ppm1a/Pom121l2/Kcnq3/Gle1/Xpo7/Nemf/Ipo13/Nupl2/1700009N14Rik/9530036O11Rik/Thoc3/Nup160/Magoh/Tmem53/Prkcq/Frat1/Rangap1/Pabpn1/Hspa9/Chp1/Emd/Stradb/Nup155/Calr/Mdm2/Hsp90ab1/Kpna4/Gsk3b/Ranbp2/Dnajc27/Nup107/Srsf3/Uhmk1/Kpna6/Appl1/Txn1/Ssb/Xpo5/Eif4enif1/Thoc1/Nup88/Rae1/Bach2/Akap8l/Ube2i/Nup188/Eif4a3/Hikeshi/Ddx19b/Eny2/Ubr5/Elavl1/Strada/Hsp90aa1/Alyref/Sarnp/Malt1/Khdrbs1/Brca1/Ddx…
RS2	GO:0051169	nuclear transport	179	-0.363575	-1.58016	0.000897742	0.00813698	Desi1/Ppm1a/Pom121l2/Kcnq3/Gle1/Xpo7/Nemf/Ipo13/Nupl2/1700009N14Rik/9530036O11Rik/Thoc3/Nup160/Magoh/Tmem53/Prkcq/Frat1/Rangap1/Pabpn1/Hspa9/Chp1/Emd/Stradb/Nup155/Calr/Mdm2/Hsp90ab1/Kpna4/Gsk3b/Ranbp2/Dnajc27/Nup107/Srsf3/Uhmk1/Kpna6/Appl1/Txn1/Ssb/Xpo5/Eif4enif1/Thoc1/Nup88/Rae1/Bach2/Akap8l/Ube2i/Nup188/Eif4a3/Hikeshi/Ddx19b/Eny2/Ubr5/Elavl1/Strada/Hsp90aa1/Alyref/Sarnp/Malt1/Khdrbs1/Brca1/Ddx…
RS2	GO:0051098	regulation of binding	188	-0.356985	-1.55502	0.000895826	0.00813698	Ephb6/Hipk1/Mapk8/Hsp90ab1/Rack1/Wapl/Mepce/Rb1/Habp4/Tmed2/Gsk3b/Hipk2/Ctbp2/Hfe/Ace/Sympk/Spta1/Hdac4/Txn1/Zfpm1/Tiam1/Fam220a/Igf1/Usp9x/Sirt2/Pitx2/Anxa2/Kat2b/Eif4a3/Eif3d/Lrrc6/Zmpste24/Tle5/Cald1/Rock1/Tex14/Id1/B2m/Hmgb2/S100a10/Fbxw7/1810037I17Rik/E2f1/Id2/Hnrnpk/Egf/Smad4/Stmn1/Senp2/Jun/Atr
RS2	GO:0052547	regulation of peptidase activity	125	-0.400945	-1.65874	0.000946978	0.0085228	Gpx1/Usp47/Rhoa/Cyfip2/Ecm1/Malt1/Rps3/Simc1/Dpep1/Cst3/Serping1/Cyct/Diablo/Anp32b/Arl6ip1/Hdac1/Gsn
RS2	GO:0002683	negative regulation of immune system process	166	-0.371963	-1.59579	0.000961169	0.00859003	Cep63/9530036O11Rik/Socs1/Cd37/Usp38/Nme1/Ripor2/Otud4/Hspa9/Cptp/Irak3/Cd160/Eif4e2/Ada/Tnfrsf21/Dhx58/Abr/Dcst1/Cuedc2/Znrf4/Ythdf2/Hfe/Bst2/H2-Aa/Muc4/Ccl28/Appl1/Zfpm1/Pibf1/H2-K1/Hspa8/Lrch1/Thoc1/Tafa3/Igf1/Dnaja3/Plcb1/Anxa1/Sirt2/Ubqln1/Nlrp4e/Gpx1/Zpbp2/Spi1/Zbtb46/Ypel4/Il2/Adtrp/Fbxw7/Ctla4/Fcgr2b/Id2/Serping1/Fbxo7/Lyar/Fgl2
RS2	GO:0045786	negative regulation of cell cycle	163	-0.380181	-1.61724	0.000970837	0.00861618	Psmg2/Mdm2/Wapl/Fzd3/Rb1/Ezh2/Znrf4/Timp2/Mbd4/Ccnd1/Zwilch/Mus81/Kntc1/Zfy2/Ctdsp2/Bmp7/Nop53/Thoc1/Brinp3/Ccnb1/Clp1/Rad17/Kat2b/Usp47/Ik/Tex14/Mdm1/Inca1/Meioc/Brca1/E2f1/Npm1/H2afy/Brd7/Tpr/Rbbp8/Cdc20/Fbxo7/Smarca5/Hormad1/Atr/Mov10l1/Nae1
RS2	GO:0030334	regulation of cell migration	338	-0.309693	-1.44926	0.000992181	0.00874488	Ada/Dnaja4/Nrg3/Calr/Ptpru/Mdm2/Jag1/Fam49b/Apoh/Mapk8/Rack1/Kdr/Abr/Mtus1/Spns2/Hras/Gsk3b/Plp1/Arhgdia/Ccr6/Aldoa/Ano6/Plpp3/Bst2/Osgin1/Ace/Gpi1/Cd63/Ccl5/Hdac4/Kif20b/Zswim6/Ccl28/Appl1/Srf/Bmp7/Tiam1/Prr5/Map2k3/Braf/Acta2/Lrch1/Sap30l/Igf1/Cd9/Plcb1/Anxa1/Vim/Ptprm/Pitx2/Ube2i/Fubp1/Scai/Ptp4a1/Rhoa/Spi1/Camk1d/Sulf1/Ecm1/Adtrp/Gnai2/Ago2/Rock1/Sparc/Ilk/Efemp1/Jam3/Tjp1/Ccar1/Nipbl/Arid2/A…
RS2	GO:0035239	tube morphogenesis	324	-0.317081	-1.47562	0.00100911	0.00881765	Jag1/Apoh/Col4a2/Fzd3/Stra6/Kdr/Mcub/Smad6/Tmed2/Myo18b/Rnf213/Hipk2/Sufu/Pax2/Fkbpl/Comp/Pkm/Yap1/Ace/Naa15/Jak1/Ccl5/Hdac4/Kif20b/Myo1e/Kif3a/Srf/Bmp7/Nrxn3/Gtf2i/Igf1/Paxip1/Klf5/Ccdc39/Anxa1/Ptprm/Pitx2/Anxa2/Ghr/Tgif1/Ext1/Arl13b/Gpx1/Ncl/Rhoa/Spi1/Sulf1/Ecm1/Cald1/Vav3/Adtrp/Ago2/Rock1/Sparc/Ilk/Id1/Naglu/Mydgf/Jam3/Tjp1/Nipbl/Arid2/Adipor2/Kdm5b/Fbxw7/Arhgap24/Brca1/Id2/Rnh1/Npm1/Brd2/Egf/…
RS2	GO:0051668	localization within membrane	329	-0.316894	-1.47115	0.00101424	0.00881765	Tomm22/Entr1/Rack1/Bag6/Rab14/Arl13a/4932438A13Rik/Tmed2/Srprb/Exoc8/Hras/Vps52/Sec63/Gsk3b/Sec61b/Eipr1/Timm29/Stac2/Git1/Nrxn2/Ptpn9/Sptbn1/Oga/Snap47/Ap2b1/Ppfia1/Appl1/Nrxn3/Tiam1/Zdhhc20/Stx7/Braf/Vps35/Chmp4b/Vps26c/Dnaja3/Ift20/Pick1/Hpca/Pgap2/Exoc6b/Anxa2/Pex5/Kcnb2/Slc7a11/Ccdc88a/Ssna1/Rab6b/Arl13b/Ank2/Srp19/Nfasc/Gga3/Nme7/Hsp90aa1/Ypel4/C2cd5/Rock1/Kalrn/Srp14/S100a10/Tmem59/Emc4/Fc…
RS2	GO:0070647	protein modification by small protein conjugation or removal	427	-0.298663	-1.42975	0.0010602	0.00915496	Cdc34/Rnf4/Desi1/4930444G20Rik/Rnf138/Nub1/Cbl/Cdk5rap3/Trim41/Rlim/Ube2s/D1Pas1/Herpud1/Sh3rf2/Rnf44/Cops5/Cep63/Fem1b/Ltn1/Sash1/Daxx/Usp38/Aktip/Usp9y/Neurl1a/Socs7/Rangap1/Ube2f/Kcmf1/Otud4/Pef1/Huwe1/March2/Fbxo2/Chp1/Rchy1/Klhl25/Rnf2/Rffl/Atg7/Pink1/Yod1/Ube2j1/Desi2/Trim24/Brap/Trim17/Spsb1/Nfx1/March5/Sept4/Rbbp6/Mdm2/Mapk8/Cul5/Fscb/Klhl12/Rack1/Otud3/Arel1/Fbxl17/Topors/Rnf213/Dcun1d5/…
RS2	GO:0060341	regulation of cellular localization	477	-0.292645	-1.41497	0.00109283	0.0093734	Camk2n1/Picalm/Dnajb2/Cep72/Tcf4/Prkcd/Pdzk1/Rapgef4/Eif4g1/Rnf4/Grip1/Ppm1a/Nr1h3/Sorbs1/Cdk5rap3/Mcu/Tcp1/Arpc2/Gna11/Nf2/Actb/Map2k2/Iqgap1/Prkaa1/9530036O11Rik/Sec24b/Tmem53/Prkcq/Fez1/Erp29/Frat1/Ilrun/Zfp36l1/Atp9a/Rangap1/Ripor2/Tmed10/Glul/Chp1/Frmd4a/Cacna1d/Apoe/Atg7/Pink1/Yod1/Emd/Srcin1/Ube2j1/Abhd17a/Trim17/Trp53inp2/Mdm2/Entr1/Limk2/Mapk8/Hsp90ab1/Gdi2/Rack1/Wapl/Mepce/Iscu/Rab14/Re…
RS2	GO:0140694	non-membrane-bounded organelle assembly	200	-0.352237	-1.53471	0.00115008	0.00979871	Ccsap/Zbtb11/Prox1/Cnot6/Chmp2a/Kif3b/Chmp6/D1Pas1/Arpc2/C2cd3/Arhgef2/Cep63/Prkaa1/Smc3/Cntrob/Rcc1/Ripor2/Rpsa/Ncor1/Cep295nl/Rpl10/Ccdc57/Hspa1a/Mrpl20/Prrc2c/Jmjd6/Zfyve1/Poc1b/Fscn1/Mapk8/Cenpk/Sass6/Rnf213/Ythdf2/Cenpw/Rplp0/Trappc12/Mrps7/Kntc1/Ccr4/Srf/Pibf1/Nop53/Eif4enif1/Chmp4b/Cep135/Ccnb2/Cenpj/Rpl5/Kat2b/Lsm14a/Cavin4/G3bp1/Rhoa/Eif5b/Mdm1/Lsm3/Rps3/Dhx30/Npm1/Smad4/Dync1h1/Tpr/Senp…
RS2	GO:1903320	regulation of protein modification by small protein conjugation or removal	136	-0.391589	-1.62787	0.00116274	0.0098409	Cdk5rap3/Ube2s/D1Pas1/Herpud1/Sh3rf2/Cep63/Sash1/Daxx/Otud4/Pef1/Huwe1/Fbxo2/Chp1/Rchy1/Atg7/Pink1/Sept4/Mapk8/Fscb/Topors/Dcun1d5/Gsk3b/Bex3/Hdac4/Ubb/Dnaja1/Nop53/Tollip/Rps27a/Dnaja3/Arrdc4/Paxip1/Trim44/Rasd2/Naf1/Ubqln1/Ube2i/Rpl5/1700020D05Rik/Hsp90aa1/Sumo2/Rps3/Fbxw7/Hmg20a/Brca1/Npm1/Senp2/Cdc20/Wnk1/Caml/Hspa5
RS2	GO:0002832	negative regulation of response to biotic stimulus	55	-0.480484	-1.72013	0.00127751	0.0107412	Cep63/Usp38/Ilrun/Cptp/Irak3/Eif4e2/Dhx58/Dcst1/Znrf4/Ythdf2/Muc4/H2-K1/Hspa8/Dnaja3/Sirt2/Ubqln1/Nlrp4e/Serping1/Lyar/Fgl2
RS2	GO:0097435	supramolecular fiber organization	351	-0.309936	-1.4605	0.0013021	0.0108764	Fscn1/Mdm2/Fam49b/Limk2/Mapk8/Rb1/Hook1/Naa80/Arpc4/Actr2/Limd2/Comp/Spag6/Whamm/Arfgef1/Usp8/Tuba1a/Ckap5/Git1/Spta1/Sptbn1/Gba2/Fscn3/Ppfia1/Myo1e/Gas7/Srf/Togaram1/Braf/Jmy/Hspa8/Sorbs3/Iqgap3/4930544G11Rik/Myo1h/Pde4dip/Ift88/Vim/Pick1/Anxa2/Cenpj/Ghr/Ext1/Ccdc88a/Ssna1/Akap9/Nckap5/Kctd13/Cavin4/Washc3/Itgb5/Rhoa/Fus/Cyfip2/Cald1/Ilk/Id1/Tjp1/B2m/Rps3/Pcm1/Hsp90b1/S100a10/Rnh1/Pfdn6/Npm1/Krt…
RS2	GO:0051050	positive regulation of transport	395	-0.302358	-1.43233	0.0013487	0.0111924	Tmed10/Ccr7/Glul/Chp1/Frmd4a/Cd160/Cacna1d/Tescl/Apoe/Atg7/Pink1/Emd/Lrrc55/Calr/Pgp/Slc25a4/Mdm2/Zfp13/Hsp90ab1/Rack1/Acsl1/Abr/Bad/Slc18a3/Tbc1d20/Sirpb1c/Gpd2/Hras/Slc4a8/Gsk3b/Plp1/Eipr1/Stac2/Ano6/Ice1/Hfe/Trpm4/Ckap5/Ppt1/Cd63/Oga/Ergic3/Ccl5/Kif20b/Ap2b1/Appl1/Kif3a/Braf/Caly/Vps35/Hbp1/Tbc1d5/Ppp3cc/Igf1/Pcnt/Lrrc26/Plcb1/Hspa2/Azin1/Anxa1/Pick1/Cep290/Hpca/Cacna1h/Cftr/Anxa2/Ghr/Sirpb1b/…
RS2	GO:1901873	regulation of post-translational protein modification	153	-0.37195	-1.57885	0.00136946	0.0112914	Cdk5rap3/Ube2s/D1Pas1/Herpud1/Sh3rf2/Cep63/Sash1/Daxx/Otud4/Pef1/Huwe1/Fbxo2/Chp1/Rchy1/Atg7/Pink1/Sept4/Mapk8/Fscb/Topors/Dcun1d5/Gsk3b/Bex3/Hdac4/Ubb/Dnaja1/Nop53/Tollip/Rps27a/Dnaja3/Arrdc4/Paxip1/Trim44/Rasd2/Naf1/Ubqln1/Ube2i/Baz2a/Rpl5/Sf3b1/1700020D05Rik/Hsp90aa1/Sumo2/Rps3/Fbxw7/Hmg20a/Brca1/Npm1/Senp2/Cdc20/Wnk1/Caml/Smarca5/Hspa5
RS2	GO:0060348	bone development	68	-0.461851	-1.73405	0.00139334	0.0114147	Ppib/Kdr/Spns2/Impad1/Ankrd11/Comp/Ano6/Trim45/Trip11/Igf1/Pitx2/Ghr/Ext1/Zmpste24/Rhoa/Sulf1/Ecm1/Sparc/Fbxw7/Npm1/Runx2/Bgn
RS2	GO:0045619	regulation of lymphocyte differentiation	80	-0.435798	-1.69442	0.00142234	0.0115781	Actb/9530036O11Rik/Socs1/Zfp36l1/Ap3d1/Ccr7/Klhl25/Ada/Tlr9/Bad/Xrcc6/Pnp/H2-Aa/Smarcc1/Braf/Anxa1/Rhoa/Spi1/Hsp90aa1/Il2/Malt1/Arid2/Ctla4/Id2/Brd7/Fbxo7/Fgl2
RS2	GO:0001568	blood vessel development	251	-0.337263	-1.52944	0.00143152	0.011579	Mdm2/Jag1/Apoh/Col4a2/Stra6/Kdr/Smad6/Tmed2/Myo18b/Rnf213/Hipk2/Sufu/Fkbpl/Comp/Plpp3/Pkm/Yap1/Ace/Naa15/Jak1/Ccl5/Hdac4/Ap2b1/Myo1e/Srf/Bmp7/Ankrd17/Nrxn3/Gtf2i/Paxip1/Klf5/Anxa1/Ptprm/Pitx2/Anxa2/Ghr/Gpx1/Ncl/Rhoa/Spi1/Prokr1/Sulf1/Ecm1/Cald1/Vav3/Adtrp/Ago2/Rock1/Sparc/Id1/Naglu/Mydgf/Jam3/Tjp1/Arid2/Adipor2/Fbxw7/Arhgap24/Brca1/Rnh1/Npm1/Egf/Dync2h1/Jun/Wnk1/Qk/Col1a2/Dcn
RS2	GO:0040012	regulation of locomotion	377	-0.299213	-1.41464	0.00146903	0.0118077	Ptpru/Mdm2/Jag1/Fam49b/Apoh/Mapk8/Rack1/Kdr/Abr/Mtus1/Spns2/Hras/Gsk3b/Plp1/Arhgdia/Ccr6/Cfap45/Aldoa/Ano6/Plpp3/Bst2/Osgin1/Ace/Gpi1/Cd63/Ccr4/Ccl5/Hdac4/Kif20b/Zswim6/Ccl28/Appl1/Srf/Bmp7/Tiam1/Prr5/Map2k3/Braf/Acta2/Vps35/Lrch1/Sap30l/Igf1/Cd9/Plcb1/Anxa1/Vim/Ptprm/Pitx2/Ube2i/Ghr/Fubp1/Scai/Ptp4a1/Rhoa/Spi1/Camk1d/Sulf1/Ecm1/Pkn2/Adtrp/Gnai2/Ago2/Rock1/Sparc/Ilk/Efemp1/Jam3/Tjp1/Ccar1/Nipbl/A…
RS2	GO:2000241	regulation of reproductive process	81	-0.434123	-1.69417	0.00161741	0.0128388	Ythdf2/Tcp11/Ccr6/Hdac4/Zfy2/Bmp7/Igf1/Plcb1/Sirt2/Cacna1h/Cftr/Dazl/Piwil2/Sulf1/Ago2/Meioc/Npm1/Psma8/Cdc20/Tex101/Hormad1/Sycp2
RS2	GO:2000145	regulation of cell motility	358	-0.309114	-1.45418	0.00160844	0.0128388	Dpysl3/Ripor2/Arid4a/Ccr7/Glul/Pip5kl1/Zfp580/Ssx2ip/Rffl/Apoe/Srcin1/Ada/Dnaja4/Nrg3/Calr/Ptpru/Mdm2/Jag1/Fam49b/Apoh/Mapk8/Rack1/Kdr/Abr/Mtus1/Spns2/Hras/Gsk3b/Plp1/Arhgdia/Ccr6/Cfap45/Aldoa/Ano6/Plpp3/Bst2/Osgin1/Ace/Gpi1/Cd63/Ccl5/Hdac4/Kif20b/Zswim6/Ccl28/Appl1/Srf/Bmp7/Tiam1/Prr5/Map2k3/Braf/Acta2/Lrch1/Sap30l/Igf1/Cd9/Plcb1/Anxa1/Vim/Ptprm/Pitx2/Ube2i/Fubp1/Scai/Ptp4a1/Rhoa/Spi1/Camk1d/Sul…
RS2	GO:0090287	regulation of cellular response to growth factor stimulus	97	-0.414116	-1.65338	0.00163714	0.0129152	Sost/Sulf1/Cyfip2/Strap/Ilk/Chst11/Htra3/Smad4/Runx2/Hspa5/Rbbp7/Hdac1/Dcn
RS2	GO:0044772	mitotic cell cycle phase transition	219	-0.340709	-1.51121	0.00166487	0.0129738	Pgp/Psmg2/Mdm2/Mepce/Rb1/Ccni/Sass6/Ezh2/Mbd4/Ccnd1/Zwilch/Ube2u/Kntc1/Cdk18/Smarcc1/Appl1/Ctdsp2/Ankrd17/Nop53/Iqgap3/Chmp4b/Plcb1/Ccnb2/Hspa2/Anxa1/Phf8/Cenpj/Spdya/Ccnb1/Rad17/Ube2e2/Usp47/Ik/Ccne2/Cenpf/Tex14/Arid2/Brca1/E2f1/Id2/Brd7/Nasp/Fbxl7/Cks2/Tpr/Senp2/Rbbp8/Cdc20/Fbxo7/Anp32b/Calm2/Nae1
RS2	GO:0098542	defense response to other organism	331	-0.304843	-1.41573	0.00166196	0.0129738	Trim59/Arhgef2/Cep63/Zmynd15/Gzmn/Optn/Daxx/Flnb/Calm1/Cd37/Usp38/Bpgm/Ilrun/Isg20/Mpo/Otud4/March2/Cptp/Irak3/Cd160/Batf2/Nfkb1/Apoe/Eif4e2/Atg7/Lyzl6/Mapkapk2/Fam71e1/Mapk8/Dhx58/Ubl7/Cdc37/Atat1/Tlr9/Rab14/Agbl5/Dcst1/Slamf9/Znrf4/Hras/Rnf213/Ythdf2/Actr2/Xrcc6/Ttc4/Nectin2/Bst2/Jak1/H2-Aa/Ccl5/Hdac4/Nagk/Ccl28/Appl1/H2-K1/Ankrd17/Zdhhc20/Nop53/Irf3/Tollip/Hspa8/Gsdmd/Prdx1/Dnaja3/Trim44/Clpb/…
RS2	GO:0051783	regulation of nuclear division	58	-0.471671	-1.70581	0.00168578	0.0130139	Calr/Psmg2/Rb1/Zwilch/Kntc1/Zfy2/Bmp7/Igf1/Plcb1/Sirt2/Dazl/Ccnb1/Piwil2/Ik/Tex14/Npm1/Egf/Psma8/Tpr/Cdc20/Hormad1
RS2	GO:0040011	locomotion	434	-0.29013	-1.39182	0.00169039	0.0130139	Ptpru/Mdm2/Jag1/Fam49b/Ppib/Apoh/Mapk8/Rack1/Kdr/Abr/Mtus1/Slamf9/Spns2/Hras/Gsk3b/Plp1/Arhgdia/Ccr6/Cfap45/Aldoa/Ano6/Plpp3/Trpm4/Bst2/Osgin1/Ace/Gpi1/Cd63/Ccr4/Ccl5/Hdac4/Kif20b/Zswim6/Ccl28/Appl1/Srf/Igfals/Bmp7/Tiam1/Prr5/Map2k3/Braf/Acta2/Vps35/Lrch1/Sap30l/Igf1/Cd9/Plcb1/Anxa1/Vim/Ptprm/Pitx2/Ube2i/Ghr/Fubp1/Scai/Ptp4a1/Rhoa/Spi1/Camk1d/Sulf1/Ecm1/Vav3/Pkn2/Adtrp/Gnai2/Ago2/Rock1/Sparc/Ilk/…
RS2	GO:0032880	regulation of protein localization	426	-0.300518	-1.43841	0.00172942	0.0132347	Apoe/Atg7/Pink1/Yod1/Emd/Srcin1/Ube2j1/Abhd17a/Trim17/Trp53inp2/Mdm2/Entr1/Limk2/Mapk8/Hsp90ab1/Gdi2/Rack1/Wapl/Mepce/Rab14/Bad/Tmed2/Hras/Gsk3b/Dnajc27/Eipr1/Arhgdia/Uhmk1/Stac2/Ice1/Ddx4/Hfe/Usp8/Trpm4/Trappc12/Yap1/Ptpn9/Sptbn1/Oga/Jak1/Ergic3/Ccl5/Kcnab2/Kif20b/Ap2b1/Ppfia1/Appl1/Kif3a/Txn1/Rfx3/Dnaja1/Tiam1/Stx7/Abhd17b/Vps35/Cep135/Igf1/Pcnt/Plcb1/Anxa1/Pick1/Cep290/Hpca/Cftr/Cct4/Cenpj/Ghr…
RS2	GO:0043281	regulation of cysteine-type endopeptidase activity involved in apoptotic process	66	-0.456083	-1.70865	0.00174793	0.0132916	Mdm2/Rack1/Bad/Rnf7/Pax2/Gpi1/Fnip1/Igf1/Dnaja3/Gpx1/Usp47/Rhoa/Malt1/Rps3/Dpep1/Cyct/Diablo/Anp32b/Arl6ip1/Gsn
RS2	GO:0030509	BMP signaling pathway	54	-0.474805	-1.69793	0.00175892	0.0132916	Kdr/Smad6/Hipk2/Comp/Hfe/Fkbp8/Zfp128/Bmp7/Usp9x/Ext1/Sost/Sulf1/Ilk/Id1/Htra3/Smad4/Bmp8b/Runx2
RS2	GO:0007286	spermatid development	186	-0.344153	-1.49694	0.00176806	0.0132916	Zpbp/Klhl10/Brdt/Zmynd15/Mns1/Catsperd/Armc12/Neurl1a/Pebp1/Iqcg/Tssk2/Tssk3/Pcsk4/Ube2j1/Yif1b/Cfap58/Nup210l/Fam71f2/Fam71f1/Cfap61/Sept4/Sppl2c/Axdnd1/Tbc1d21/Pithd1/Hook1/Kdm3a/Tbc1d20/Spem1/Dnah1/Tssk6/Gm1993/Tcp11/Ccr6/Spag6/Nectin2/Adad1/Fscn3/Zfy2/Hspa2/Ift88/Cftr/Sept14/Catsper3/Zpbp2/Fndc3a/Gm28510/Gm21095/Jam3/Fsip2/Hmgb2/Meioc/Dmrtc2/H3f3b/Selenof/Tbpl1/Spaca1/Qk/Vps13b/Sycp1/Sycp3
RS2	GO:0048646	anatomical structure formation involved in morphogenesis	454	-0.293774	-1.41273	0.00180031	0.0134549	Epn1/Ada/Jmjd6/Nrg3/Fam71f2/Fam71f1/Hipk1/Sppl2c/Apoh/Col4a2/Klhl12/Fzd3/Stra6/Kdr/Tmed2/Tbc1d20/Spem1/Rnf213/Gsk3b/Hipk2/Sufu/Pax2/Fkbpl/Nectin2/Pkm/Yap1/Ace/Slc39a1/Naa15/Ckap5/Gpi1/Sptbn1/Slc24a4/Jak1/Ccl5/Hdac4/Kif20b/Zfpm1/Srf/Trim45/Bmp7/Nrxn3/Gtf2i/Pim1/Cd9/Klf5/Ift88/Anxa1/Mios/Sbno2/Ptprm/Pitx2/Cftr/Anxa2/Ghr/Tgif1/Ext1/Sf3b1/Cavin4/Nfasc/Gpx1/Ncl/Zpbp2/Rhoa/Sulf1/Ecm1/Cald1/Vav3/Adtrp/A…
RS2	GO:1903313	positive regulation of mRNA metabolic process	71	-0.45485	-1.72914	0.00186579	0.0137572	Fto/Tent4b/Cpeb3/Tut4/Csde1/Exosc2/Polr2g/Celf3/Cnot6/Hnrnpd/Samd4b/Zfp36l1/Mex3d/Lmntd2/Ythdf2/Ccr4/Pabpc1/Nanos3/Clns1a/Celf4/Hspa8/Eif4enif1/Dcp1a/Ccnb1/Mettl16/Eif4a3/Ncl/Plekhn1/Ago2/Snrnp70/Rock1/Hnrnpr/Tra2b/Cirbp
RS2	GO:0031047	regulatory ncRNA-mediated gene silencing	71	-0.454578	-1.72811	0.00186579	0.0137572	Nfkb1/Eif4e2/Nup155/Tdrd6/Tdrd1/Dgcr8/Srsf3/Ddx4/Pabpc1/Helz/Xpo5/Eif4enif1/Clp1/Piwil2/Zmpste24/Elavl1/Ddx17/Tdrkh/Ago2/Znfx1/Tex15/Tdrd7/Stk31/Tsn/Fam172a/Mov10l1
RS2	GO:0048863	stem cell differentiation	94	-0.415811	-1.65559	0.00187305	0.0137572	Jag1/Klhl12/Kdm3a/Ezh2/Ythdf2/Gsk3b/Pax2/Bvht/Nrtn/Yap1/Mbd3/Nelfb/Srf/Bmp7/Sox6/Gatad2b/Nudt21/Chd2/Pitx2/Ext1/Cdk13/Jarid2/Cdk12/Smad4/Runx2/Fam172a/Rbbp7/Hdac1
RS2	GO:0001649	osteoblast differentiation	70	-0.453833	-1.71676	0.0019353	0.0140529	Pdlim7/Trp53inp2/Jag1/Mcub/Smad6/Gsk3b/Trpm4/Yap1/Ccr4/Hdac4/Bmp7/Igf1/Ilk/Id1/Wwox/Bmp8a/Fndc3b/Id2/Npm1/H3f3b/Smad4/Runx2/Id3/Cebpd
RS2	GO:0002831	regulation of response to biotic stimulus	160	-0.363576	-1.55232	0.0019353	0.0140529	Lrch4/Emilin2/Nr1h3/Ufd1/Trim41/D1Pas1/Cep63/Optn/Sash1/Cd37/Usp38/Ilrun/Otud4/Cptp/Irak3/Cd160/Apoe/Eif4e2/Mapkapk2/Mapk8/Dhx58/Cdc37/Atat1/Tlr9/Dcst1/Znrf4/Ythdf2/Xrcc6/Nectin2/Ccl5/Muc4/Nagk/Appl1/H2-K1/Ankrd17/Zdhhc20/Nop53/Irf3/Hspa8/Dnaja3/Trim44/Clpb/Sirt2/Naf1/Ubqln1/Nlrp4e/Clp1/Lsm14a/Zmpste24/Spi1/Hsp90aa1/Naglu/Hmgb2/Unc13b/Znfx1/Cyba/Serping1/Matr3/Lyar/Fgl2
RS2	GO:0048514	blood vessel morphogenesis	214	-0.336527	-1.49144	0.00196402	0.0141809	Jag1/Apoh/Col4a2/Stra6/Kdr/Smad6/Myo18b/Rnf213/Hipk2/Fkbpl/Comp/Pkm/Yap1/Ace/Naa15/Jak1/Ccl5/Hdac4/Myo1e/Srf/Nrxn3/Gtf2i/Paxip1/Klf5/Anxa1/Ptprm/Pitx2/Anxa2/Ghr/Gpx1/Ncl/Rhoa/Spi1/Sulf1/Ecm1/Cald1/Vav3/Adtrp/Ago2/Rock1/Sparc/Id1/Naglu/Mydgf/Jam3/Tjp1/Arid2/Adipor2/Fbxw7/Arhgap24/Brca1/Rnh1/Npm1/Egf/Jun/Wnk1/Qk/Dcn
RS2	GO:1901361	organic cyclic compound catabolic process	185	-0.350105	-1.52157	0.00210357	0.0151032	Ddx49/Acot7/Hoga1/Fto/Tent4b/Rbm46/Cpeb3/Zpr1/Nudt9/Nmnat1/Tut4/Csde1/Moxd1/Rnaseh2a/Nudt16l2/Casc3/Exosc2/Srd5a1/Fen1/Polr2g/Mrto4/Tent5c/Zc3h14/Cyp39a1/Cnot6/Hnrnpd/Gtpbp2/Hnrnpc/Allc/Exosc10/Magoh/Pde1a/Elavl4/Samd4b/Zfp36l1/Isg20/Apoe/Ada/Mapkapk2/Larp1/Nt5m/Mex3d/Tent2/Zcchc7/Ythdf2/Igf2bp3/Mus81/Pnp/Smg6/Cant1/Ccr4/Pabpc1/Smpdl3a/Nanos3/Lrpprc/Ssb/Nbas/Zcchc17/Smg7/Eif4enif1/Nt5c1b/Dcp1a/Gs…
RS2	GO:0006413	translational initiation	75	-0.440733	-1.68358	0.0021159	0.0151068	Paip2b/Eif5/Eif3f/Eif3a/Polr2g/Eif4g1/Rxra/D1Pas1/Eif4b/Eif1ax/Eif3m/Eif3h/Eif2b4/Eif4a2/Klhl25/Eif4e2/Bzw1/Larp1/Eif2s2/Habp4/Tmed2/Eif4h/Ythdf2/Uhmk1/Dazl/Eif3d/Eif5b/Ago2/Khdrbs1/Dnajc3/Npm1/Tpr/Mif4gd
RS2	GO:0032200	telomere organization	74	-0.453619	-1.73183	0.00213379	0.0151499	Hnrnpd/Tcp1/Hnrnpc/Exosc10/Prkcq/Nhp2/Tfpt/Hspa1a/Ezh2/Xrcc6/Smg6/Rad51d/Ten1/Map2k7/Stn1/Cct4/Naf1/Spdya/Cct6a/Smc6/Hsp90aa1/Ccne2/Uchl5/Pcna/Nop10/H3f3b/Cct8/Ptges3/Atr
RS2	GO:0002253	activation of immune response	157	-0.36923	-1.57381	0.00218816	0.0153652	Eif2b4/Otud4/Ccr7/Cptp/Irak3/Cd160/Sh2b2/Nfkb1/Ada/Mapkapk2/Tnfrsf21/Mapk8/Dhx58/Atat1/Tlr9/Bag6/Znrf4/Hras/Xrcc6/Nectin2/Nagk/Appl1/Ankrd17/Nop53/Irf3/Braf/Hspa8/Usp9x/Clpb/Sirt2/Naf1/Ubqln1/C1qb/Clp1/Lsm14a/Hsp90aa1/Vav3/Malt1/Naglu/Khdrbs1/Rps3/Ctla4/Znfx1/Cyba/Serping1/Wnk1/Matr3
RS2	GO:0007423	sensory organ development	217	-0.344967	-1.52679	0.00218594	0.0153652	Hipk1/Jag1/Limk2/Fzd3/Stra6/Kdr/Abr/Tbc1d20/Rd3/Gpd2/Hipk2/Pax2/Spag6/Nphp1/Fkbp8/Kif3a/Srf/Trip11/Bmp7/H2-K1/Celf4/Nox3/Sox1/Igf1/Pcnt/Ift20/Stau2/Ift88/Vim/Ptprm/Cep290/Pitx2/Hpca/C1qb/Tgif1/Grm6/Scaper/Mdm1/Naglu/Crb1/Nipbl/Slc25a25/Npm1/Uchl3/Bloc1s5/Hmgn1/Tbc1d32/Tdrd7/Atf6/Jun/Anp32b/Igfbp7/Aldh1a1/Hdac1/Cebpd
RS2	GO:0030336	negative regulation of cell migration	120	-0.390328	-1.60762	0.00224918	0.0157074	Gna13/Dpysl3/Ripor2/Arid4a/Pip5kl1/Apoe/Ada/Dnaja4/Nrg3/Calr/Ptpru/Jag1/Apoh/Abr/Gsk3b/Arhgdia/Bst2/Cd63/Hdac4/Ccl28/Srf/Braf/Lrch1/Sap30l/Plcb1/Ptprm/Scai/Rhoa/Sulf1/Adtrp/Ilk/Arid2/Adipor2/Dpep1/Rbbp7/Hdac1/Dcn
RS2	GO:2000278	regulation of DNA biosynthetic process	59	-0.480663	-1.75016	0.00228664	0.0158822	Hnrnpd/Rfc4/Tcp1/Hnrnpc/Rfc2/Exosc10/Prkcq/Gsk3b/Kcnk2/Ten1/Map2k7/Stn1/Cct4/Naf1/Dscc1/Cct6a/Hsp90aa1/Pcna/Npm1/Egf/Cct8/Ptges3/Atr
RS2	GO:0044270	cellular nitrogen compound catabolic process	173	-0.341701	-1.47977	0.00229931	0.0158839	Fto/Tent4b/Rbm46/Cpeb3/Zpr1/Nudt9/Nmnat1/Tut4/Csde1/Rnaseh2a/Nudt16l2/Casc3/Exosc2/Fen1/Polr2g/Mrto4/Tent5c/Zc3h14/Cnot6/Hnrnpd/Gtpbp2/Hnrnpc/Exosc10/Magoh/Pde1a/Elavl4/Samd4b/Zfp36l1/Isg20/Ada/Mapkapk2/Larp1/Nt5m/Mex3d/Tent2/Zcchc7/Ythdf2/Igf2bp3/Mus81/Pnp/Smg6/Cant1/Ccr4/Pabpc1/Smpdl3a/Nanos3/Lrpprc/Ssb/Nbas/Zcchc17/Smg7/Eif4enif1/Nt5c1b/Dcp1a/Vim/Naf1/Dazl/Mettl16/Eif4a3/Plekhn1/Elavl1/Fus/Nud…
RS2	GO:0009100	glycoprotein metabolic process	131	-0.378415	-1.57362	0.00242634	0.0166713	Ccr7/Fbxo2/Chp1/Alg14/Galnt3/Ube2j1/Nccrp1/Ndst4/Ctsl/Mgat4a/Fbxo44/Hs3st4/Impad1/Arfgef1/Cant1/Oga/Galntl6/Trip11/Gfpt1/Igf1/Plcb1/Naf1/Tmtc2/Rpn1/Ext1/St8sia5/Fbxo27/Slc35b1/Sulf1/Ago2/Naglu/Ost4/Alg5/Tmem59/Tusc3/Rab1b/Pomt1/Mgat4b/Chst11/St3gal5/Cst3
RS2	GO:0006364	rRNA processing	109	-0.392108	-1.59963	0.00247546	0.0168279	Naf1/Rpl5/Mettl16/Kat2b/Rpl10a/Ncl/Rpp30/Ddx17/Pop5/Gm2000/Ebna1bp2/Rps27rt/Mtrex/Nop10/Npm1/Wbp11/Lyar/Nol8
RS2	GO:0001501	skeletal system development	168	-0.360668	-1.54749	0.00246903	0.0168279	Impad1/Ankrd11/Comp/Ano6/Slc39a1/Hdac4/Srf/Trim45/Trip11/Bmp7/Sox6/Igf1/Clec3b/Pitx2/Ghr/Ext1/Eif4a3/Zmpste24/Tle5/Rhoa/Sulf1/Ecm1/Sparc/Efemp1/Barx2/Wwox/Nipbl/Bmp8a/Hspb11/Fbxw7/Chst11/Npm1/Bmp8b/Runx2/Col1a2/Bgn/Mgp
RS2	GO:1901991	negative regulation of mitotic cell cycle phase transition	78	-0.431936	-1.66536	0.00249321	0.0168588	Babam1/Zfp36l1/Aven/Zfyve19/Psmg2/Mdm2/Rb1/Ezh2/Mbd4/Ccnd1/Zwilch/Kntc1/Ctdsp2/Nop53/Ccnb1/Rad17/Usp47/Ik/Tex14/Brca1/Brd7/Tpr/Rbbp8/Cdc20/Fbxo7/Nae1
RS2	GO:0070302	regulation of stress-activated protein kinase signaling cascade	73	-0.441131	-1.67907	0.00255369	0.0171769	Dnaja1/Prdx1/Plcb1/Map2k7/Zmpste24/Spi1/Zfp110/Fcgr2b/Mapk8ip3/Igfbp6/Gsn
RS2	GO:0050777	negative regulation of immune response	63	-0.468952	-1.73494	0.00261571	0.0173206	Irak3/Cd160/Eif4e2/Dhx58/Abr/Dcst1/Ythdf2/Hfe/Muc4/H2-K1/Thoc1/Dnaja3/Anxa1/Nlrp4e/Gpx1/Spi1/Il2/Fcgr2b/Serping1/Lyar/Fgl2
RS2	GO:0003007	heart morphogenesis	92	-0.419696	-1.66304	0.00260561	0.0173206	C2cd3/9530036O11Rik/Sec24b/Tead2/Ncor2/Sav1/Pdcd4/Mdm2/Jag1/Smad6/Tmed2/Sufu/Yap1/Kif3a/Zfpm1/Srf/Bmp7/Pim1/Ift88/Ccdc39/Pitx2/Ext1/Arl13b/Zmpste24/Ilk/Naglu/Nipbl/Arid2/Id2/Npm1/Smad4/Jun/Adamts5
RS2	GO:0048732	gland development	159	-0.358185	-1.52833	0.00259227	0.0173206	Prox1/Cdk5rap3/Csmd1/Map2k2/Sulf2/9530036O11Rik/Fem1b/Gak/Gpat4/Neurl1a/Nme1/Aprt/Tfcp2l1/Nfkb1/Atg7/Ada/Nrg3/Stra6/Mcub/Ezh2/Sec63/Ccnd1/Hipk2/Pkm/Proc/Lims1/Asl/Srf/Bmp7/Braf/Iqgap3/Igf1/Lims2/Ccnb2/Ift88/Ccdc39/Anxa1/Pitx2/Ext1/Zmpste24/Gpx1/Sulf1/Icmt/Kalrn/Naglu/Kdm5b/Id2/Jarid2/Npm1/Egf/Smad4/Jun/Arhgap5
RS2	GO:0000723	telomere maintenance	71	-0.446115	-1.69594	0.00269134	0.017675	Rad51d/Ten1/Map2k7/Stn1/Cct4/Naf1/Spdya/Cct6a/Smc6/Hsp90aa1/Ccne2/Uchl5/Pcna/Nop10/Cct8/Ptges3/Atr
RS2	GO:2000146	negative regulation of cell motility	124	-0.382889	-1.58391	0.0027019	0.017675	Gna13/Dpysl3/Ripor2/Arid4a/Pip5kl1/Apoe/Ada/Dnaja4/Nrg3/Calr/Ptpru/Jag1/Apoh/Abr/Gsk3b/Arhgdia/Bst2/Cd63/Hdac4/Ccl28/Srf/Braf/Lrch1/Sap30l/Plcb1/Ptprm/Scai/Rhoa/Sulf1/Adtrp/Ilk/Arid2/Adipor2/Dpep1/Rbbp7/Hdac1/Dcn
RS2	GO:0043085	positive regulation of catalytic activity	391	-0.294929	-1.39515	0.00271071	0.017675	Apoh/Mapk8/Hsp90ab1/Rack1/Iscu/Tbc1d21/Kdr/Abr/Rasgef1b/Bad/Tbc1d20/Ezh2/Topors/Hras/C1qtnf9/Timp2/Rfk/Rnf7/Gsk3b/Ranbp2/Ccnd1/Xrcc6/Ace/Ccl5/Guca1a/Tbc1d15/Lims1/Rasgrf1/Pibf1/Tiam1/Map2k3/Pim1/Tbc1d5/Igf1/Dnaja3/Arrdc4/Map2k7/Dcp1a/Hpca/Cct4/Naf1/Ube2i/Ghr/Rpl5/Spdya/Dscc1/Garnl3/Ccnb1/Ccdc88a/Ccs/Unc119/Amph/Rhoa/Strada/Cyfip2/Hsp90aa1/Gnai2/Map3k12/Rock1/Malt1/Kalrn/Ilk/Rps3/Evi5/Hmgb2/S100a1…
RS2	GO:0019439	aromatic compound catabolic process	178	-0.349669	-1.51901	0.00280893	0.0182224	Fto/Tent4b/Rbm46/Cpeb3/Zpr1/Nudt9/Nmnat1/Tut4/Csde1/Moxd1/Rnaseh2a/Nudt16l2/Casc3/Exosc2/Fen1/Polr2g/Mrto4/Tent5c/Zc3h14/Cnot6/Hnrnpd/Gtpbp2/Hnrnpc/Exosc10/Magoh/Pde1a/Elavl4/Samd4b/Zfp36l1/Isg20/Ada/Mapkapk2/Larp1/Nt5m/Mex3d/Tent2/Zcchc7/Ythdf2/Igf2bp3/Mus81/Pnp/Smg6/Cant1/Ccr4/Pabpc1/Smpdl3a/Nanos3/Lrpprc/Ssb/Nbas/Zcchc17/Smg7/Eif4enif1/Nt5c1b/Dcp1a/Gstz1/Vim/Naf1/Dazl/Mettl16/Eif4a3/Dio2/Plekh…
RS2	GO:0003002	regionalization	134	-0.377892	-1.56965	0.00284133	0.0183395	Hipk1/Mapk8/Tdrd6/Smad6/Tdrd1/Tmed2/Hipk2/Sufu/Cfap45/Pax2/Fkbp8/Kif3a/Rfx3/Srf/Sox1/Ift88/Ccdc39/Cep290/Pitx2/Tgif1/Ext1/Arl13b/Sf3b1/Dnaaf2/Lrrc6/Nme7/Tdrkh/Hspb11/Alg5/Npm1/Tbc1d32/Smad4/Tra2b/Tdrd7/Dync2h1/Senp2/Stk31/Tasor
RS2	GO:1901990	regulation of mitotic cell cycle phase transition	155	-0.357109	-1.52029	0.00295552	0.0189807	Psmg2/Mdm2/Mepce/Rb1/Sass6/Ezh2/Mbd4/Ccnd1/Zwilch/Ube2u/Kntc1/Smarcc1/Appl1/Ctdsp2/Ankrd17/Nop53/Plcb1/Hspa2/Anxa1/Cenpj/Ccnb1/Rad17/Ube2e2/Usp47/Ik/Cenpf/Tex14/Arid2/Brca1/E2f1/Id2/Brd7/Tpr/Senp2/Rbbp8/Cdc20/Fbxo7/Anp32b/Nae1
RS2	GO:0006417	regulation of translation	201	-0.332083	-1.45324	0.00339924	0.0217211	Casc3/Exosc2/Prmt1/Eif5a2/Gemin5/Polr2g/Eif4g1/Eef2/Rxra/Gapdh/Cnot6/Hnrnpd/D1Pas1/Rbm4b/Magoh/Gzmn/Elavl4/Samd4b/Rmnd1/Neurl1a/Zfp36l1/Padi6/Klhl25/Rpl10/Eif4e2/Pink1/Bzw1/Calr/Larp1/Mex3d/Tent2/Rack1/Habp4/Tmed2/Ythdf2/Igf2bp3/Uhmk1/Pkm/Ccr4/Pabpc1/Nanos3/Lrpprc/Ssb/Ptcd3/Eif4enif1/Igf1/Unk/Dcp1a/Vim/Dazl/Rpl5/Mettl16/Eif4a3/Eif3d/Lsm14a/Piwil2/Ncl/Ireb2/Plekhn1/Elavl1/Sarnp/Eif5b/Aars/Ago2/Roc…
RS2	GO:0009887	animal organ morphogenesis	361	-0.292406	-1.37608	0.00342107	0.0217519	Nrg3/Schip1/Zfp422/Hipk1/Mdm2/Jag1/Fzd3/Stra6/Kdr/Abr/Mcub/Smad6/Tmed2/Tbc1d20/Gsk3b/Hipk2/Sufu/Impad1/Ankrd11/Pax2/Comp/Spag6/Yap1/Tuba1a/Slc39a1/Slc24a4/Gamt/Smarcc1/Lims1/Kif3a/Zfpm1/Srf/Trip11/Bmp7/Sox6/Pim1/Sox1/Igf1/Pcnt/Lims2/Stau2/Ift88/Ccdc39/Ptprm/Pitx2/Cftr/Ext1/Arl13b/Eif4a3/Zmpste24/Rhoa/Sulf1/Ilk/Id1/Naglu/Crb1/Barx2/Wwox/Nipbl/Arid2/Kdm5b/Uchl5/Id2/Chst11/Npm1/Bloc1s5/Hmgn1/Smad4/T…
RS2	GO:0034660	ncRNA metabolic process	268	-0.324328	-1.48238	0.00355003	0.0222399	Vars/Tent2/Trmt112/Ints10/Mepce/Tdrd6/Smad6/Tdrd1/Farsb/Hras/Zcchc7/Dgcr8/Ythdf2/Srsf3/Trmt1/Ice1/Ddx4/Rpusd2/Hdac4/Aars2/Srf/Ssb/Nop53/Klf5/Lars2/Cars2/Naf1/Nsun6/Rpl5/Mettl16/Clp1/Kat2b/Rpl10a/Adat2/Piwil2/Zmpste24/Ncl/Rpp30/Ddx17/Pop5/Spi1/Tdrkh/Nudt16/Aars/Ago2/Gm2000/Ebna1bp2/Rps27rt/Mtrex/Nop10/Npm1/H2afy/Fos/Smad4/Trpt1/Tdrd7/Wbp11/Jun/Stk31/Tsn/Mov10l1/Lyar/Nol8
RS2	GO:0002684	positive regulation of immune system process	330	-0.301014	-1.39659	0.00353491	0.0222399	Zfp36l1/Ap3d1/Ripor2/Eif2b4/Otud4/Ccr7/Rasal3/Cptp/Irak3/Zfp580/Cd160/Klhl25/Tescl/Sh2b2/Nfkb1/Ada/Calr/Mapkapk2/Ephb6/Fam49b/Tnfrsf21/Mapk8/Dhx58/Atat1/Tlr9/Bag6/Rb1/Bad/Dhps/Sirpb1c/Znrf4/Hras/Gsk3b/Xrcc6/Ccr6/Pnp/Ano6/Nectin2/Hfe/Gpi1/Spta1/H2-Aa/Ccl5/Smarcc1/Nagk/Appl1/H2-K1/Ankrd17/Nop53/Stx7/Irf3/Braf/Hspa8/Tafa3/Igf1/Usp9x/Dnaja3/Paxip1/Clpb/Anxa1/Sirt2/Cftr/Naf1/Ubqln1/C1qb/Sirpb1b/Clp1/L…
RS2	GO:0043632	modification-dependent macromolecule catabolic process	400	-0.287128	-1.36227	0.00352273	0.0222399	Cdc34/Rnf4/Desi1/Ufd1/Nub1/Cbl/Maea/Gid4/Rlim/Ube2s/Chmp2a/Chmp6/Herpud1/Sh3rf2/Nemf/Psmf1/9530036O11Rik/Exosc10/Fem1b/Ltn1/Psma4/Usp38/Socs7/Snf8/Eif3h/Rybp/Fbxo2/Rchy1/Klhl25/Rffl/Atg7/Hspa1a/Yod1/Ube2j1/Nccrp1/Spsb1/Calr/Calr3/Rbbp6/Trp53inp2/Mdm2/Psmc4/Mapk8/Cul5/Rack1/Ubl7/Bag6/Arel1/Fbxl17/Dcst1/Spsb3/Znrf4/Topors/Ubxn11/Rnf213/Zcchc7/Rmnd5a/Rnf7/Gsk3b/Sec61b/Fbxo44/Hipk2/Sufu/Clgn/Det1/Hfe…
RS2	GO:0072657	protein localization to membrane	289	-0.306919	-1.42097	0.00356852	0.0222467	Tmed2/Srprb/Hras/Sec63/Gsk3b/Sec61b/Timm29/Stac2/Git1/Nrxn2/Ptpn9/Sptbn1/Oga/Snap47/Ap2b1/Ppfia1/Appl1/Nrxn3/Tiam1/Zdhhc20/Stx7/Braf/Vps35/Chmp4b/Dnaja3/Ift20/Pick1/Hpca/Pgap2/Anxa2/Pex5/Kcnb2/Slc7a11/Ccdc88a/Ssna1/Rab6b/Arl13b/Ank2/Srp19/Nfasc/Gga3/Nme7/Hsp90aa1/Ypel4/C2cd5/Rock1/Kalrn/Srp14/S100a10/Tmem59/Emc4/Golga4/Pgrmc1/Lztfl1/Wnk1/Grik5/Rragc/Arl6ip1/Caml/Hspa5/Gsn
RS2	GO:0009628	response to abiotic stimulus	383	-0.294492	-1.39365	0.00359719	0.0223165	Pkd2l2/Atg7/Pink1/Hspa1a/Eef1d/Ada/Ttpa/Dnaja4/Pgp/Mdm2/Zfp516/Eno1b/Mapk8/Hsp90ab1/Atat1/Stra6/Kdr/Reep6/Bad/P2rx2/Fbxl17/Habp4/Hras/Mbd4/Gsk3b/Ak4/Ccnd1/Xrcc6/Arhgdia/Kcnk2/Lrrc8e/Pax2/Pnp/Yap1/Tuba1a/B4galt2/Ckap5/Nrxn2/Slc24a4/Tbl2/Guca1a/Xrra1/Txn1/Dnaja1/Nox3/Nop53/Braf/Nhej1/Igf1/Dnaja3/Ift20/Map2k7/Paxip1/Clpb/Anxa1/Pick1/Sirt2/Ubqln1/Ghr/Ext1/Slc7a11/Uvssa/Grm6/Hikeshi/Npepps/Spidr/Zmpst…
RS2	GO:0006282	regulation of DNA repair	103	-0.395316	-1.5972	0.00370354	0.0228654	Taf5l/Fam168a/Kat2b/Eny2/Spidr/Fus/Ccdc117/Rps3/Arid2/Uchl5/Brca1/Pcna/Brd7/Tex15/Parpbp/Supt20/Taf9/Recql5/Atr
RS2	GO:0000122	negative regulation of transcription by RNA polymerase II	367	-0.298726	-1.40584	0.00373492	0.0229482	Ccnd1/Hipk2/Sufu/Glrp1/Pax2/Nrip2/Zfp296/Yap1/Mbd3/Cbx5/Hdac4/Bcor/Txn1/Zfpm1/Zfp128/Sox6/Nop53/Fnip1/Fam220a/Sorbs3/Hbp1/Sox1/Sap30l/Dnaja3/Gatad2b/Klf5/Bach2/Sirt2/Pitx2/Ube2i/Tgif1/Clp1/Zfp239/Kat2b/Supt5/Tle5/Spi1/Tbl1xr1/Zbtb46/1700020D05Rik/Sarnp/Phf6/Strap/Id1/Khdrbs1/Barx2/Nipbl/Bend3/Hmgb2/Dr1/Hmg20a/Pcna/E2f1/Id2/Jarid2/Hnrnpk/H2afy/Smad4/Nkx6-2/Tpr/Jun/Hist2h3c1/Id3/Zbtb20/Lyar/Rbbp7/H…
RS2	GO:1901875	positive regulation of post-translational protein modification	96	-0.397564	-1.58485	0.0037715	0.023012	Topors/Dcun1d5/Gsk3b/Hdac4/Ubb/Nop53/Tollip/Rps27a/Dnaja3/Arrdc4/Paxip1/Rasd2/Naf1/Ubqln1/Baz2a/Sf3b1/1700020D05Rik/Sumo2/Fbxw7/Brca1/Npm1/Senp2/Cdc20/Smarca5/Hspa5
RS2	GO:1903706	regulation of hemopoiesis	146	-0.358265	-1.49905	0.00378539	0.023012	Zfp36l1/Nme1/Ap3d1/Ctr9/Ccr7/Hspa9/Klhl25/Tescl/Atg7/Ada/Jag1/Tlr9/Rb1/Bad/Pithd1/Gsk3b/Xrcc6/Pnp/H2-Aa/Ccl5/Smarcc1/Zfpm1/Braf/Anxa1/Rhoa/Spi1/Zbtb46/Rcor1/Hsp90aa1/Ypel4/Il2/Malt1/B2m/Arid2/Hmgb2/Fbxw7/Ctla4/Id2/Brd7/Fos/Jun/Fbxo7/Fgl2
RS2	GO:0045087	innate immune response	254	-0.318053	-1.44168	0.00379932	0.023012	Trim59/Arhgef2/Cep63/Zmynd15/Gzmn/Optn/Daxx/Flnb/Calm1/Usp38/Ilrun/Isg20/Otud4/March2/Cptp/Irak3/Cd160/Nfkb1/Apoe/Eif4e2/Mapkapk2/Fam71e1/Mapk8/Dhx58/Ubl7/Cdc37/Atat1/Tlr9/Dcst1/Znrf4/Ythdf2/Actr2/Xrcc6/Ttc4/Nectin2/Bst2/Jak1/H2-Aa/Ccl5/Hdac4/Nagk/Appl1/H2-K1/Ankrd17/Zdhhc20/Nop53/Irf3/Tollip/Hspa8/Gsdmd/Prdx1/Dnaja3/Clpb/Anxa1/Vim/Sirt2/Naf1/Ubqln1/C1qb/Nlrp4e/Clp1/Il1rap/Lsm14a/G3bp1/Spi1/Hsp90…
RS2	GO:0048024	regulation of mRNA splicing, via spliceosome	70	-0.436487	-1.65114	0.00382322	0.0230476	Jmjd6/Khdrbs3/Srsf10/Lmntd2/Srsf7/Srsf3/Rbm5/Clns1a/Celf4/Hspa8/Malat1/Eif4a3/Ncl/Ddx17/Snrnp70/Khdrbs1/Npm1/Hnrnpk/Rbm39/Acin1/Tra2b/Cirbp/Qk/Fam172a
RS2	GO:0010952	positive regulation of peptidase activity	53	-0.477047	-1.69897	0.00393207	0.023584	Rhoa/Cyfip2/Malt1/Rps3/Cyct/Diablo/Anp32b/Gsn
RS2	GO:0045787	positive regulation of cell cycle	156	-0.354914	-1.5123	0.00394911	0.023584	Pim1/Thoc1/Igf1/Plcb1/Hspa2/Azin1/Anxa1/Sirt2/Cenpj/Dazl/Spdya/Ccnb1/Kat2b/Smc6/Piwil2/Ube2e2/Rhoa/Nudt16/Pkn2/Meioc/Brca1/Fntb/Id2/Npm1/H2afy/Egf/Dync1h1/Tpr/Cdc20/Wnk1/Anp32b
RS2	GO:0019941	modification-dependent protein catabolic process	394	-0.288581	-1.36703	0.00404193	0.0238906	Cdc34/Rnf4/Desi1/Ufd1/Nub1/Cbl/Maea/Gid4/Rlim/Ube2s/Chmp2a/Chmp6/Herpud1/Sh3rf2/Nemf/Psmf1/9530036O11Rik/Fem1b/Ltn1/Psma4/Usp38/Socs7/Snf8/Eif3h/Rybp/Fbxo2/Rchy1/Klhl25/Rffl/Atg7/Hspa1a/Yod1/Ube2j1/Nccrp1/Spsb1/Calr/Calr3/Rbbp6/Trp53inp2/Mdm2/Psmc4/Mapk8/Cul5/Rack1/Ubl7/Bag6/Arel1/Fbxl17/Dcst1/Spsb3/Znrf4/Topors/Ubxn11/Rnf213/Rmnd5a/Rnf7/Gsk3b/Sec61b/Fbxo44/Hipk2/Sufu/Clgn/Det1/Hfe/Usp8/Ube2u/Sma…
RS2	GO:0040007	growth	414	-0.285606	-1.35969	0.00405654	0.0238906	Rbbp6/Slc25a4/Eno1b/Ppib/Hsp90ab1/Rack1/Stra6/Kdr/Rb1/Mcub/4932438A13Rik/Tmed2/Eif4h/Gpd2/Ezh2/Dcun1d5/Armc10/Gsk3b/Ankrd11/Kcnk2/Comp/Spag6/Pkm/Bnipl/Bst2/Osgin1/Yap1/Bcl9/Ppt1/Gamt/Fkbp8/Srf/Trim45/H2-K1/Tiam1/Slc25a33/Prr5/Pim1/Igf1/Pcnt/Usp9x/Cd9/Plcb1/Ccnb2/Klf5/Anxa1/Ghr/Rxrb/Ext1/Fubp1/Pex5/Ccnb1/Tnk1/Ssna1/Scaper/Zmpste24/Dact3/Gpx1/Usp47/Tle5/Rhoa/Spaar/Tbl1xr1/Cyfip2/Hsp90aa1/Ecm1/Icmt/…
RS2	GO:0051603	proteolysis involved in protein catabolic process	438	-0.279859	-1.34633	0.00405167	0.0238906	Cdc34/Rnf4/Desi1/Ufd1/Nub1/Cbl/Maea/Gid4/Rlim/Ube2s/Chmp2a/Chmp6/Herpud1/Sh3rf2/Nemf/Psmf1/9530036O11Rik/Fem1b/Gzmn/Ltn1/Psma4/Osbpl7/Usp38/Socs7/Snf8/Eif3h/Rybp/Ddi1/Fbxo2/Rchy1/Klhl25/Rffl/Apoe/Atg7/Hspa1a/Yod1/Ube2j1/Nccrp1/Spsb1/Calr/Ctsl/Calr3/Rbbp6/Trp53inp2/Mdm2/Psmc4/Mapk8/Hsp90ab1/Cul5/Rack1/Ubl7/Bag6/Arel1/Fbxl17/Dcst1/Pithd1/Spsb3/Znrf4/Topors/Ubxn11/Rnf213/Rmnd5a/Rnf7/Gsk3b/Sec61b/Fbx…
RS2	GO:0000725	recombinational repair	75	-0.422167	-1.61266	0.00418573	0.0244263	Ep400/Zswim7/Actr2/Xrcc6/Mus81/Ing3/Rad51d/Smc6/Spidr/Fus/Nipbl/Arid2/Brca1/Tex15/Parpbp/Sem1/Rbbp8/Recql5/H2afx
RS2	GO:0051347	positive regulation of transferase activity	184	-0.338143	-1.46865	0.00417716	0.0244263	Pfkfb2/Ppp2r3c/Pkd2/Cab39/Ccnd3/Ddr1/Cib1/Tpd52l1/Fgf18/Hmga2/Spatc1l/Abi2/Prkcd/Map3k10/Prox1/Hnrnpd/Prim2/Rfc4/Ube2s/D1Pas1/Tcp1/Map2k2/Iqgap1/Rfc2/Socs1/Sash1/Daxx/Prkcq/Erp29/Neurl1a/Pabpn1/Alk/Ccr7/Als2/Apoe/Srcin1/Stradb/Hsp90ab1/Kdr/Bad/Ezh2/Topors/Hras/C1qtnf9/Ranbp2/Ccnd1/Xrcc6/Ace/Pibf1/Tiam1/Map2k3/Pim1/Igf1/Arrdc4/Map2k7/Cct4/Naf1/Ube2i/Ghr/Spdya/Dscc1/Ccnb1/Ccdc88a/Unc119/Rhoa/Strada…
RS2	GO:0051983	regulation of chromosome segregation	60	-0.438475	-1.5984	0.00424717	0.0246695	Psmg2/Smc4/Rb1/Zwilch/Ube2u/Kntc1/Smarcc1/Sirt2/Ccnb1/Kat2b/Smc6/Ik/Tex14/Arid2/Brd7/Tpr/Cdc20/Hormad1
RS2	GO:0010498	proteasomal protein catabolic process	303	-0.303112	-1.40678	0.00426601	0.0246695	Cdc34/Rnf4/Desi1/Ufd1/Nub1/Maea/Gid4/Ube2s/Herpud1/Sh3rf2/Nemf/Psmf1/9530036O11Rik/Fem1b/Ltn1/Psma4/Osbpl7/Usp38/Socs7/Eif3h/Rybp/Ddi1/Fbxo2/Rchy1/Rffl/Apoe/Atg7/Hspa1a/Yod1/Ube2j1/Nccrp1/Spsb1/Calr/Calr3/Mdm2/Psmc4/Mapk8/Hsp90ab1/Cul5/Rack1/Bag6/Fbxl17/Pithd1/Spsb3/Znrf4/Topors/Ubxn11/Rmnd5a/Gsk3b/Sec61b/Fbxo44/Ubxn6/Clgn/Det1/Hfe/Ube2u/Smarcc1/Ubb/Trim45/Nop53/Ascc3/Psmd2/Rps27a/Usp9x/Sirt2/Hec…
RS2	GO:0006955	immune response	463	-0.280827	-1.35648	0.00442877	0.0254954	Gzmn/Optn/Daxx/Flnb/Calm1/Prkcq/Cd37/Usp38/Ilrun/Isg20/Eif2b4/Otud4/Ccr7/Lpin1/March2/Cptp/Irak3/Cd160/Sh2b2/Nfkb1/Apoe/Eif4e2/Ube2j1/Ada/Mapkapk2/Ctsl/Fam71e1/Ephb6/Jag1/Fam49b/Tnfrsf21/Mapk8/Dhx58/Ubl7/Cdc37/Atat1/Tlr9/Bag6/Abr/Smad6/Dcst1/Slamf9/Cuedc2/Znrf4/Spns2/Hras/Ythdf2/Cd8b1/Actr2/Xrcc6/Ccr6/Pnp/Ttc4/Nectin2/Hfe/Trpm4/Bst2/Ccr4/Jak1/0610010F05Rik/H2-Aa/Ccl5/Hdac4/Muc4/Nagk/Ccl28/Appl1/H…
RS2	GO:0090068	positive regulation of cell cycle process	115	-0.382589	-1.56051	0.00446501	0.0255887	Mdm2/Smc4/Mepce/Rb1/Sass6/Ezh2/Ccnd1/Kif20b/Ankrd17/Thoc1/Igf1/Plcb1/Hspa2/Azin1/Anxa1/Sirt2/Cenpj/Dazl/Ccnb1/Kat2b/Smc6/Piwil2/Ube2e2/Rhoa/Nudt16/Pkn2/Npm1/H2afy/Egf/Dync1h1/Tpr/Cdc20/Wnk1/Anp32b
RS2	GO:0000075	cell cycle checkpoint signaling	81	-0.41326	-1.61275	0.00462941	0.025751	Mbd4/Ccnd1/Zwilch/Mus81/Kntc1/Zfy2/Nop53/Thoc1/Ccnb1/Rad17/Ik/Tex14/Brca1/E2f1/Tpr/Rbbp8/Cdc20/Hormad1/Atr/Nae1
RS2	GO:0048736	appendage development	75	-0.419384	-1.60203	0.00465452	0.025751	Impad1/Comp/Slc39a1/Bmp7/Pcnt/Ift88/Pitx2/Ext1/Slc7a11/Naglu/Nipbl/Chst11/Npm1/Tbc1d32/Smad4/Dync2h1/Runx2/Hdac1
RS2	GO:0060173	limb development	75	-0.419384	-1.60203	0.00465452	0.025751	Impad1/Comp/Slc39a1/Bmp7/Pcnt/Ift88/Pitx2/Ext1/Slc7a11/Naglu/Nipbl/Chst11/Npm1/Tbc1d32/Smad4/Dync2h1/Runx2/Hdac1
RS2	GO:0034655	nucleobase-containing compound catabolic process	170	-0.347029	-1.49559	0.00457185	0.025751	Fto/Tent4b/Rbm46/Cpeb3/Zpr1/Nudt9/Nmnat1/Tut4/Csde1/Rnaseh2a/Nudt16l2/Casc3/Exosc2/Fen1/Polr2g/Mrto4/Tent5c/Zc3h14/Cnot6/Hnrnpd/Gtpbp2/Hnrnpc/Exosc10/Magoh/Pde1a/Elavl4/Samd4b/Zfp36l1/Isg20/Ada/Mapkapk2/Larp1/Nt5m/Mex3d/Tent2/Zcchc7/Ythdf2/Igf2bp3/Mus81/Pnp/Smg6/Cant1/Ccr4/Pabpc1/Smpdl3a/Nanos3/Lrpprc/Ssb/Nbas/Zcchc17/Smg7/Eif4enif1/Nt5c1b/Dcp1a/Vim/Naf1/Dazl/Mettl16/Eif4a3/Plekhn1/Elavl1/Fus/Nud…
RS2	GO:0046700	heterocycle catabolic process	175	-0.343881	-1.49528	0.0046374	0.025751	Ddx49/Acot7/Hoga1/Fto/Tent4b/Rbm46/Cpeb3/Zpr1/Nudt9/Nmnat1/Tut4/Csde1/Rnaseh2a/Nudt16l2/Casc3/Exosc2/Fen1/Polr2g/Mrto4/Tent5c/Zc3h14/Cnot6/Hnrnpd/Gtpbp2/Hnrnpc/Allc/Exosc10/Magoh/Pde1a/Elavl4/Samd4b/Zfp36l1/Isg20/Ada/Mapkapk2/Larp1/Nt5m/Mex3d/Tent2/Zcchc7/Ythdf2/Igf2bp3/Mus81/Pnp/Smg6/Cant1/Ccr4/Pabpc1/Smpdl3a/Nanos3/Lrpprc/Ssb/Nbas/Zcchc17/Smg7/Eif4enif1/Nt5c1b/Dcp1a/Vim/Naf1/Dazl/Mettl16/Eif4a3…
RS2	GO:0010256	endomembrane system organization	287	-0.3111	-1.43706	0.00459726	0.025751	Aktip/Reep5/Spam1/Adam1a/Ap3d1/Micall1/Tmed10/Huwe1/Atl2/Als2/Emd/Lyzl6/Kifc3/Nup155/Fam71f2/Fam71f1/Sppl2c/4930451I11Rik/Bag6/Dcst1/Hook1/Tmed2/Pi4k2b/Ptprn/Tbc1d20/Exoc8/Vapa/Sun1/Retreg1/Ano6/Whamm/Arfgef1/Nectin2/Usp8/Trappc12/Dcst2/Spta1/Sptbn1/Snap47/Trip11/Atl3/Spaca5/Chmp4b/Cd9/Pde4dip/Akap8l/Anxa2/Pex5/Rab6b/Akap9/Hikeshi/Ank2/Vps18/Abca1/Zmpste24/Glipr1l1/Zpbp2/Gbf1/Naglu/Rims2/Crb1/Spe…
RS2	GO:0007346	regulation of mitotic cell cycle	224	-0.321962	-1.42779	0.00463763	0.025751	Mepce/Fzd3/Rb1/Sass6/Ezh2/Timp2/Mbd4/Ccnd1/Zwilch/Mus81/Ube2u/Kntc1/Smarcc1/Appl1/Ttc28/Ctdsp2/Bmp7/Ankrd17/Nop53/Brinp3/Igf1/Plcb1/Hspa2/Anxa1/Cenpj/Ccnb1/Rad17/Ube2e2/Zmpste24/Usp47/Pkn2/Ik/Cenpf/Tex14/Gbf1/Arid2/Meioc/Brca1/E2f1/Id2/Brd7/Egf/Cks2/Tpr/Senp2/Rbbp8/Cdc20/Fbxo7/Anp32b/Nae1
RS2	GO:0045597	positive regulation of cell differentiation	337	-0.30331	-1.4198	0.00455961	0.025751	Pdlim7/Slc25a4/Mdm2/Jag1/Mapk8/Fzd3/Tlr9/Kdr/Rb1/Bad/Pithd1/Ezh2/Setd3/Timp2/Map6/Gsk3b/Actr2/Xrcc6/Pax2/Pnp/Trpm4/Yap1/Ace/Cip2a/Hif1an/Ccr4/H2-Aa/Ccl5/Mfn1/Smarcc1/Proc/Rfx3/Srf/Bmp7/Sox6/Tiam1/Braf/Pim1/Atp11a/Brinp3/Igf1/Plcb1/Klf5/Stau2/Nudt21/Anxa1/Vim/Sirt2/Cftr/Tgif1/Metrn/Rhoa/Spi1/Zbtb46/Rcor1/Hsp90aa1/Il2/Malt1/Kalrn/Ilk/Arid2/Hmgb2/Nap1l1/Golga4/Fndc3b/E2f1/Id2/Npm1/Uchl3/Bloc1s5/H2af…
RS2	GO:0045088	regulation of innate immune response	126	-0.369827	-1.53415	0.00489973	0.0269324	Otud4/Cptp/Irak3/Cd160/Apoe/Eif4e2/Mapkapk2/Mapk8/Dhx58/Cdc37/Atat1/Tlr9/Dcst1/Znrf4/Ythdf2/Xrcc6/Nectin2/Nagk/Appl1/H2-K1/Ankrd17/Nop53/Irf3/Hspa8/Dnaja3/Clpb/Sirt2/Naf1/Ubqln1/Nlrp4e/Clp1/Lsm14a/Spi1/Hsp90aa1/Naglu/Hmgb2/Znfx1/Cyba/Serping1/Matr3/Lyar
RS2	GO:0032970	regulation of actin filament-based process	174	-0.342818	-1.48796	0.00491021	0.0269324	Whamm/Arfgef1/Trpm4/Bst2/Spta1/Sptbn1/Gba2/Ppfia1/Braf/Sorbs3/Acta2/Stau2/Pick1/Cacna1h/Ccdc88a/Akap9/Ank2/Washc3/Rhoa/Cyfip2/Rock1/Ilk/Id1/Jam3/Tjp1/S100a10/Rnh1/Npm1/Smad4/Ssh2/Stmn1/Add3/Cdc42ep3/Gsn
RS2	GO:0007389	pattern specification process	147	-0.354968	-1.48613	0.00497232	0.0271565	Hipk1/Mapk8/Mdga2/Tdrd6/Smad6/Tdrd1/Tmed2/Hipk2/Sufu/Cfap45/Pax2/Fkbp8/Kif3a/Rfx3/Srf/Bmp7/Sox1/Ift88/Ccdc39/Cep290/Pitx2/Tgif1/Ext1/Arl13b/Sf3b1/Dnaaf2/Lrrc6/Nme7/Tdrkh/Hspb11/Alg5/Npm1/Tbc1d32/Smad4/Tra2b/Tdrd7/Dync2h1/Senp2/Stk31/Tasor
RS2	GO:0001775	cell activation	355	-0.289263	-1.36071	0.00504456	0.0274338	Ctsl/Ephb6/Mdm2/Fam49b/Tnfrsf21/Tlr9/Bag6/Abr/Bad/Dhps/Slamf9/Sirpb1c/Ezh2/Gsk3b/Xrcc6/Ccr6/Pnp/Comp/Nectin2/Hfe/Git1/Spta1/0610010F05Rik/H2-Aa/Ccl5/Hdac4/Smarcc1/Srf/Pibf1/H2-K1/Fnip1/Cd48/Braf/Acta2/Thoc1/Tafa3/Nhej1/Igf1/Prdx1/Dnaja3/Cd9/Plcb1/Paxip1/Klf5/Anxa1/Sbno2/Cftr/Sirpb1b/Apbb1ip/Slc7a11/Rhoa/Spi1/Zbtb46/Itfg2/Hsp90aa1/Il2/Vav3/Malt1/Gbf1/Naglu/B2m/Rps3/Adk/Arid2/Ctla4/Fcgr2b/Wwp1/Id2/…
RS2	GO:0042110	T cell activation	191	-0.33371	-1.44891	0.00508652	0.0275448	Prkcq/Cd37/Zfp36l1/Ap3d1/Ripor2/Ccr7/Rasal3/Ncor1/Cd160/Klhl25/Ada/Jmjd6/Ctsl/Ephb6/Fam49b/Tnfrsf21/Bad/Dhps/Slamf9/Sirpb1c/Ccr6/Pnp/Hfe/Spta1/H2-Aa/Ccl5/Smarcc1/Srf/H2-K1/Cd48/Braf/Nhej1/Igf1/Dnaja3/Anxa1/Sirpb1b/Apbb1ip/Rhoa/Spi1/Hsp90aa1/Il2/Malt1/B2m/Rps3/Adk/Arid2/Ctla4/Wwp1/Npm1/Brd7/Kdelr1/Runx2/Fgl2/Gsn
RS2	GO:1902107	positive regulation of leukocyte differentiation	72	-0.421093	-1.60604	0.0052483	0.0281821	Car2/Arid1b/Actb/9530036O11Rik/Socs1/Zfp36l1/Ap3d1/Ccr7/Klhl25/Tescl/Ada/Rb1/Bad/Gsk3b/Xrcc6/Pnp/H2-Aa/Ccl5/Smarcc1/Anxa1/Rhoa/Spi1/Zbtb46/Hsp90aa1/Il2/Malt1/Arid2/Id2/Brd7/Fos/Jun
RS2	GO:1903708	positive regulation of hemopoiesis	72	-0.421093	-1.60604	0.0052483	0.0281821	Car2/Arid1b/Actb/9530036O11Rik/Socs1/Zfp36l1/Ap3d1/Ccr7/Klhl25/Tescl/Ada/Rb1/Bad/Gsk3b/Xrcc6/Pnp/H2-Aa/Ccl5/Smarcc1/Anxa1/Rhoa/Spi1/Zbtb46/Hsp90aa1/Il2/Malt1/Arid2/Id2/Brd7/Fos/Jun
RS2	GO:0031347	regulation of defense response	236	-0.323429	-1.455	0.00527703	0.0282178	Cd37/Usp38/Ilrun/Gm609/Otud4/Ccr7/Cptp/Irak3/Pdcd4/Cd160/Nfkb1/Apoe/Eif4e2/Ada/Mapkapk2/Mapk8/Dhx58/Cdc37/Atat1/Tlr9/Abr/Rb1/Arel1/Dcst1/Znrf4/Ythdf2/Xrcc6/Nectin2/Git1/Ccl5/Proc/Nagk/Appl1/Trim45/H2-K1/Ankrd17/Zdhhc20/Nop53/Irf3/Hspa8/Vps35/Gsdmd/Tafa3/Igf1/Dnaja3/Trim44/Clpb/Anxa1/Sbno2/Sirt2/Naf1/Ubqln1/Ghr/Nlrp4e/Clp1/Lsm14a/Zmpste24/Gpx1/Spi1/Hsp90aa1/Il2/Naglu/Hmgb2/Unc13b/Fcgr2b/Znfx1/Cyba…
RS2	GO:0009314	response to radiation	174	-0.341344	-1.48156	0.00542369	0.0288812	Mdm2/Mapk8/Reep6/Fbxl17/Hras/Mbd4/Ccnd1/Xrcc6/Pnp/Yap1/Tuba1a/B4galt2/Ckap5/Slc24a4/Guca1a/Xrra1/Txn1/Braf/Nhej1/Ift20/Map2k7/Paxip1/Anxa1/Ghr/Ext1/Slc7a11/Uvssa/Grm6/Spidr/Zmpste24/Gpx1/Usp47/1700020D05Rik/Crb1/Pde8b/Nipbl/Fbxw7/Brca1/Pcna/Id2/Npm1/Hmgn1/Slc1a3/Agap3/Cirbp/H2afx/Atr
RS2	GO:0032872	regulation of stress-activated MAPK cascade	71	-0.43017	-1.63532	0.00547563	0.0289687	Dnaja1/Prdx1/Plcb1/Map2k7/Spi1/Zfp110/Fcgr2b/Mapk8ip3/Igfbp6/Gsn
RS2	GO:0071478	cellular response to radiation	70	-0.424361	-1.60527	0.00548546	0.0289687	Spidr/Zmpste24/Usp47/1700020D05Rik/Crb1/Nipbl/Fbxw7/Brca1/Pcna/Npm1/Agap3/H2afx/Atr
RS2	GO:0010720	positive regulation of cell development	190	-0.334134	-1.45354	0.00563435	0.0296325	Mapk8/Fzd3/Tlr9/Kdr/Rb1/Bad/Map6/Gsk3b/Actr2/Xrcc6/Pnp/Ace/Cip2a/H2-Aa/Ccl5/Mfn1/Smarcc1/Proc/Rfx3/Srf/Tiam1/Braf/Igf1/Stau2/Anxa1/Vim/Sirt2/Cftr/Metrn/Rhoa/Spi1/Zbtb46/Hsp90aa1/Il2/Malt1/Kalrn/Ilk/Arid2/Nap1l1/Golga4/E2f1/Id2/Npm1/Brd7/Fos/Rpl4/Nkx6-2/Jun/Qk/Hdac1
RS2	GO:0016072	rRNA metabolic process	120	-0.371485	-1.53002	0.00592696	0.0310437	Naf1/Rpl5/Mettl16/Kat2b/Rpl10a/Ncl/Rpp30/Ddx17/Pop5/Gm2000/Ebna1bp2/Rps27rt/Mtrex/Nop10/Npm1/H2afy/Wbp11/Lyar/Nol8
RS2	GO:0032271	regulation of protein polymerization	97	-0.385374	-1.53863	0.00600295	0.0312139	Arfgef1/Ckap5/Git1/Spta1/Sptbn1/Gba2/Vdac2/Togaram1/Pde4dip/Akap9/Rhoa/Cyfip2/Hsp90aa1/Rps3/Ssh2/Stmn1/Add3/Cdc42ep3/Gsn
RS2	GO:0007420	brain development	293	-0.301727	-1.39633	0.00603272	0.0312139	Cul5/Fzd3/Atat1/Bag6/Abr/Ezh2/Sun1/Rnf7/Gsk3b/Immp2l/Pax2/Spag6/Tuba1a/B4galt2/Ppt1/Git1/Zswim6/Ubb/Kif3a/Srf/Bmp7/Sox6/Uqcrb/Sox1/Rps27a/Igf1/Pcnt/Usp9x/Plcb1/Ift88/Ccdc39/Pitx2/Ext1/Pex5/Macrod2/Slc7a11/Clp1/Arl13b/Nfasc/Wdr89/Rhoa/Nme7/Cenpf/Aars/Naglu/B2m/Pcm1/Nipbl/Uchl5/Fcgr2b/E2f1/Id2/Hnrnpk/Egf/Tra2b/Dync2h1/Anp32b/Atxn2/Tbc1d23/Mapk8ip3/Hspa5/Rbbp7/Hdac1
RS2	GO:1902533	positive regulation of intracellular signal transduction	352	-0.293218	-1.38105	0.00602825	0.0312139	Ccl5/Guca1a/Lims1/Ubb/Rasgrf1/Bmp7/Ankrd17/Tiam1/Prr5/Irf3/Map2k3/Fnip1/Braf/Sorbs3/Acta2/Pim1/Iqgap3/Ppp3cc/Rps27a/Igf1/Usp9x/Plcb1/Map2k7/Trim44/Mios/Rasd2/Usp32/Ube2i/Ghr/Clp1/Gpx1/Rhoa/Rundc3a/Spi1/Hsp90aa1/Vav3/Gnai2/Map3k12/Pde6h/Rock1/Ilk/Stambpl1/Mydgf/Bclaf1/Rps3/Fbxw7/Fcgr2b/Egf/Smad4/Tpr/Jun/Cyct/Rragc/Mapk8ip3/Atr/Ccl4/Igfbp6/Dcn/Gsn
RS2	GO:0051402	neuron apoptotic process	147	-0.351795	-1.47284	0.00613823	0.0316317	Apoe/Atg7/Pink1/Mcl1/Tnfrsf21/Mapk8/Hsp90ab1/Kdr/Rb1/Gpd2/Hras/Gsk3b/Ccnd1/Hipk2/Retreg1/Tuba1a/Gpi1/Ppt1/Hdac4/Ubb/Braf/Rps27a/Map2k7/Gpx1/Rhoa/Map3k12/Aars/Rock1/Ilk/Mt2/Zfp110/Fbxw7/Fcgr2b/Npm1/Grm7/Jun/Diablo/Fbxo7/Grik5/Ptges3/Nae1
RS2	GO:0001822	kidney development	107	-0.379479	-1.54138	0.00632711	0.0324741	Jmjd6/Schip1/Jag1/Bag6/Stra6/Smad6/Nup107/Pax2/Yap1/Ace/Ap2b1/Myo1e/Kif3a/Bmp7/Pcnt/Ift20/Ift88/Col4a4/Cep290/Ext1/Zmpste24/Rhoa/Sulf1/Cenpf/Ilk/Hspb11/Id2/Tbc1d32/Smad4/Dync2h1/Id3
RS2	GO:0051301	cell division	295	-0.307645	-1.4264	0.00639524	0.0324888	Maea/Knstrn/Specc1l/Ube2s/Chmp2a/Kif3b/Chmp6/Arhgef2/Cep63/Iqgap1/9530036O11Rik/Kif2c/Ccdc124/Mical3/Cdc14b/Daxx/Smc3/Calm1/Cntrob/Wee1/Babam1/Rcc1/Cdca3/Ankrd53/Padi6/Prpf40a/Zfyve19/Sept4/Smc4/Entr1/Wapl/Rb1/Exoc8/Ythdf2/Ccnd1/Actr2/Cenpw/Zwilch/Usp39/Spag6/Usp8/Ckap5/Git1/Sptbn1/Kntc1/Kif20b/Ttc28/Insc/Iqgap3/Chmp4b/Usp9x/Ccnb2/Rae1/Sirt2/Prdm15/Exoc6b/Ube2i/Ext1/Fubp1/Ccnb1/Ssna1/Unc119/Sept1…
RS2	GO:0032446	protein modification by small protein conjugation	361	-0.28475	-1.34005	0.00637129	0.0324888	Cdc34/Rnf4/Rnf138/Nub1/Cbl/Cdk5rap3/Trim41/Rlim/Ube2s/D1Pas1/Herpud1/Sh3rf2/Rnf44/Cep63/Fem1b/Ltn1/Sash1/Daxx/Aktip/Neurl1a/Socs7/Rangap1/Ube2f/Kcmf1/Pef1/Huwe1/March2/Fbxo2/Chp1/Rchy1/Klhl25/Rnf2/Rffl/Atg7/Pink1/Ube2j1/Trim24/Brap/Trim17/Spsb1/Nfx1/March5/Sept4/Rbbp6/Mdm2/Mapk8/Cul5/Fscb/Klhl12/Rack1/Arel1/Fbxl17/Topors/Rnf213/Dcun1d5/Bspry/Rnf7/Gsk3b/Eipr1/Det1/Trpm4/Bex3/Ube2u/Hdac4/Rnf181/Ubb…
RS2	GO:0032101	regulation of response to external stimulus	332	-0.287491	-1.3393	0.00640624	0.0324888	Camk2n1/Nlrp14/Angpt2/Rgma/Prkcd/Lrch4/Emilin2/Nr1h3/Rxra/Ufd1/Trim41/Mcu/D1Pas1/Wnt3/Ptgis/Map2k2/Cep63/9530036O11Rik/Optn/Sash1/Cd37/Usp38/Ilrun/Gm609/Ripor2/Otud4/Ccr7/Cptp/Irak3/Pdcd4/Zfp580/Cd160/Nfkb1/Apoe/Eif4e2/Trim24/Ada/Calr/Mapkapk2/Fam49b/Apoh/Mapk8/Dhx58/Cdc37/Atat1/Tlr9/Kdr/Abr/Rb1/Arel1/Mtus1/Dcst1/Znrf4/Nenf/Ythdf2/Xrcc6/Ccr6/Ano6/Nectin2/F11/Git1/Ccr4/Ccl5/Proc/Nagk/Appl1/Trim45/…
RS2	GO:0031331	positive regulation of cellular catabolic process	125	-0.363066	-1.50203	0.00660132	0.0333458	Slc25a5/Ddit3/Fto/Tent4b/Cpeb3/Cdk16/Tut4/Csde1/Exosc2/Pafah1b2/Rgma/Prkcd/Polr2g/Gapdhs/Prox1/Cnot6/Hnrnpd/Prkaa1/Optn/Samd4b/Zfp36l1/Apoe/Atg7/Pink1/Abhd5/Larp1/Slc25a4/Mex3d/Apoh/Tlr9/Kdr/Ythdf2/Gsk3b/Git1/Ccr4/Pabpc1/Nanos3/Eif4enif1/Igf1/Dcp1a/Mettl16/Kat2b/Supt5/Plekhn1/Ago2/Rock1/Hnrnpr/Tmem59/Wipi1/Atf6/Fbxo7/Zbtb20/Dcn
RS2	GO:0031396	regulation of protein ubiquitination	116	-0.37196	-1.52125	0.00663059	0.0333618	Cdk5rap3/Ube2s/D1Pas1/Herpud1/Sh3rf2/Cep63/Sash1/Daxx/Pef1/Huwe1/Fbxo2/Chp1/Rchy1/Atg7/Pink1/Sept4/Mapk8/Topors/Gsk3b/Bex3/Ubb/Dnaja1/Rps27a/Dnaja3/Arrdc4/Paxip1/Trim44/Rasd2/Ubqln1/Rpl5/1700020D05Rik/Hsp90aa1/Rps3/Fbxw7/Brca1/Npm1/Senp2/Cdc20/Wnk1/Caml/Hspa5
RS2	GO:0071674	mononuclear cell migration	60	-0.425786	-1.55215	0.00676145	0.0338868	Slamf9/Spns2/Ccr6/Ano6/Trpm4/Ccl5/Lrch1/Plcb1/Anxa1/Ext1/Rhoa/Spi1/Ecm1/Adtrp/Jam3/Cklf/Wnk1/Ccl4
RS2	GO:0000724	double-strand break repair via homologous recombination	73	-0.418159	-1.59164	0.00680989	0.0339963	Ep400/Zswim7/Actr2/Mus81/Ing3/Rad51d/Smc6/Spidr/Fus/Nipbl/Arid2/Brca1/Tex15/Parpbp/Sem1/Rbbp8/Recql5/H2afx
RS2	GO:0006302	double-strand break repair	128	-0.361801	-1.50145	0.00684711	0.034049	Actr2/Xrcc6/Hpf1/Mus81/Ing3/Smarcc1/Rad51d/Nhej1/Smc6/Spidr/Fus/Nipbl/Arid2/Meioc/Brca1/Brd7/Tex15/Parpbp/Sem1/Rbbp8/Setx/Recql5/H2afx/Atr
RS2	GO:0001525	angiogenesis	174	-0.33792	-1.4667	0.00690185	0.0341882	Rnf213/Hipk2/Fkbpl/Pkm/Ace/Naa15/Jak1/Ccl5/Hdac4/Srf/Nrxn3/Gtf2i/Klf5/Anxa1/Ptprm/Pitx2/Anxa2/Ghr/Gpx1/Ncl/Rhoa/Sulf1/Ecm1/Cald1/Vav3/Adtrp/Ago2/Rock1/Sparc/Id1/Mydgf/Jam3/Tjp1/Adipor2/Fbxw7/Arhgap24/Brca1/Rnh1/Egf/Jun/Wnk1/Dcn
RS2	GO:0044089	positive regulation of cellular component biogenesis	229	-0.312438	-1.3993	0.00697045	0.0343947	Chmp2a/Arpc2/Lrrc24/Nf2/Iqgap1/Mns1/Med25/Prkcq/Pphln1/Neurl1a/Snf8/Dpysl3/Ankrd53/Ripor2/Ccr7/Slain2/Apoe/Epn1/Fscn1/Entr1/Mapk8/Rack1/Atat1/Kdr/Sass6/Trabd2b/Hras/Gsk3b/Actr2/Ice1/Nphp1/Ckap5/Git1/Hdac4/Lims1/Srf/Bmp7/Adgrl2/Fnip1/Togaram1/Braf/Caly/Sorbs3/Cep135/Lrrtm3/Ift20/Pde4dip/Stau2/Ift88/Cenpj/Ghr/Ccdc88a/Akap9/Il1rap/Abca1/G3bp1/Spidr/Rhoa/Hsp90aa1/Zmynd10/Rock1/Id1/Rps3/S100a10/Sept7/…
RS2	GO:0051495	positive regulation of cytoskeleton organization	90	-0.396539	-1.56365	0.00700822	0.0344255	Whamm/Ckap5/Git1/Togaram1/Braf/Sorbs3/Pde4dip/Cenpj/Ccdc88a/Akap9/Rhoa/Id1/Rps3/S100a10/Add3/Dync1h1/Cdc42ep3/Gsn
RS2	GO:0031348	negative regulation of defense response	96	-0.383135	-1.52733	0.00703394	0.0344255	Ptgis/Cep63/Usp38/Ilrun/Gm609/Cptp/Irak3/Nfkb1/Apoe/Eif4e2/Ada/Dhx58/Abr/Rb1/Dcst1/Znrf4/Ythdf2/Git1/Proc/Trim45/H2-K1/Hspa8/Vps35/Tafa3/Igf1/Dnaja3/Sirt2/Ubqln1/Ghr/Nlrp4e/Gpx1/Il2/Fcgr2b/Serping1/Lyar/Fgl2
RS2	GO:0032956	regulation of actin cytoskeleton organization	157	-0.348256	-1.48442	0.00711137	0.0344255	Whamm/Arfgef1/Bst2/Spta1/Sptbn1/Gba2/Ppfia1/Braf/Sorbs3/Stau2/Pick1/Ccdc88a/Washc3/Rhoa/Cyfip2/Rock1/Ilk/Id1/Jam3/Tjp1/S100a10/Rnh1/Npm1/Smad4/Ssh2/Stmn1/Add3/Cdc42ep3/Gsn
RS2	GO:0048515	spermatid differentiation	194	-0.330215	-1.44142	0.00709231	0.0344255	Zpbp/Klhl10/Brdt/Zmynd15/Mns1/Catsperd/Armc12/Neurl1a/Pebp1/Iqcg/Tssk2/Tssk3/Pcsk4/Ube2j1/Yif1b/Cfap58/Nup210l/Fam71f2/Fam71f1/Cfap61/Sept4/Sppl2c/Axdnd1/Tbc1d21/Pithd1/Hook1/Kdm3a/Tbc1d20/Spem1/Dnah1/Tssk6/Gm1993/Tcp11/Ccr6/Spag6/Nphp1/Nectin2/Adad1/Fscn3/Zfy2/Hspa2/Ift88/Cftr/Mast2/Sept14/Catsper3/Zpbp2/Fndc3a/Gm28510/Gm21095/Jam3/Fsip2/Hmgb2/Meioc/Dmrtc2/H3f3b/Selenof/Tbpl1/Spaca1/Qk/Vps13b/Sy…
RS2	GO:0030162	regulation of proteolysis	293	-0.298215	-1.38008	0.0070676	0.0344255	Osbpl7/Usp38/Serpinb6a/Socs7/Pebp1/Eif3h/Rybp/Tmed10/Otud4/Rchy1/Timm17a/Rffl/Apoe/Atg7/Hspa1a/Meltf/Ctsl/Mdm2/Eno1b/Mapk8/Hsp90ab1/Rack1/Bag6/Bad/Pithd1/Timp2/Rnf7/Gsk3b/Hipk2/Sufu/Pax2/Det1/Hfe/Gpi1/Oga/Smarcc1/Ubb/Nop53/Fnip1/Rps27a/Igf1/Usp9x/Dnaja3/Clec3b/Ift88/Sirt2/Naf1/Ubqln1/Rpl5/Gpx1/Usp47/Rhoa/Cyfip2/Ecm1/Malt1/Sumo2/Rps3/Simc1/S100a10/Fbxw7/Uchl5/Dpep1/Egf/Taf9/Cst3/Serping1/Cdc20/Cyc…
RS2	GO:1902105	regulation of leukocyte differentiation	116	-0.369704	-1.51203	0.00725034	0.0349658	Actb/9530036O11Rik/Socs1/Zfp36l1/Nme1/Ap3d1/Ccr7/Klhl25/Tescl/Ada/Tlr9/Rb1/Bad/Gsk3b/Xrcc6/Pnp/H2-Aa/Ccl5/Smarcc1/Zfpm1/Braf/Anxa1/Rhoa/Spi1/Zbtb46/Hsp90aa1/Il2/Malt1/Arid2/Fbxw7/Ctla4/Id2/Brd7/Fos/Jun/Fbxo7/Fgl2
RS2	GO:1903037	regulation of leukocyte cell-cell adhesion	122	-0.35827	-1.48064	0.00748412	0.0358229	Actb/9530036O11Rik/Socs1/Prkcq/Cd37/Ap3d1/Ripor2/Ccr7/Rasal3/Cd160/Klhl25/Ada/Ephb6/Fam49b/Tnfrsf21/Bad/Dhps/Sirpb1c/Pnp/Hfe/Spta1/H2-Aa/Ccl5/Smarcc1/Ccl28/H2-K1/Igf1/Dnaja3/Anxa1/Sirpb1b/Rhoa/Hsp90aa1/Il2/Adtrp/Malt1/B2m/Rps3/Adk/Arid2/Ctla4/Brd7/Wnk1/Fgl2
RS2	GO:0009896	positive regulation of catabolic process	222	-0.31648	-1.40206	0.00747011	0.0358229	Dnajb2/Rgma/Prkcd/Polr2g/Gapdhs/Nub1/Prox1/Cnot6/Hnrnpd/Herpud1/Sh3rf2/Prkaa1/Egln2/Optn/Samd4b/Osbpl7/Zfp36l1/Socs7/Snf8/March2/Rchy1/Apoe/Atg7/Pink1/Hspa1a/Abhd5/Larp1/Slc25a4/Mdm2/Mex3d/Apoh/Mapk8/Rack1/Tlr9/Bag6/Kdr/Ythdf2/Gsk3b/Det1/Git1/Ccr4/Pabpc1/Nanos3/Nop53/Vps35/Eif4enif1/Igf1/Dcp1a/Sirt2/Ubqln1/Mettl16/Kat2b/Supt5/Gga3/Plekhn1/Hsp90aa1/Ago2/Rock1/Sumo2/Hnrnpr/Tmem59/Fbxw7/Wipi1/Npm1/E…
RS2	GO:0006511	ubiquitin-dependent protein catabolic process	387	-0.285513	-1.34999	0.00774593	0.0369377	Cdc34/Rnf4/Desi1/Ufd1/Nub1/Cbl/Maea/Gid4/Rlim/Ube2s/Chmp2a/Chmp6/Herpud1/Sh3rf2/Nemf/Psmf1/9530036O11Rik/Fem1b/Ltn1/Psma4/Usp38/Socs7/Snf8/Eif3h/Rybp/Fbxo2/Rchy1/Klhl25/Rffl/Atg7/Hspa1a/Yod1/Ube2j1/Nccrp1/Spsb1/Calr/Calr3/Rbbp6/Trp53inp2/Mdm2/Psmc4/Mapk8/Cul5/Rack1/Ubl7/Bag6/Arel1/Fbxl17/Dcst1/Spsb3/Znrf4/Topors/Ubxn11/Rnf213/Rmnd5a/Rnf7/Gsk3b/Sec61b/Fbxo44/Hipk2/Sufu/Clgn/Det1/Hfe/Usp8/Ube2u/Sma…
RS2	GO:0009410	response to xenobiotic stimulus	95	-0.400662	-1.60101	0.00781041	0.0371025	Pemt/Cyp2d26/Acsl1/Kdr/Rb1/Pnp/Gsta4/Hdac4/Braf/Ptprm/Cftr/Gstm1/Gpx1/Usp47/Rhoa/Vav3/Dpep1/Pcna/E2f1/Fos/Slc1a3/Add3/Jun/Recql5/Aldh1a1/Ccl4
RS2	GO:0008284	positive regulation of cell population proliferation	494	-0.269904	-1.30577	0.00783856	0.0371025	Hipk1/Fscn1/Mdm2/Entr1/Mapk8/Fzd3/Tlr9/Kdr/Mcub/Bad/Dhps/Ptprn/Ezh2/Hras/Map6/Gsk3b/Ccnd1/Actr2/Hipk2/Pax2/Txnl4b/Pnp/Comp/Trpm4/Yap1/Cip2a/Spta1/Ccl5/Mfn1/Hdac4/Smarcc1/Kif20b/Kif3a/Rasgrf1/Srf/Bmp7/H2-K1/Tiam1/Slc25a33/Braf/Pim1/Sf3a2/Iqgap3/Cep135/Malat1/Igf1/Dnaja3/Ift20/Stau2/Ift88/Azin1/Anxa1/Vim/Fbrs/Anxa2/Cenpj/Ghr/Spdya/Tgif1/Ccnb1/Ccdc88a/Kat2b/Metrn/Camk1d/Hsp90aa1/Ecm1/Il2/Vav3/Taf4b/…
RS2	GO:0050821	protein stabilization	101	-0.385819	-1.54872	0.00787439	0.0371346	Sav1/Ncor1/Chp1/Tescl/Pink1/Calr/Ppib/Hsp90ab1/Cdc37/Otud3/Bag6/Zswim7/Plpp3/Naa15/Nop53/Pim1/Igf1/Usp9x/Dnaja3/Trim44/Cct4/Rpl5/Cct6a/Ank2/Hsp90aa1/Fbxw7/Hypk/Npm1/Cct8/Taf9/Ptges3/Caml/Mapk8ip3
RS2	GO:0051100	negative regulation of binding	76	-0.406472	-1.56383	0.00817472	0.0384092	Mapk8/Rack1/Wapl/Mepce/Habp4/Gsk3b/Hfe/Ace/Sympk/Zfpm1/Eif4a3/Tle5/Rock1/Tex14/Id1/B2m/Fbxw7/1810037I17Rik/E2f1/Id2/Hnrnpk/Senp2/Jun
RS2	GO:0051336	regulation of hydrolase activity	344	-0.289613	-1.35834	0.0083054	0.0387935	Gna13/Serpinb6a/Pebp1/Rangap1/Ripor2/Eif2b4/Tmed10/Ccr7/Lpin1/Rasal3/Chp1/Als2/Rffl/Sipa1l3/Tbck/Ppp6r1/Ctsl/Agap1/Mdm2/Apoh/Rack1/Tbc1d21/Abr/Rasgef1b/Bad/Tmed2/Tbc1d20/Ezh2/Hras/Timp2/2810408A11Rik/Rnf7/Gsk3b/Pax2/Arfgef1/Gpi1/Ppt1/Ccl5/Tbc1d15/Lims1/Rasgrf1/Tiam1/Fnip1/Lrch1/Tbc1d5/Igf1/Dnaja3/Anxa1/Hpca/Rpl5/Garnl3/Gpx1/Amph/Usp47/Rhoa/Cyfip2/Ecm1/Vav3/Gnai2/Rock1/Malt1/Kalrn/Rps3/Simc1/Evi5/…
RS2	GO:1901701	cellular response to oxygen-containing compound	444	-0.276585	-1.33211	0.00831724	0.0387935	Tiam1/Slc25a33/Irf3/Map2k3/Braf/Caly/Vps35/Pim1/Brinp3/Igf1/Prdx1/Plcb1/Map2k7/Fosb/Anxa1/Vim/Sbno2/Sirt2/Hpca/Cftr/Naf1/Ghr/Rxrb/Pex5/Gna14/Slc12a7/Ccs/Kat2b/Akap9/Abca1/Eny2/Cib2/Spidr/Gpx1/Ncl/Ireb2/Rhoa/Spi1/Spaar/Nadk/Fus/Lpin3/C2cd5/Gnai2/Akr1a1/Rock1/Malt1/Adh4/Stambpl1/B2m/Rps3/Pde8b/Hsp90b1/Unc13b/H2afz/Brca1/Fcgr2b/Id2/Npm1/Uchl3/Hnrnpk/Fos/Smad4/Acaca/Tra2b/Slc38a2/Slc1a3/Agap3/Setx/Ju…
RS2	GO:0098657	import into cell	326	-0.293314	-1.36211	0.00843526	0.039201	Atp9a/Nme1/Ap3d1/Micall1/Ccr7/March2/Csnk1g1/Cacna1d/Rab22a/Ehbp1/Kcnk5/Slc39a11/Clint1/Apoe/Atg7/Epn1/Jmjd6/Calr/Mapkapk2/Atp9b/Rack1/Iscu/Acsl1/Stra6/Abr/Rab14/Csnk1g2/Slc18a3/4932438A13Rik/Sirpb1c/Hras/Lrrc8e/Ano6/Hfe/Trpm4/Atp6v1h/Ckap5/Mtmr6/Ppt1/Cd63/Slc24a4/Lmbrd1/Ap2b1/Myo1e/Appl1/Kif3a/Atp1a4/Bmp2k/Caly/Ap3m2/Tbc1d5/Slc12a3/Ppp3cc/Cd9/Anxa1/Pick1/Sirt2/Hpca/Anxa2/Ghr/Sirpb1b/Slc7a11/Slc1…
RS2	GO:1903322	positive regulation of protein modification by small protein conjugation or removal	84	-0.399539	-1.56687	0.00848602	0.039294	Pef1/Huwe1/Rchy1/Sept4/Mapk8/Topors/Dcun1d5/Gsk3b/Hdac4/Ubb/Nop53/Tollip/Rps27a/Dnaja3/Arrdc4/Paxip1/Rasd2/Naf1/Ubqln1/1700020D05Rik/Sumo2/Fbxw7/Brca1/Npm1/Senp2/Cdc20/Hspa5
RS2	GO:0017015	regulation of transforming growth factor beta receptor signaling pathway	52	-0.459213	-1.62571	0.00867287	0.0394446	Strap/Chst11/Htra3/Smad4/Hspa5/Rbbp7/Hdac1
RS2	GO:1903844	regulation of cellular response to transforming growth factor beta stimulus	52	-0.459213	-1.62571	0.00867287	0.0394446	Strap/Chst11/Htra3/Smad4/Hspa5/Rbbp7/Hdac1
RS2	GO:1904019	epithelial cell apoptotic process	52	-0.459079	-1.62524	0.00867287	0.0394446	Zfp36l1/Sav1/Pdcd4/Cd160/Atg7/Ttpa/Hipk1/Mapk8/Kdr/Rb1/Bad/Gsk3b/Ano6/Yap1/Lims1/Braf/Igf1/Id1/E2f1/Gsn
RS2	GO:0110053	regulation of actin filament organization	129	-0.364916	-1.51631	0.00860968	0.0394446	Whamm/Arfgef1/Spta1/Sptbn1/Gba2/Ppfia1/Braf/Sorbs3/Pick1/Ccdc88a/Washc3/Rhoa/Cyfip2/Id1/Tjp1/S100a10/Rnh1/Npm1/Ssh2/Stmn1/Add3/Cdc42ep3/Gsn
RS2	GO:0031401	positive regulation of protein modification process	342	-0.288348	-1.35033	0.00865685	0.0394446	Nnmt/Tank/Hmga2/Spatc1l/Abi2/Dnajb2/Mprip/Rgma/Prkcd/Nelfe/Dgkd/Eif4g1/Map3k10/Prox1/Cdk5rap3/Ube2s/D1Pas1/Map2k2/Arhgef2/Iqgap1/Prkaa1/Socs1/Sash1/Daxx/Ncor2/Calm1/Aktip/Erp29/Neurl1a/Pef1/Ccr7/Huwe1/Chp1/Rchy1/Als2/Atg7/Pink1/Srcin1/Stradb/Aspscr1/Sept4/Limk2/Mapk8/Hsp90ab1/Rack1/Fam161a/Kdr/Mcub/Trabd2b/Ezh2/Topors/Hras/C1qtnf9/Dcun1d5/Gsk3b/Ccnd1/Hipk2/Xrcc6/Plpp3/Ace/Ccl5/Hdac4/Ubb/Txn1/Pibf…
RS2	GO:0030097	hemopoiesis	355	-0.283922	-1.33559	0.00875351	0.0396701	Klf2/Babam1/Bpgm/Zfp36l1/Nme1/Ap3d1/Ttc7/Ctr9/Arid4a/Ccr7/Hspa9/Ncor1/Klhl25/Batf2/Tescl/Atg7/Sipa1l3/Pink1/Agpat5/Prrc2c/Ada/Jmjd6/Ctsl/Jag1/Tent2/Tlr9/Kdr/Rb1/Bad/Pithd1/Slamf9/Gpd2/Ezh2/Ythdf2/Gsk3b/Xrcc6/Ccr6/Pnp/Ace/Spta1/H2-Aa/Ccl5/Hdac4/Smarcc1/Kcnab2/Muc4/Myo1e/Zfpm1/Srf/Sox6/Fnip1/Braf/Pim1/Nhej1/Dnaja3/Wdr38/Plcb1/Nudt21/Clpb/Anxa1/Chd2/Sbno2/Ext1/Fubp1/Ireb2/Rhoa/Tcea1/Spi1/Zbtb46/Itfg…
RS2	GO:0043410	positive regulation of MAPK cascade	151	-0.338057	-1.42722	0.00881661	0.0398149	Tlr9/Kdr/Ezh2/Hras/Nenf/Timp2/Hipk2/Dnajc27/Ccl5/Tiam1/Map2k3/Braf/Sorbs3/Acta2/Iqgap3/Igf1/Plcb1/Map2k7/Ghr/Spi1/Gnai2/Map3k12/Pde6h/Rock1/Ilk/Mydgf/Rps3/Fbxw7/Fcgr2b/Egf/Jun/Mapk8ip3/Ccl4/Igfbp6/Gsn
RS2	GO:1902806	regulation of cell cycle G1/S phase transition	78	-0.402111	-1.55037	0.008871	0.0399195	Mdm2/Mepce/Rb1/Sass6/Ezh2/Ccnd1/Smarcc1/Appl1/Ctdsp2/Ankrd17/Plcb1/Anxa1/Cenpj/Ube2e2/Arid2/E2f1/Id2/Brd7/Senp2/Cirbp/Fbxo7/Anp32b
RS2	GO:0034248	regulation of amide metabolic process	224	-0.311546	-1.3816	0.00892443	0.040019	Casc3/Exosc2/Prmt1/Eif5a2/Gemin5/Picalm/Prkcd/Polr2g/Eif4g1/Eef2/Rxra/Gapdh/Cnot6/Hnrnpd/D1Pas1/Rbm4b/Magoh/Gzmn/Elavl4/Samd4b/Rmnd1/Neurl1a/Zfp36l1/Padi6/Tmed10/Klhl25/Rpl10/Apoe/Eif4e2/Pink1/Bzw1/Calr/Larp1/Mex3d/Tent2/Rack1/Habp4/Tmed2/Ythdf2/Igf2bp3/Uhmk1/Pkm/Ccr4/Pabpc1/Nanos3/Lrpprc/Ssb/Ptcd3/Eif4enif1/Igf1/Lrrtm3/Unk/Dcp1a/Vim/Dazl/Rpl5/Slc7a11/Mettl16/Eif4a3/Eif3d/Lsm14a/Piwil2/Gga3/Ncl/I…
RS2	GO:0071241	cellular response to inorganic substance	73	-0.412593	-1.57045	0.00896742	0.0400712	Hfe/Tuba1a/Slc39a1/Braf/Slc12a3/Fosb/Hpca/Spidr/Ireb2/Fus/1700020D05Rik/Mt2/B2m/Id2/Fos/Jun/Wnk1/Gsn
RS2	GO:0044839	cell cycle G2/M phase transition	85	-0.386258	-1.51479	0.00908581	0.0404588	Nop53/Plcb1/Ccnb2/Paxip1/Hspa2/Akap8l/Ccnb1/Rad17/Usp47/Cenpf/Brca1/Npm1/H2afy/Fbxl7/Rbbp8/Calm2/Nae1
RS2	GO:0046649	lymphocyte activation	273	-0.289404	-1.32226	0.00932106	0.0413622	Ada/Jmjd6/Ctsl/Ephb6/Fam49b/Tnfrsf21/Tlr9/Bag6/Bad/Dhps/Slamf9/Sirpb1c/Ezh2/Xrcc6/Ccr6/Pnp/Hfe/Git1/Spta1/0610010F05Rik/H2-Aa/Ccl5/Hdac4/Smarcc1/Srf/Pibf1/H2-K1/Fnip1/Cd48/Braf/Thoc1/Nhej1/Igf1/Prdx1/Dnaja3/Paxip1/Anxa1/Sirpb1b/Apbb1ip/Rhoa/Spi1/Itfg2/Hsp90aa1/Il2/Vav3/Malt1/B2m/Rps3/Adk/Arid2/Ctla4/Fcgr2b/Wwp1/Id2/Npm1/Brd7/Kdelr1/Runx2/Fbxo7/Fgl2/Gsn
RS2	GO:0043161	proteasome-mediated ubiquitin-dependent protein catabolic process	257	-0.307021	-1.39615	0.00936826	0.0414278	Cdc34/Rnf4/Desi1/Ufd1/Nub1/Maea/Gid4/Ube2s/Herpud1/Sh3rf2/Nemf/Psmf1/9530036O11Rik/Fem1b/Ltn1/Usp38/Socs7/Eif3h/Rybp/Fbxo2/Rchy1/Rffl/Atg7/Hspa1a/Yod1/Ube2j1/Nccrp1/Spsb1/Calr/Calr3/Mdm2/Psmc4/Mapk8/Cul5/Rack1/Bag6/Fbxl17/Spsb3/Znrf4/Topors/Ubxn11/Rmnd5a/Gsk3b/Sec61b/Fbxo44/Clgn/Det1/Hfe/Ube2u/Smarcc1/Trim45/Nop53/Ascc3/Psmd2/Usp9x/Sirt2/Hectd3/Ubqln1/Psmd6/Ubxn4/Kctd13/Fbxo27/Tbl1xr1/Sumo2/Naglu…
RS2	GO:0043062	extracellular structure organization	81	-0.395959	-1.54523	0.00943651	0.0415452	Meltf/Fscn1/Col4a2/Rb1/Exoc8/Col22a1/Comp/Spock2/Myo1e/Olfml2a/Tgfbi/Col4a4/Anxa2/Ext1/Sulf1/Col9a3/Adtrp/Tex14/Pomt1/Cst3/Col1a2/Ltbp4/Adamts5
RS2	GO:0061008	hepaticobiliary system development	60	-0.416819	-1.51946	0.00949233	0.0415452	Prox1/Cdk5rap3/Sulf2/Gak/Atg7/Ada/Ezh2/Sec63/Ccnd1/Pkm/Proc/Lims1/Asl/Lims2/Ift88/Ccdc39/Anxa1/Zmpste24/Icmt/Naglu/Nipbl/Jarid2/Jun
RS2	GO:0050778	positive regulation of immune response	210	-0.311918	-1.37376	0.00946777	0.0415452	Eif2b4/Otud4/Ccr7/Cptp/Irak3/Cd160/Sh2b2/Nfkb1/Ada/Mapkapk2/Fam49b/Tnfrsf21/Mapk8/Dhx58/Atat1/Tlr9/Bag6/Znrf4/Hras/Xrcc6/Pnp/Nectin2/Hfe/H2-Aa/Nagk/Appl1/H2-K1/Ankrd17/Nop53/Stx7/Irf3/Braf/Hspa8/Usp9x/Paxip1/Clpb/Anxa1/Sirt2/Naf1/Ubqln1/C1qb/Clp1/Lsm14a/Spi1/Hsp90aa1/Il2/Vav3/Malt1/Naglu/Khdrbs1/B2m/Rps3/Hmgb2/Ctla4/Znfx1/Cyba/Serping1/Wnk1/Matr3
RS2	GO:1902903	regulation of supramolecular fiber organization	191	-0.319022	-1.38514	0.00982237	0.042843	Whamm/Arfgef1/Usp8/Ckap5/Git1/Spta1/Sptbn1/Gba2/Ppfia1/Togaram1/Braf/Hspa8/Sorbs3/Pde4dip/Pick1/Ccdc88a/Akap9/Washc3/Rhoa/Cyfip2/Id1/Tjp1/Rps3/S100a10/Rnh1/Pfdn6/Npm1/Smad4/Ssh2/Stmn1/Add3/Cdc42ep3/Gsn
RS2	GO:0043244	regulation of protein-containing complex disassembly	60	-0.415406	-1.51431	0.00990207	0.0430437	Spta1/Sptbn1/Oga/Zmpste24/Add3/Setx/Wnk1/Gsn
RS2	GO:0071772	response to BMP	57	-0.439531	-1.58594	0.010181	0.0439123	Kdr/Smad6/Hipk2/Comp/Hfe/Fkbp8/Zfp128/Bmp7/Usp9x/Ext1/Sost/Sulf1/Ilk/Id1/Htra3/Smad4/Bmp8b/Runx2
RS2	GO:0071773	cellular response to BMP stimulus	57	-0.439531	-1.58594	0.010181	0.0439123	Kdr/Smad6/Hipk2/Comp/Hfe/Fkbp8/Zfp128/Bmp7/Usp9x/Ext1/Sost/Sulf1/Ilk/Id1/Htra3/Smad4/Bmp8b/Runx2
RS2	GO:0071407	cellular response to organic cyclic compound	166	-0.333958	-1.43274	0.010205	0.0439123	Rap1b/Arpc2/Gna11/Actb/Socs1/Daxx/Ncor2/Osbpl7/Zfp36l1/Alk/Ncor1/Nfkb1/Trim24/Calr/Larp1/Tlr9/Kdm3a/Ezh2/Gsk3b/Trpm4/Yap1/Dnaja1/Caly/Vps35/Pim1/Igf1/Plcb1/Rae1/Anxa1/Sirt2/Cftr/Gna14/Akap9/Vps18/Ubr5/Cib2/Spidr/Rhoa/Ddx17/Naglu/Hsp90b1/H2afz/Brca1/Npm1/Hnrnpk/Slc1a3/Recql5/Ptges3/Id3/Hdac1
RS2	GO:0001763	morphogenesis of a branching structure	67	-0.420569	-1.57473	0.0106051	0.0454811	Kdr/Mcub/Tmed2/Pax2/Fkbpl/Yap1/Srf/Bmp7/Igf1/Pitx2/Ext1/Sulf1/Ilk/Kdm5b/Ctnnd2/Hnrnpk/Egf/Smad4/Mgp
RS2	GO:0098727	maintenance of cell number	97	-0.368856	-1.47268	0.0107019	0.0457426	Taf6l/Med28/Smc3/Ctr9/Arid4a/Sav1/Mapk8/Kdm3a/Ezh2/Pax2/Yap1/Bcl9/Smarcc1/Bmp7/Med30/Braf/Eif4enif1/Sap30l/Taf5l/Igf1/Piwil2/Elavl1/Spi1/Med24/Pcm1/Nipbl/Tuba3a/Tuba3b/Rbbp7/Hdac1
RS2	GO:0007369	gastrulation	63	-0.432384	-1.59965	0.0109702	0.0467332	Pax2/Plpp3/Gpi1/Lmbrd1/Srf/Bmp7/Tgif1/Ext1/H2afy/Smad4/Supt20/Wnk1/Tasor
RS2	GO:0045930	negative regulation of mitotic cell cycle	105	-0.368098	-1.49218	0.0110595	0.0468013	Psmg2/Mdm2/Fzd3/Rb1/Ezh2/Timp2/Mbd4/Ccnd1/Zwilch/Mus81/Kntc1/Ctdsp2/Bmp7/Nop53/Brinp3/Ccnb1/Rad17/Usp47/Ik/Tex14/Meioc/Brca1/Brd7/Tpr/Rbbp8/Cdc20/Fbxo7/Nae1
RS2	GO:0071900	regulation of protein serine/threonine kinase activity	124	-0.353608	-1.46278	0.0110502	0.0468013	Pkd2/Cab39/Ccnd3/Cib1/Tpd52l1/Fgf18/Hexim2/Hmga2/Spatc1l/Prkcd/Map3k10/Prox1/Cdk5rap3/Prkar1b/D1Pas1/Actb/Map2k2/Iqgap1/Sash1/Erp29/Ccr7/Irak3/Apoe/Hsp90ab1/Prkar2a/Rb1/Ccni/Ezh2/Hras/C1qtnf9/Gsk3b/Ccnd1/Dnaja1/Tiam1/Pim1/Igf1/Ccnb2/Map2k7/Ghr/Spdya/Ccnb1/Clp1/Kat2b/Rhoa/Ccne2/Map3k12/Ilk/Rps3/Inca1/Cdk12/H2afy/Egf/Fbxo7/Mapk8ip3
RS2	GO:0000819	sister chromatid segregation	101	-0.376596	-1.5117	0.011374	0.0478305	Arid1b/Ccsap/Knstrn/Chmp2a/Kif3b/Chmp6/Actb/Kif2c/Smc3/Ankrd53/Ripor2/Hspa1a/Psmg2/Smc4/Wapl/Rb1/Cenpk/Zwilch/Ube2u/Kntc1/Smarcc1/Pibf1/Cenpi/Chmp4b/Akap8l/Ccnb1/Kat2b/Lsm14a/Rhoa/Ik/Tex14/Nipbl/Arid2/Brd7/Tpr/Cdc20/Nudc/Smarca5/Top2a
RS2	GO:0009895	negative regulation of catabolic process	175	-0.330894	-1.43881	0.0113775	0.0478305	Cdk5rap3/Hnrnpd/Hnrnpc/Psmf1/Prkaa1/9530036O11Rik/Elavl4/Fez1/Usp38/Eif3h/Rybp/Alk/Cptp/Ncor1/Irak3/Pink1/Foxk2/Mapkapk2/Larp1/Mcl1/Tent2/Hsp90ab1/Bag6/Timp2/Hipk2/Sufu/Igf2bp3/Hfe/Usp8/Git1/Ccr4/Hdac4/Smarcc1/Lrpprc/Nop53/Nbas/Zcchc17/Vps35/Eif4enif1/Usp9x/Azin1/Sirt2/Anxa2/Naf1/Dazl/Rpl5/Mettl16/Elavl1/Fus/Taf15/Meioc/Uchl5/E2f1/Smad4/Taf9/Cst3/Cirbp/Wnk1/Qk/Rragc/Caml
RS2	GO:0060322	head development	317	-0.290783	-1.35346	0.0114566	0.0480049	Nrg3/Schip1/Dnajc30/Sept4/Limk2/Cul5/Fzd3/Atat1/Bag6/Stra6/Abr/Ezh2/Sun1/Rnf7/Gsk3b/Immp2l/Ankrd11/Pax2/Spag6/Tuba1a/B4galt2/Ppt1/Git1/Zswim6/Ubb/Kif3a/Srf/Bmp7/Sox6/Uqcrb/Braf/Sox1/Rps27a/Igf1/Pcnt/Usp9x/Plcb1/Ift88/Ccdc39/Pitx2/Ext1/Pex5/Macrod2/Cdk2ap1/Slc7a11/Clp1/Arl13b/Nfasc/Wdr89/Rhoa/Nme7/Cenpf/Aars/Naglu/B2m/Pcm1/Nipbl/Uchl5/Fcgr2b/E2f1/Id2/Hnrnpk/Egf/Tra2b/Dync2h1/Anp32b/Atxn2/Tbc1d23/M…
RS2	GO:0031099	regeneration	57	-0.437362	-1.57811	0.0115295	0.0481526	Apoh/Nrep/Ezh2/Ccnd1/Pkm/Yap1/Ace/Bcl9/Trim45/Braf/Igf1/Cd9/Klf5/Anxa1/Gpx1/Spaar/Npm1/Jun/Mapk8ip3
RS2	GO:0043523	regulation of neuron apoptotic process	122	-0.350039	-1.44663	0.0116643	0.0485571	Apoe/Atg7/Pink1/Mcl1/Mapk8/Hsp90ab1/Kdr/Gpd2/Hras/Gsk3b/Ccnd1/Hipk2/Retreg1/Gpi1/Ppt1/Hdac4/Ubb/Braf/Rps27a/Map2k7/Rhoa/Map3k12/Aars/Rock1/Ilk/Mt2/Fbxw7/Fcgr2b/Npm1/Grm7/Jun/Fbxo7/Grik5/Nae1
RS2	GO:1902905	positive regulation of supramolecular fiber organization	83	-0.386795	-1.50952	0.0117566	0.0487822	Whamm/Usp8/Ckap5/Git1/Togaram1/Braf/Sorbs3/Pde4dip/Ccdc88a/Akap9/Rhoa/Id1/Rps3/S100a10/Cdc42ep3/Gsn
RS2	GO:1902075	cellular response to salt	61	-0.427087	-1.56549	0.0117992	0.0488005	Sorbs1/Kcnq3/Gna11/Iqgap1/Prkaa1/9530036O11Rik/Daxx/Atg7/Tlr9/Trpm4/Tuba1a/Braf/Plcb1/Fosb/Hpca/Cib2/Ireb2/Fus/Gnai2/B2m/Hsp90b1/Id2/Fos/Slc1a3/Jun/Wnk1
RS2	GO:0070646	protein modification by small protein removal	72	-0.393869	-1.50221	0.0118753	0.0489568	Usp12/Tank/Dnajb2/Desi1/4930444G20Rik/Cops5/Usp38/Usp9y/Otud4/Yod1/Desi2/Otud3/Usp39/Usp8/Nop53/Usp9x/Naf1/Eny2/Usp47/Usp34/Stambpl1/Uchl5/Usp42/Uchl3/Senp2/Senp6
RS2	GO:0040013	negative regulation of locomotion	133	-0.345021	-1.43683	0.0119557	0.0491299	Gna13/Dpysl3/Ripor2/Arid4a/Pip5kl1/Apoe/Ada/Dnaja4/Nrg3/Calr/Ptpru/Jag1/Apoh/Abr/Gsk3b/Arhgdia/Bst2/Cd63/Hdac4/Ccl28/Srf/Braf/Lrch1/Sap30l/Plcb1/Ptprm/Ghr/Scai/Rhoa/Sulf1/Adtrp/Ilk/Arid2/Adipor2/Dpep1/Rbbp7/Hdac1/Dcn
Somatic	GO:0043062	extracellular structure organization	95	-0.715717	-2.41103	1e-10	4.8e-09	Col4a5/Pdgfra/Prdm5/Olfml2b/Itgb1/Phldb2/Ext1/Crtap/Anxa2/Mpv17/Cav1/Lamc1/Col5a1/Large1/Crispld2/Abi3bp/Nid1/Col4a2/Col15a1/Phldb1/Mfap4/Col4a6/Egflam/Ramp2/Loxl1/Hspg2/Lamb1/Ecm2/Col4a3/Pmp22/Smoc2/Col4a1/Fbln5/Lamb2/Adamts5/Col4a4/Ccdc80/Adamts1/Tgfbi/Pdpn/Col1a1/Serpinh1/Sulf2/Ltbp4/Adamts2/Col1a2/Lama2/Col3a1/Fkbp10/Flrt2/Ccn1/Ccn2
Somatic	GO:0030198	extracellular matrix organization	94	-0.715836	-2.40816	1e-10	4.8e-09	Col4a5/Pdgfra/Prdm5/Olfml2b/Itgb1/Phldb2/Ext1/Crtap/Anxa2/Mpv17/Cav1/Lamc1/Col5a1/Large1/Crispld2/Abi3bp/Nid1/Col4a2/Col15a1/Phldb1/Mfap4/Col4a6/Egflam/Ramp2/Loxl1/Hspg2/Lamb1/Ecm2/Col4a3/Pmp22/Smoc2/Col4a1/Fbln5/Lamb2/Adamts5/Col4a4/Ccdc80/Adamts1/Tgfbi/Pdpn/Col1a1/Serpinh1/Sulf2/Ltbp4/Adamts2/Col1a2/Lama2/Col3a1/Fkbp10/Flrt2/Ccn1/Ccn2
Somatic	GO:0045229	external encapsulating structure organization	94	-0.715836	-2.40816	1e-10	4.8e-09	Col4a5/Pdgfra/Prdm5/Olfml2b/Itgb1/Phldb2/Ext1/Crtap/Anxa2/Mpv17/Cav1/Lamc1/Col5a1/Large1/Crispld2/Abi3bp/Nid1/Col4a2/Col15a1/Phldb1/Mfap4/Col4a6/Egflam/Ramp2/Loxl1/Hspg2/Lamb1/Ecm2/Col4a3/Pmp22/Smoc2/Col4a1/Fbln5/Lamb2/Adamts5/Col4a4/Ccdc80/Adamts1/Tgfbi/Pdpn/Col1a1/Serpinh1/Sulf2/Ltbp4/Adamts2/Col1a2/Lama2/Col3a1/Fkbp10/Flrt2/Ccn1/Ccn2
Somatic	GO:0001503	ossification	131	-0.6475	-2.25392	1e-10	4.8e-09	Xylt1/Zbtb16/Snx10/Ddr2/Ipo7/Ptch1/Sp3/Adamts12/Hdac4/Cebpb/Slc8a1/Junb/Bmpr2/Gabbr1/Rhoa/Csf1/Tob2/Tcf7l2/Srgn/Mef2d/Ext1/Lncpint/Tgfbr3/Yap1/Bambi/Ilk/Osr2/Id3/Atf4/Fosl2/Il6st/Wnt5a/Smad7/Id2/Chsy1/Ecm1/Wwtr1/Cebpd/Fgfr1/Sik3/Hspg2/Twist1/Nfix/Crim1/Lmna/Ski/Mgp/Igf1/Fhl2/Col1a1/Ccn4/Col1a2/Ifi204/Clec3b/Fzd1/Tnfaip6/Ifitm1/Alpl/Id1/Ccn1/Ccn2
Somatic	GO:0001501	skeletal system development	148	-0.615727	-2.15925	1e-10	4.8e-09	Zbtb16/Snx10/Ddr2/Bnc2/Sp3/Adamts12/Pcsk5/Hdac4/Bmpr2/Creb3l2/Rhoa/Hexb/Pdgfra/Tiparp/Mef2d/Ext1/Lncpint/Lrrk1/Akap13/Osr2/Prkca/Fosl2/Nfib/Maf/Tgfbr2/Ghr/Wnt5a/Smad7/Chsy1/Large1/Ecm1/Errfi1/Fgfr1/Pls3/Sik3/Npr3/Hspg2/Twist1/Ednra/Nfix/Fbln5/Ski/Mgp/Papss2/Gas1/Ogn/Efemp1/Igf1/Col1a1/Serpinh1/Ccn4/Sulf2/Col1a2/Col3a1/Cyp26b1/Myc/Bgn/Clec3b/Mustn1/Fbn1/Alpl/Cfh/Ccn1/Ccn2
Somatic	GO:0009887	animal organ morphogenesis	280	-0.581573	-2.11347	1e-10	4.8e-09	Wnt6/Cebpb/Ly6e/Slc8a1/Tram1/Esr1/Nr3c1/Bmpr2/Heg1/Spry1/Rhoa/Uty/Stat3/Jun/Pdgfra/Csf1/Tiparp/Tcf7l2/Mef2d/Ext1/Tgfbr3/Yap1/Acvrl1/Ilk/Nfic/Osr2/Id3/Gem/Itgav/Atf4/Dab2/Cav1/Tpm1/Msn/Fosl2/Lamc1/Egfr/Nfib/Eda/Greb1l/Tnni3/Rtn4/Nrp2/Slit2/Tgfbr2/Wnt5a/Pim1/Tgm2/Col5a1/Smad7/Id2/Hes1/Lamc3/Chsy1/Large1/Wwtr1/Errfi1/Fgfr1/Ctsz/Aldh1a3/Wls/Sik3/Tmem100/Tet2/Hspg2/Lamb1/Nfkb1/Twist1/Xbp1/Lrig1/Dlc1/E…
Somatic	GO:0006954	inflammatory response	176	-0.589398	-2.09633	1e-10	4.8e-09	Ptpn2/Ano6/Smpdl3b/Foxp1/Lamp2/Cd81/Axl/Hspa8/Ifngr1/Nfe2l2/Nr1d1/Rin2/Socs3/Zfp36/Cuedc2/C2/Adamts12/Nfe2l1/Hdac4/Cebpb/Arnt/Cd47/Esr1/Nr3c1/F3/Kdm6b/Stat3/Pxk/Adam17/Jun/Csf1/Gpx1/Apoe/Itgb1/Ier3/Rps6ka5/Ext1/Relb/Cdh5/Itgav/Ddx3x/Prkca/Serpinb1a/Fosl2/Egfr/Rtn4/H2-D1/Ghr/Wnt5a/Nfkbia/Ripk1/Large1/Ecm1/Lgals9/Lrp1/Adcy7/Abi3bp/Nfkbiz/Lbp/Lpl/Ptgis/Cyba/Nfkb1/Pmp22/Nfix/Icam1/Cd200/Rarres2/Anxa1…
Somatic	GO:0001525	angiogenesis	171	-0.57763	-2.05314	1e-10	4.8e-09	Mecp2/Arhgap24/Pkm/Rhob/Cd59a/Ago2/Map3k3/Vegfd/Rora/Grn/Ccbe1/Stat1/Ncl/Jak1/Emc10/Ptk2/Robo1/Ywhaz/Creb3l1/Btg1/Adam12/Add1/Meis1/Atf2/Nrxn1/Sash1/Rnh1/Pgk1/Nfe2l2/Angptl4/Pik3ca/Nrp1/Epas1/Rnf213/Hdac4/Vezf1/Cd47/Glul/F3/Rhoa/Stat3/Jun/Pdgfra/Gpx1/Spred1/Itgb1/Anxa2/Acvrl1/Clic4/Cdh5/Itgav/Prkca/Cav1/Rhoj/Rtn4/Nrp2/Slit2/Tgfbr2/Ghr/Wnt5a/Hk2/Ecm1/Cxcl12/Klf2/Col4a2/Fgfr1/Myh9/Klf4/Amotl2/Ramp2…
Somatic	GO:0001944	vasculature development	263	-0.564989	-2.04932	1e-10	4.8e-09	Pgk1/Nfe2l2/Angptl4/Pik3ca/Rin2/Nrp1/Socs3/Epas1/Rnf213/Pcsk5/Hdac4/Vezf1/Snx17/Cd47/Junb/Bmpr2/Glul/Heg1/F3/Rhoa/Pdgfd/Stat3/Jun/Pdgfra/Egr1/Immp2l/Gpx1/Tiparp/Spred1/Tcf7l2/Nr2f2/Apoe/Itgb1/Tgfbr3/Yap1/Anxa2/Acvrl1/Clic4/Cdh5/Itgav/Prkca/Cav1/Ltbp1/Rhoj/Tnni3/Rapgef2/Rtn4/Nrp2/Slit2/Tgfbr2/Ghr/Wnt5a/Col5a1/Smad7/Hes1/Hk2/Large1/Ecm1/Lrp1/Cxcl12/Klf2/Errfi1/Col4a2/Fgfr1/Myh9/Klf4/Lama4/Amotl2/Ra…
Somatic	GO:0001568	blood vessel development	250	-0.56297	-2.04044	1e-10	4.8e-09	Pgk1/Nfe2l2/Angptl4/Pik3ca/Rin2/Nrp1/Socs3/Epas1/Rnf213/Pcsk5/Hdac4/Vezf1/Snx17/Cd47/Junb/Bmpr2/Glul/Heg1/F3/Rhoa/Pdgfd/Stat3/Jun/Pdgfra/Egr1/Gpx1/Tiparp/Spred1/Tcf7l2/Nr2f2/Apoe/Itgb1/Tgfbr3/Yap1/Anxa2/Acvrl1/Clic4/Cdh5/Itgav/Prkca/Cav1/Ltbp1/Rhoj/Tnni3/Rapgef2/Rtn4/Nrp2/Slit2/Tgfbr2/Ghr/Wnt5a/Col5a1/Smad7/Hes1/Hk2/Large1/Ecm1/Lrp1/Cxcl12/Klf2/Col4a2/Fgfr1/Myh9/Klf4/Lama4/Amotl2/Ramp2/Tmem100/Xd…
Somatic	GO:0009611	response to wounding	151	-0.578123	-2.0329	1e-10	4.8e-09	Plec/Abhd2/Axl/Cflar/Pros1/Vkorc1/Zfp36l1/Nfe2l2/Xylt1/Ndel1/Mir22hg/Ddr2/Nrp1/Zfp36/Fundc2/Braf/F11r/F3/Stat3/Adam17/Jun/Pdgfra/Gpx1/Apoe/Tfpi/Itgb1/Phldb2/Ext1/Yap1/Anxa2/Acvrl1/Prkca/Cav1/Tpm1/Pard3/Nfib/Anxa5/Wnt5a/Col5a1/Lrp1/Abi3bp/Zfp36l2/Slc1a3/Myh9/Klf4/Rtn4rl1/Nfkbiz/S100a10/Ahnak/Xbp1/Entpd2/Ednra/Smoc2/Nfix/Plpp3/Cd9/Serping1/Lamb2/Papss2/Anxa1/Igf1/Cdkn1a/Pdpn/Ccn4/Sulf2/Col3a1/Fkbp1…
Somatic	GO:0072359	circulatory system development	384	-0.549781	-2.02758	1e-10	4.8e-09	Plec/Foxp1/Cflar/Meis1/Insr/Atf2/Gna11/Nrxn1/Zfp36l1/Sash1/Slc9a1/Rnh1/Kif3a/Stk3/Pgk1/Nfe2l2/Angptl4/Pik3ca/Rin2/Ece1/Kdm6a/Nrp1/Ptch1/Socs3/Epas1/Rnf213/Pcsk5/Hdac4/Vezf1/Ly6e/Snx17/Slc8a1/Cd47/Junb/Nr3c1/Bmpr2/Glul/Heg1/Spry1/F3/Rhoa/Pdgfd/Kdm6b/Uty/Stat3/Jun/Pdgfra/Ccnd2/Egr1/Immp2l/Gpx1/Tiparp/Spred1/Tcf7l2/Nr2f2/Bicc1/Apoe/Itgb1/Camk2d/Ext1/Tgfbr3/Yap1/Anxa2/Akap13/Acvrl1/Ilk/Clic4/Cdh5/Id3…
Somatic	GO:0048514	blood vessel morphogenesis	211	-0.561905	-2.02122	1e-10	4.8e-09	Atf2/Nrxn1/Zfp36l1/Sash1/Rnh1/Pgk1/Nfe2l2/Angptl4/Pik3ca/Rin2/Nrp1/Epas1/Rnf213/Hdac4/Vezf1/Cd47/Junb/Bmpr2/Glul/Heg1/F3/Rhoa/Stat3/Jun/Pdgfra/Gpx1/Tiparp/Spred1/Nr2f2/Apoe/Itgb1/Tgfbr3/Yap1/Anxa2/Acvrl1/Clic4/Cdh5/Itgav/Prkca/Cav1/Rhoj/Tnni3/Rapgef2/Rtn4/Nrp2/Slit2/Tgfbr2/Ghr/Wnt5a/Smad7/Hes1/Hk2/Ecm1/Lrp1/Cxcl12/Klf2/Col4a2/Fgfr1/Myh9/Klf4/Amotl2/Ramp2/Tmem100/Xdh/Npr3/Ptgis/Hspg2/Serpinf1/Xbp1…
Somatic	GO:0035239	tube morphogenesis	292	-0.552124	-2.00696	1e-10	4.8e-09	Rnh1/Kif3a/Stk3/Pgk1/Nfe2l2/Angptl4/Pik3ca/Rin2/Kdm6a/Nrp1/Ptch1/Epas1/Rnf213/Adamts12/Hdac4/Wnt6/Vezf1/Cd47/Tram1/Junb/Esr1/Nr3c1/Bmpr2/Glul/Heg1/Spry1/F3/Rhoa/Stat3/Jun/Pdgfra/Csf1/Gpx1/Tiparp/Spred1/Tcf7l2/Nr2f2/Apoe/Itgb1/Ext1/Tgfbr3/Yap1/Anxa2/Acvrl1/Ilk/Clic4/Cdh5/Itgav/Prkca/Cav1/Egfr/Nfib/Eda/Rhoj/Greb1l/Tnni3/Rapgef2/Rtn4/Nrp2/Slit2/Tgfbr2/Ghr/Wnt5a/Tgm2/Smad7/Id2/Hes1/Hk2/Ecm1/Lrp1/Cxcl…
Somatic	GO:0007155	cell adhesion	338	-0.542404	-1.99059	1e-10	4.8e-09	Slc7a1/Adamts12/Pcsk5/Peak1/Braf/Cebpb/F11r/Crisp2/Atp2c1/Cd47/Tmem47/Rhoa/Iqgap1/Adam17/Pdgfra/B2m/Csf1/Itgb1/Rpsa/Phldb2/Cat/Ext1/Acvrl1/Ilk/Itga9/Cdh5/Itgav/Dab2/Prkca/Trip6/Cav1/Tpm1/Msn/Pard3/Lamc1/Egfr/Eda/Adam23/Rtn4/H2-D1/Il6st/Pkp4/Slit2/Lsamp/Tgfbr2/Wnt5a/Tgm2/Col5a1/Smad7/Hes1/Lamc3/Lgals3bp/Cd63/Sparcl1/Lgals9/Lrp1/Cxcl12/Abi3bp/Nid1/Igfbp7/Col15a1/Mfap4/Myh9/Klf4/Lama4/Egflam/Nfkbiz/…
Somatic	GO:0035295	tube development	360	-0.52825	-1.94377	1e-10	4.8e-09	Rnh1/Kif3a/Stk3/Pgk1/Nfe2l2/Angptl4/Pik3ca/Rin2/Ece1/Kdm6a/Nrp1/Ptch1/Epas1/Rnf213/Sp3/Adamts12/Pcsk5/Hdac4/Wnt6/Vezf1/Slc8a1/Cd47/Tram1/Jmjd1c/Junb/Esr1/Nr3c1/Atp6ap2/Bmpr2/Glul/Heg1/Spry1/F3/Rhoa/Hikeshi/Stat3/Jun/Pdgfra/Csf1/Gpx1/Tiparp/Spred1/Tcf7l2/Nr2f2/Apoe/Itgb1/Cat/Ext1/Tgfbr3/Yap1/Anxa2/Acvrl1/Ilk/Clic4/Cdh5/Itgav/Prkca/Aqp2/Cav1/Fosl2/Egfr/Nfib/Eda/Rhoj/Greb1l/Tnni3/Rapgef2/Rtn4/Il6st/…
Somatic	GO:0032101	regulation of response to external stimulus	273	-0.525261	-1.90995	1e-10	4.8e-09	Ap3b1/Ptk2/Nono/Robo1/Ywhaz/App/Samhd1/Osr1/Ptpn2/Ano6/Smpdl3b/Foxp1/Lamp2/Cd81/Pros1/Selenok/Hspa8/Nrxn1/Vkorc1/Sash1/Nfe2l2/Xylt1/Ndel1/Nr1d1/Rin2/Lyar/Nrp1/Pam/Socs3/Zfp36/C2/Adamts12/Nfe2l1/Braf/Clec2d/Cebpb/Arnt/Cd47/Esr1/Nop53/Bmpr2/Pdgfd/Stat3/Adam17/Pdgfra/Csf1/Gpx1/Apoe/Tfpi/Phldb2/Ier3/Anxa2/Rab34/Mpv17/Cdh5/Ifih1/Ddx3x/Prkca/Cav1/Kank2/Serpinb1a/Anxa5/Rtn4/H2-D1/Slit2/Ghr/Wnt5a/Nfkbia/…
Somatic	GO:0048646	anatomical structure formation involved in morphogenesis	337	-0.516371	-1.89518	1e-10	4.8e-09	Mecp2/Pikfyve/Clasp2/Arhgap24/Bcl10/Pkm/Rhob/Cd59a/Ago2/Map3k3/Sf3b1/Vegfd/Kdm2a/Rora/Grn/Ccbe1/Stat1/Ncl/Ophn1/Jak1/Emc10/Vps13b/Ptk2/Aldh1a1/Robo1/Ywhaz/Gnas/Creb3l1/Btg1/Osr1/Adam12/Add1/H2afy/Plec/Cd81/Cflar/Adam9/Meis1/Atf2/Nrxn1/Paf1/Sash1/Rnh1/Stk3/Pgk1/Nfe2l2/Angptl4/Pik3ca/Kdm6a/Nrp1/Ptch1/Tmod3/Epas1/Rnf213/Sp3/Hdac4/Wnt6/Vezf1/Cd47/Junb/Bmpr2/Glul/Spry1/F3/Rhoa/Kdm6b/Stat3/Adam17/Jun/P…
Somatic	GO:0006952	defense response	380	-0.492071	-1.81402	1e-10	4.8e-09	Lyar/Ipo7/Rpl39/Socs3/Zfp36/Cuedc2/Rnf213/C2/Adamts12/Nfe2l1/Hdac4/Clec2d/Cebpb/Arnt/Cd47/Dapk1/Esr1/Nr3c1/Nop53/F3/Kdm6b/Stat3/Pxk/Adam17/Jun/B2m/Csf1/Gpx1/Apoe/Itgb1/Bst2/Ier3/Rps6ka5/Ext1/Relb/Agbl4/Rab34/Npas2/Mpv17/Cdh5/Itgav/Ifih1/Ddx3x/Prkca/Cav1/Ankhd1/Serpinb1a/Fosl2/Egfr/Rtn4/H2-D1/Ghr/Wnt5a/Nfkbia/Ripk1/Large1/Ecm1/Htra1/Lgals9/Lrp1/Cxcl12/Adcy7/Abi3bp/Stat2/C1ra/Klf4/Rbms3/Nfkbiz/Ifi2…
Somatic	GO:0051241	negative regulation of multicellular organismal process	322	-0.492797	-1.80262	1e-10	4.8e-09	Nr1d1/Prnp/Rin2/Nrp1/Ulk2/Ptprg/Ptch1/Zfp36/Cuedc2/Adamts12/Btg2/Hdac4/Clec2d/Cebpb/Arhgdib/Bmpr2/Cry2/Spry1/Rhoa/Anxa4/Adam17/Pdgfra/B2m/Ccnd2/Tob2/Spred1/Tcf7l2/Nr2f2/Ldlrad4/Apoe/Tfpi/Tspo/Bst2/Srgn/Tgfbr3/Anxa2/Relb/Acvrl1/Zfas1/Gucy1a1/Mpv17/Atf4/Serpinb1a/Gclc/Egfr/Nfib/Anxa5/Rapgef2/Rtn4/Slit2/Tgfbr2/Ghr/Wnt5a/Klf7/Smad7/Id2/Hes1/Chsy1/Ecm1/Cd63/Lgals9/Arhgap42/Klf2/Adcy7/Abi3bp/Errfi1/Col…
Somatic	GO:0045595	regulation of cell differentiation	500	-0.476449	-1.76834	1e-10	4.8e-09	Ap3b1/Ptk2/Kdm3a/Robo1/Pbx1/Gnas/Zeb1/App/Btg1/Prpf19/Eif6/Osr1/Klf13/Idh2/Spred2/Mmd2/Ptbp1/Ptpn2/Ptpra/Add1/H2afy/Foxp1/Axl/Chd4/Meis1/Fmr1/Tent5c/Vim/Gna11/Zfp36l1/Kitl/Paf1/Dleu2/Smarcd2/Star/Jund/Timp2/Stk3/Nfe2l2/Ndel1/Nr1d1/Rin2/Kalrn/Rbfox2/Zbtb16/Fto/Ddr2/Ipo7/Nrp1/Ulk2/Ptch1/Slc7a5/Socs3/Zfp36/Adamts12/Btg2/Nfe2l1/Braf/Hdac4/Tcp11/Clec2d/Cebpb/Vezf1/F11r/Tram1/Junb/Runx1t1/Nr3c1/Bmpr2/S…
Somatic	GO:2000026	regulation of multicellular organismal development	439	-0.477082	-1.76736	1e-10	4.8e-09	Ccbe1/Gas6/Stat1/Rpl4/Nptn/Jak1/Actr3/Zbtb7a/Emc10/Bmyc/Ap3b1/Ptk2/Robo1/Gnas/Zeb1/Creb3l1/Btg1/Prpf19/Eif6/Osr1/Klf13/Idh2/Spred2/Adam12/Ptpn2/Ano6/Ptpra/Add1/H2afy/Foxp1/Axl/Meis1/Fmr1/Insr/Vim/Atf2/Nrxn1/Ino80/Zfp36l1/Kitl/Paf1/Sash1/Smarcd2/Rnh1/Star/Pgk1/Nfe2l2/Ndel1/Nr1d1/Kalrn/Rbfox2/Zbtb16/Ddr2/Ipo7/Nrp1/Ulk2/Ptch1/Slc7a5/Zfp36/Adamts12/Btg2/Nfe2l1/Braf/Clec2d/Wnt6/Cebpb/Vezf1/F11r/Slc8a1…
Somatic	GO:0016477	cell migration	490	-0.468713	-1.73954	1e-10	4.8e-09	Plec/Foxp1/Cd81/Abhd2/Axl/Adam9/Anks1/Nisch/Cpne3/Insr/Wwc2/Vim/Nexmif/Selenok/Mapre2/Tuba1a/Kitl/Sash1/Rnh1/Stk3/Nfe2l2/Pik3ca/Ndel1/Dpysl3/Rin2/Rbfox2/Ddr2/Nrp1/Ptprg/Adamts12/Pcsk5/Peak1/Braf/Hdac4/F11r/Arhgdib/Slc8a1/Cd47/Bmpr2/Glul/Osgin1/F3/Rhoa/Pdgfd/Iqgap1/Stat3/Hexb/Adam17/Jun/Pdgfra/Csf1/Egr1/Gpx1/Spred1/Nr2f2/Ldlrad4/Apoe/Tspo/Itgb1/Tns1/Bst2/Camk2d/Phldb2/Ext1/Tgfbr3/Bambi/Acvrl1/Aldo…
Somatic	GO:0001649	osteoblast differentiation	73	-0.678642	-2.21488	1.07638e-10	4.87033e-09	Ddr2/Ipo7/Ptch1/Hdac4/Cebpb/Junb/Bmpr2/Gabbr1/Mef2d/Tgfbr3/Yap1/Bambi/Ilk/Id3/Atf4/Fosl2/Il6st/Id2/Wwtr1/Cebpd/Fgfr1/Twist1/Crim1/Lmna/Ski/Igf1/Fhl2/Col1a1/Ccn4/Ifi204/Fzd1/Tnfaip6/Ifitm1/Id1/Ccn1
Somatic	GO:0061061	muscle structure development	243	-0.521753	-1.88842	1.10288e-10	4.87033e-09	Usp2/Tmod3/Epas1/Btg2/Hdac4/Ly6e/Slc8a1/Nr3c1/Ybx3/Bmpr2/Heg1/Rhoa/Kdm6b/Cacnb4/Pdgfra/Ccnd2/Egr1/Gpx1/Tcf7l2/Nr2f2/Itgb1/Camk2d/Mef2d/Lncpint/Tgfbr3/Atf3/Fos/Akap13/Ilk/Id3/Cav1/Tpm1/Lamc1/Tnni3/Wnt5a/Smad7/Id2/Hes1/Large1/Cxcl12/Skil/Nid1/Myh9/Pdlim1/Ramp2/Pdlim3/Lamb1/Twist1/Pi16/Xbp1/Pmp22/Ednra/S100b/Nfix/Piezo1/Boc/Ifrd1/Cd9/Csrp2/Meg3/Lmna/Ski/Tcf21/Lamb2/Adamts5/Nr4a1/Igf1/Fhl2/Nupr1/Csrp…
Somatic	GO:0061448	connective tissue development	99	-0.639842	-2.16811	1.3567e-10	5.76075e-09	Bmpr2/Creb3l2/Pdgfd/Csf1/Egr1/Mef2d/Ext1/Lncpint/Selenom/Osr2/Prkca/Fosl2/Nfib/Maf/Tgfbr2/Ghr/Wnt5a/Klf7/Col5a1/Smad7/Id2/Chsy1/Large1/Ecm1/Fgfr1/Sik3/Lpl/Hspg2/Xbp1/Lmna/Mgp/Ogn/Efemp1/Igf1/Col1a1/Serpinh1/Ccn4/Sulf2/Creb5/Col3a1/Bgn/Mustn1/Cfh/Ccn1/Ccn2
Somatic	GO:0007507	heart development	215	-0.532056	-1.91346	3.14801e-10	1.28719e-08	Plec/Foxp1/Meis1/Insr/Atf2/Gna11/Zfp36l1/Slc9a1/Kif3a/Stk3/Ece1/Kdm6a/Nrp1/Ptch1/Pcsk5/Hdac4/Ly6e/Snx17/Slc8a1/Nr3c1/Bmpr2/Heg1/Spry1/Rhoa/Kdm6b/Uty/Jun/Pdgfra/Ccnd2/Spred1/Bicc1/Itgb1/Camk2d/Ext1/Tgfbr3/Yap1/Akap13/Acvrl1/Ilk/Id3/Tpm1/Ltbp1/Egfr/Greb1l/Tnni3/Rtn4/Nrp2/Slit2/Tgfbr2/Wnt5a/Pim1/Col5a1/Smad7/Id2/Hes1/Large1/Lrp1/Abi3bp/Fgfr1/Pdlim1/Ramp2/Tmem100/Pdlim3/Hspg2/Twist1/Pi16/Dlc1/Ednra/N…
Somatic	GO:0040011	locomotion	404	-0.462792	-1.71257	4.32672e-10	1.70596e-08	Arhgdib/Slc8a1/Cd47/Bmpr2/Glul/Osgin1/F3/Rhoa/Pdgfd/Iqgap1/Stat3/Adam17/Jun/Pdgfra/Csf1/Egr1/Spred1/Nr2f2/Ldlrad4/Apoe/Itgb1/Bst2/Camk2d/Phldb2/Tgfbr3/Acvrl1/Aldoa/Ilk/Itga9/Clic4/Cdh5/Itgav/Dab2/Prkca/Trip6/Cav1/Tpm1/Msn/Cmtm2a/Egfr/Cmtm2b/Rhoj/Anxa5/Rapgef2/Rtn4/Il6st/Nrp2/Slit2/Tgfbr2/Ghr/Wnt5a/Cavin1/Ecm1/Cd63/Lgals9/Lrp1/Cxcl12/Fgfr1/Myh9/Klf4/S100a11/Lama4/Rtn4rl1/Amotl2/Lbp/Arf6/Diaph1/Lam…
Somatic	GO:0045597	positive regulation of cell differentiation	296	-0.494649	-1.80028	4.77146e-10	1.7559e-08	Smarcd2/Star/Jund/Timp2/Stk3/Ndel1/Rin2/Kalrn/Zbtb16/Ddr2/Ipo7/Nrp1/Ptch1/Slc7a5/Socs3/Zfp36/Braf/Cebpb/Vezf1/F11r/Tram1/Junb/Nr3c1/Bmpr2/Rhoa/Stat3/Jun/Csf1/Tcf7l2/Impact/Apoe/Tspo/Itgb1/Mme/Yap1/Fos/Bambi/Acvrl1/Ilk/Cdh5/Dab2/Prkca/Lamc1/Egfr/Rapgef2/Rtn4/Numbl/Il6st/Tgfbr2/Wnt5a/Pim1/Tgm2/Smad7/Id2/Hes1/Ripk1/Lgals9/Wwtr1/Lrp1/Cxcl12/Abi3bp/Skil/Nid1/Cebpd/Fgfr1/Nfkbiz/Wls/Pnp/Ramp2/Ptch2/Lpl/…
Somatic	GO:0060429	epithelium development	347	-0.480281	-1.76816	4.65359e-10	1.7559e-08	Ece1/Kdm6a/Ipo7/Nrp1/Ptch1/Socs3/Zfp36/Epas1/Adamts12/Nfe2l1/Hdac4/Wnt6/Cebpb/Vezf1/F11r/Slc8a1/Tram1/Jmjd1c/Esr1/Nr3c1/Atp6ap2/Bmpr2/Heg1/Spry1/Rhoa/Kdm6b/Jun/Pdgfra/Csf1/Gpx1/Sidt2/Spred1/Tcf7l2/Nr2f2/Phldb2/Cat/Ext1/Lncpint/Tgfbr3/Yap1/Acvrl1/Ilk/Zfas1/Clic4/Cdh5/Id3/Atf4/Dab2/Cav1/Msn/Kank2/Fosl2/Pard3/Lamc1/Egfr/Nfib/Eda/Greb1l/Rapgef2/Rtn4/Il6st/Slit2/Maf/Tgfbr2/Rcn3/Wnt5a/Tgm2/Klf7/Col5a1/…
Somatic	GO:0007167	enzyme-linked receptor protein signaling pathway	303	-0.489013	-1.78367	8.61429e-10	3.0678e-08	Spry1/Col4a5/F3/Pdgfd/Iqgap1/Stat3/Adam17/Jun/Pdgfra/Csf1/Egr1/Sik2/Tiparp/Spred1/Tcf7l2/Ldlrad4/Sptbn1/Ext1/Tgfbr3/Fos/Bambi/Npr1/Acvrl1/Ilk/Eif4ebp1/Cdh5/Dab2/Prkca/Cav1/Elf1/Ltbp1/Egfr/Rapgef2/Rtn4/Il6st/Nrp2/Tgfbr2/Ghr/Wnt5a/Smad7/Hes1/Cd63/Htra1/Lgals9/Wwtr1/Lrp1/Errfi1/Skil/Col4a2/Fgfr1/Col4a6/Tmem100/Xdh/Rbbp7/Xbp1/Fstl1/Col4a3/Smoc2/Col4a1/Crim1/Magi2/Tns2/Meg3/Ski/Dcn/Rarres2/Efemp1/Igf1…
Somatic	GO:0051240	positive regulation of multicellular organismal process	488	-0.443537	-1.64579	9.48446e-10	3.27214e-08	Bcl10/Pkm/Rhob/Actb/Cd59a/Ucp2/Sox5/Mt2/Ago2/Thra/Rps3/Vegfd/Zbtb20/Rora/Rab21/Grn/Ccbe1/Gas6/Zfp703/Stat1/Ncl/Rpl4/Nptn/Jak1/Actr3/Emc10/Ap3b1/Ptk2/Kdm3a/Robo1/Ddx1/Rab8b/Gnas/App/Btg1/Gab2/Prpf19/Osr1/Adam12/Ano6/Ptpra/Add1/H2afy/Ybx2/Foxp1/Cd81/Axl/Fmr1/Vim/Atf2/Selenok/Ifngr1/Nrxn1/Vkorc1/Dennd1b/Zfp36l1/Kitl/Sash1/Slc9a1/Smarcd2/Star/Jund/Nfe2l2/Gapdh/Ndel1/Kalrn/Rbfox2/Ece1/Zbtb16/Ddr2/Nrp1…
Somatic	GO:0031347	regulation of defense response	191	-0.540237	-1.93277	1.02711e-09	3.43615e-08	Nr1d1/Rin2/Lyar/Socs3/Zfp36/C2/Adamts12/Nfe2l1/Clec2d/Cebpb/Arnt/Cd47/Esr1/Nop53/Stat3/Gpx1/Apoe/Ier3/Rab34/Npas2/Mpv17/Cdh5/Ifih1/Ddx3x/Prkca/Cav1/Serpinb1a/Rtn4/H2-D1/Ghr/Wnt5a/Nfkbia/Ripk1/Htra1/Lgals9/Stat2/Nfkbiz/Ifi207/Mndal/Lbp/Lpl/Arf6/Irf1/Ptgis/Cyba/Nfkb1/Pmp22/Irak3/Serping1/Penk/Cd200/Zc3hav1/Ifi203/Anxa1/Igf1/Nupr1/Ccn4/Cxcl1/Fgl2/Ifi204/C1qtnf3/Serpine1/Tnfaip6/Gbp5/Cfh
Somatic	GO:0060537	muscle tissue development	155	-0.559998	-1.97681	1.13155e-09	3.67421e-08	Btg2/Hdac4/Ly6e/Slc8a1/Nr3c1/Ybx3/Heg1/Rhoa/Kdm6b/Pdgfra/Ccnd2/Egr1/Gpx1/Tiparp/Tcf7l2/Nr2f2/Itgb1/Camk2d/Mef2d/Lncpint/Tgfbr3/Yap1/Atf3/Fos/Akap13/Cav1/Tpm1/Fosl2/Tnni3/Tgfbr2/Wnt5a/Pim1/Smad7/Id2/Large1/Skil/Fgfr1/Hspg2/Twist1/Pi16/Pmp22/Ednra/S100b/Nfix/Boc/Ifrd1/Csrp2/Meg3/Lmna/Ski/Tcf21/Nr4a1/Igf1/Fhl2/Nupr1/Csrp1/Ccn4/Col3a1/Tshz3/Cyp26b1/Myc
Somatic	GO:0034097	response to cytokine	285	-0.494771	-1.79772	1.20565e-09	3.80296e-08	Gas6/Erbin/Stat1/Ncl/Nfat5/Jak1/P4hb/Eif4a2/Actr3/Rps2/Tle5/Kdm3a/Robo1/Ifnar2/App/Samhd1/Spock2/Osr1/Ptpn2/Ifitm2/Pid1/Axl/Adam9/Fmr1/Insr/Vim/Ifngr1/Rpl3/Tuba1a/Zfp36l1/Star/Timp2/Nfe2l2/Gapdh/Nr1d1/Rin2/Snx10/Pggt1b/Socs3/Zfp36/Adamts12/Hdac4/Srsf7/Cebpb/Mcl1/B3gnt2/Cd47/Dapk1/Ybx3/Tuba1b/F3/Rhoa/Cacnb4/Stat3/Adam17/Csf1/Egr1/Prdm5/Bst2/Rps6ka5/Mme/Ext1/Yap1/Klf6/Relb/Ilk/Pcolce/Ifih1/Prkca/Ca…
Somatic	GO:0071363	cellular response to growth factor stimulus	240	-0.513642	-1.85915	1.54079e-09	4.7251e-08	Spry1/Pdgfd/Iqgap1/Stat3/Adam17/Jun/Pdgfra/Egr1/Spred1/Tcf7l2/Ldlrad4/Ext1/Tgfbr3/Fos/Bambi/Acvrl1/Ilk/Ern1/Cdh5/Dab2/Cav1/Ltbp1/Egfr/Rapgef2/Nrp2/Slit2/Tgfbr2/Wnt5a/Smad7/Hes1/Ripk1/Cd63/Htra1/Lgals9/Lrp1/Zfp36l2/Skil/Col4a2/Fgfr1/Klf4/Nfkbiz/Ramp2/Htra2/Arf6/Tmem100/Xdh/Rbbp7/Nfkb1/Xbp1/Fstl1/Smoc2/Nfix/Crim1/Magi2/Ski/Dcn/Nr4a1/Anxa1/Nbl1/Sulf2/Ltbp4/Htra3/Col1a2/Col3a1/Ntrk2/Serpine1/Fzd1/Tnf…
Somatic	GO:0050673	epithelial cell proliferation	154	-0.557978	-1.96702	1.59739e-09	4.76626e-08	Esr1/Bmpr2/Glul/Klf9/F3/Stat3/Adam17/Jun/B2m/Ccnd2/Gpx1/Sidt2/Tcf7l2/Nr2f2/Apoe/Tgfbr3/Yap1/Acvrl1/Zfas1/Ern1/Osr2/Dab2/Prkca/Cav1/Serpinb1a/Egfr/Nfib/Rtn4/Ghr/Wnt5a/Id2/Hes1/Ecm1/Htra1/Cxcl12/Errfi1/Fgfr1/Nfkbiz/Rian/Xdh/Hspg2/Azin1/Cyba/Twist1/Serpinf1/Xbp1/Col4a3/Ednra/Arx/Gas1/Nr4a1/Igf1/Cdkn1a/Nupr1/Sulf2/Igfbp4/Myc/Id1/Cd34
Somatic	GO:0070848	response to growth factor	248	-0.509736	-1.84588	2.38583e-09	6.93146e-08	Spry1/Pdgfd/Iqgap1/Stat3/Adam17/Jun/Pdgfra/Egr1/Spred1/Tcf7l2/Ldlrad4/Ext1/Tgfbr3/Fos/Bambi/Acvrl1/Ilk/Ern1/Cdh5/Dab2/Cav1/Ltbp1/Egfr/Rapgef2/Nrp2/Slit2/Tgfbr2/Wnt5a/Smad7/Hes1/Ripk1/Cd63/Htra1/Lgals9/Lrp1/Zfp36l2/Skil/Col4a2/Fgfr1/Klf4/Nfkbiz/Ramp2/Htra2/Arf6/Tmem100/Xdh/Rbbp7/Nfkb1/Xbp1/Fstl1/Smoc2/Nfix/Crim1/Magi2/Ski/Dcn/Nr4a1/Anxa1/Nbl1/Sulf2/Ltbp4/Htra3/Col1a2/Col3a1/Ntrk2/Serpine1/Fzd1/Tnf…
Somatic	GO:0051094	positive regulation of developmental process	429	-0.45328	-1.67873	2.83251e-09	8.01817e-08	Tmem106b/Adam12/Mmd2/Ano6/Ptpra/Add1/H2afy/Axl/Adam9/Fmr1/Insr/Vim/Nrxn1/Zfp36l1/Kitl/Sash1/Smarcd2/Star/Jund/Timp2/Stk3/Nfe2l2/Ndel1/Rin2/Kalrn/Zbtb16/Ddr2/Ipo7/Nrp1/Ptch1/Slc7a5/Socs3/Usp2/Zfp36/Braf/Wnt6/Cebpb/Vezf1/F11r/Slc8a1/Tram1/Junb/Nr3c1/Ybx3/Bmpr2/Spry1/F3/Rhoa/Iqgap1/Stat3/Jun/Pdgfra/Ccnd2/Csf1/Tcf7l2/Impact/Apoe/Tspo/Itgb1/Phldb2/Mme/Tgfbr3/Yap1/Fos/Bambi/Acvrl1/Ilk/Osr2/Cdh5/Atf4/Da…
Somatic	GO:0040007	growth	339	-0.47342	-1.73861	2.95512e-09	8.15612e-08	Fkbp8/Plec/Foxp1/Cd81/Cflar/Meis1/Insr/Wwc2/Atf2/Ino80/Zfp36l1/Slc9a1/Stk3/Pik3ca/Ndel1/Fto/Kdm6a/Ddr2/Bnc2/Tkt/Nrp1/Ulk2/Pam/Ptch1/Ly6e/Tram1/Esr1/Nr3c1/Ybx3/Selenop/Bmpr2/Osgin1/Heg1/Spry1/Rhoa/Iqgap1/Sec61a1/Stat3/Adam17/Pdgfra/Ccnd2/Csf1/Gpx1/Tcf7l2/Impact/Apoe/Itgb1/Bst2/Camk2d/Ext1/Lncpint/Selenom/Tgfbr3/Yap1/Akap13/Acvrl1/Ilk/Mpv17/Clic4/Dab2/Ddx3x/Fosl2/Egfr/Rtn4/H2-D1/Nrp2/Slit2/Tgfbr2/G…
Somatic	GO:0080134	regulation of response to stress	432	-0.444278	-1.64526	3.15256e-09	8.48884e-08	Ap3b1/Ptk2/Nono/Hipk3/Ywhaz/Creb3l1/App/Samhd1/Usp1/Ep400/Spred2/Ptpn2/Ano6/H2afy/Smpdl3b/Foxp1/Oxr1/Lamp2/Cd81/Pros1/Selenok/Hspa8/Vkorc1/Ino80/Sash1/Smarcd2/Stk3/Nfe2l2/Xylt1/Ndel1/Nr1d1/Rin2/Kdm6a/Ddr2/Lyar/Morf4l2/Socs3/Zfp36/C2/Adamts12/Nfe2l1/Braf/Clec2d/Cebpb/Arnt/Cd47/Esr1/Ybx3/Nop53/Arl6ip5/Stat3/Adam17/Pdgfra/Gpx1/Spred1/Apoe/Tfpi/Itgb1/Phldb2/Ier3/Anxa2/Pcna/Rab34/Npas2/Ern1/Mpv17/Cdh5…
Somatic	GO:0051093	negative regulation of developmental process	309	-0.47932	-1.75141	4.25174e-09	1.1176e-07	Ptk2/Cst3/Robo1/Pbx1/Gnas/Zeb1/Creb3l1/App/Osr1/Klf13/Idh2/Spred2/Ptbp1/Ptpn2/Foxp1/Cflar/Meis1/Fmr1/Tent5c/Wwc2/Atf2/Zfp36l1/Paf1/Dleu2/Asap1/Stk3/Pgk1/Nfe2l2/Ddb1/Xylt1/Nr1d1/Zbtb16/Ipo7/Nrp1/Ulk2/Ptch1/Usp2/Zfp36/Adamts12/Btg2/Hdac4/Clec2d/Tram1/Runx1t1/Ybx3/Bmpr2/Spry1/Rhoa/Stat3/B2m/Ccnd2/Tob2/Spred1/Tcf7l2/Ldlrad4/Apoe/Tspo/Itgb1/Srgn/Tgfbr3/Yap1/Bambi/Acvrl1/Id3/Itgav/Cav1/Egfr/Nfib/Vat1/R…
Somatic	GO:2000145	regulation of cell motility	365	-0.462156	-1.70177	7.9994e-09	2.0538e-07	Pcsk5/Braf/Hdac4/Arhgdib/Slc8a1/Cd47/Bmpr2/Glul/Osgin1/F3/Rhoa/Pdgfd/Iqgap1/Stat3/Adam17/Jun/Pdgfra/Csf1/Egr1/Spred1/Nr2f2/Ldlrad4/Apoe/Itgb1/Bst2/Camk2d/Phldb2/Tgfbr3/Acvrl1/Aldoa/Ilk/Clic4/Cdh5/Itgav/Dab2/Prkca/Trip6/Cav1/Tpm1/Msn/Egfr/Rhoj/Anxa5/Rapgef2/Rtn4/Il6st/Slit2/Tgfbr2/Wnt5a/Cavin1/Ecm1/Cd63/Lgals9/Lrp1/Cxcl12/Fgfr1/Myh9/Klf4/S100a11/Lama4/Amotl2/Lbp/Arf6/Diaph1/Lamb1/Rbbp7/Arsb/Twist1…
Somatic	GO:0051216	cartilage development	59	-0.684296	-2.15771	8.8256e-09	2.21442e-07	Bmpr2/Creb3l2/Mef2d/Ext1/Osr2/Prkca/Fosl2/Nfib/Maf/Tgfbr2/Wnt5a/Smad7/Chsy1/Ecm1/Fgfr1/Sik3/Hspg2/Mgp/Ogn/Efemp1/Col1a1/Serpinh1/Ccn4/Sulf2/Col3a1/Bgn/Mustn1/Cfh/Ccn1/Ccn2
Somatic	GO:0009607	response to biotic stimulus	359	-0.461898	-1.69966	9.70005e-09	2.37975e-07	Smpdl3b/Ifitm2/Foxp1/Lamp2/Axl/Cflar/Adam9/Fmr1/Vim/Atf2/Selenok/Hspa8/Ifngr1/Paf1/Sash1/Nfe2l2/Gapdh/Cr1l/Nr1d1/Lyar/Ipo7/Rpl39/Zfp36/Rnf213/C2/Hdac4/Clec2d/Smc1a/Cebpb/Cd47/Dapk1/Esr1/Nop53/Naaladl2/Rhoa/Adam17/B2m/Csf1/Gpx1/Apoe/Tspo/Bst2/Ier3/Ext1/Yap1/Relb/Agbl4/Rab34/Itgav/Ifih1/Ddx3x/Prkca/Cav1/Ankhd1/Wipf1/Serpinb1a/Gsta2/Fosl2/Nfib/Rtn4/Gas5/H2-D1/AA467197/Wnt5a/Nfkbia/Htra1/Lgals9/Cxcl1…
Somatic	GO:0060348	bone development	78	-0.641642	-2.11698	1.05237e-08	2.52568e-07	Ano6/Foxp1/Atf2/Vkorc1/Atp6ap1/Xylt1/Zbtb16/Snx10/Ddr2/Bnc2/Adamts12/Rhoa/Mef2d/Ext1/Lrrk1/Akap13/Osr2/Fosl2/Tgfbr2/Ghr/Chsy1/Large1/Ecm1/Pls3/Sik3/Hspg2/Twist1/Nfix/Fbln5/Ski/Papss2/Ogn/Igf1/Col1a1/Serpinh1/Ccn4/Sulf2/Col3a1/Cyp26b1/Bgn/Fbn1/Alpl/Cfh
Somatic	GO:0030155	regulation of cell adhesion	211	-0.510392	-1.83592	1.12799e-08	2.64958e-07	Prnp/Rin2/Zbtb16/Nrp1/Slc7a1/Pcsk5/Peak1/Braf/Cebpb/F11r/Cd47/Rhoa/Iqgap1/B2m/Csf1/Itgb1/Phldb2/Cat/Acvrl1/Ilk/Itgav/Dab2/Prkca/Cav1/Tpm1/Lamc1/H2-D1/Il6st/Tgfbr2/Wnt5a/Tgm2/Smad7/Hes1/Cd63/Lgals9/Lrp1/Cxcl12/Abi3bp/Nid1/Myh9/Klf4/Lama4/Egflam/Nfkbiz/Pnp/S100a10/Irf1/Hspg2/Lamb1/Ecm2/Xbp1/Dlc1/Smoc2/Piezo1/Icam1/Plpp3/Magi2/Cd9/Lamb2/Ccdc80/Anxa1/Igf1/Pdpn/Col1a1/Fgl2/Lama2/Serpine1/Efna5/Ccl19/A…
Somatic	GO:0030334	regulation of cell migration	348	-0.468843	-1.72624	1.16063e-08	2.66945e-07	Pcsk5/Braf/Hdac4/Arhgdib/Slc8a1/Cd47/Bmpr2/Glul/Osgin1/F3/Rhoa/Pdgfd/Iqgap1/Stat3/Adam17/Jun/Pdgfra/Csf1/Egr1/Spred1/Nr2f2/Ldlrad4/Apoe/Itgb1/Bst2/Camk2d/Phldb2/Tgfbr3/Acvrl1/Aldoa/Ilk/Clic4/Cdh5/Itgav/Dab2/Prkca/Trip6/Cav1/Tpm1/Msn/Egfr/Rhoj/Rapgef2/Rtn4/Il6st/Slit2/Tgfbr2/Wnt5a/Ecm1/Cd63/Lgals9/Lrp1/Cxcl12/Fgfr1/Myh9/Klf4/S100a11/Lama4/Amotl2/Lbp/Arf6/Diaph1/Lamb1/Rbbp7/Arsb/Twist1/Serpinf1/Xbp…
Somatic	GO:0001816	cytokine production	211	-0.506595	-1.82227	1.94894e-08	4.39107e-07	Slc7a5/Zfp36/Cuedc2/Pcsk5/Cebpb/Arnt/F11r/Cd47/Atp6ap2/Kdelr1/Heg1/F3/Anxa4/Iqgap1/Stat3/Adam17/B2m/Egr1/Tspo/Bst2/Sptbn1/Srgn/Ext1/Relb/Mpv17/Itgav/Atf4/Ifih1/Ddx3x/Serpinb1a/Fosl2/Elf1/Ltbp1/Rtn4/H2-D1/Maf/Ghr/Wnt5a/Smad7/Ripk1/Lgals9/Lrp1/Klf2/Adcy7/Errfi1/Fgfr1/Klf4/Nfkbiz/Pnp/Lbp/Lpl/Irf1/Cyba/Nfkb1/Twist1/Xbp1/S100b/Irak3/Cd200/Zc3hav1/Anxa1/Igf1/Ccn4/Sulf2/Col3a1/C1qtnf3/Serpine1/Ddit3/Ccl…
Somatic	GO:0040012	regulation of locomotion	374	-0.45767	-1.68714	2.1546e-08	4.75736e-07	Arhgdib/Slc8a1/Cd47/Bmpr2/Glul/Osgin1/F3/Rhoa/Pdgfd/Iqgap1/Stat3/Adam17/Jun/Pdgfra/Csf1/Egr1/Spred1/Nr2f2/Ldlrad4/Apoe/Itgb1/Bst2/Camk2d/Phldb2/Tgfbr3/Acvrl1/Aldoa/Ilk/Clic4/Cdh5/Itgav/Dab2/Prkca/Trip6/Cav1/Tpm1/Msn/Egfr/Rhoj/Anxa5/Rapgef2/Rtn4/Il6st/Slit2/Tgfbr2/Ghr/Wnt5a/Cavin1/Ecm1/Cd63/Lgals9/Lrp1/Cxcl12/Fgfr1/Myh9/Klf4/S100a11/Lama4/Amotl2/Lbp/Arf6/Diaph1/Lamb1/Rbbp7/Arsb/Twist1/Serpinf1/Xbp…
Somatic	GO:0071345	cellular response to cytokine stimulus	251	-0.486837	-1.76416	2.93389e-08	6.35102e-07	Gas6/Erbin/Stat1/Ncl/Nfat5/Jak1/P4hb/Eif4a2/Actr3/Rps2/Kdm3a/Robo1/Ifnar2/Samhd1/Spock2/Osr1/Ptpn2/Ifitm2/Pid1/Axl/Vim/Ifngr1/Rpl3/Zfp36l1/Star/Nfe2l2/Gapdh/Nr1d1/Rin2/Snx10/Socs3/Zfp36/Adamts12/Hdac4/Srsf7/Cebpb/B3gnt2/Cd47/Dapk1/Ybx3/Tuba1b/F3/Rhoa/Cacnb4/Stat3/Adam17/Csf1/Egr1/Prdm5/Rps6ka5/Mme/Ext1/Yap1/Klf6/Ilk/Pcolce/Ifih1/Cav1/Eda/Adam23/Gfpt2/Birc3/Numbl/Il6st/Nrp2/Slit2/Ghr/Wnt5a/Il11ra1…
Somatic	GO:0045667	regulation of osteoblast differentiation	53	-0.686765	-2.13849	3.58611e-08	7.61359e-07	Ddr2/Ipo7/Ptch1/Hdac4/Cebpb/Bmpr2/Yap1/Bambi/Ilk/Id3/Atf4/Il6st/Id2/Wwtr1/Cebpd/Fgfr1/Twist1/Crim1/Lmna/Ski/Igf1/Ccn4/Ifi204/Tnfaip6/Ifitm1/Id1/Ccn1
Somatic	GO:0006397	mRNA processing	219	0.356786	1.76577	3.70517e-08	7.71793e-07	Plcb1/Dcps/Lsm3/Nudt21/Luc7l3/Zc3h14/Mtrex/Rbm26/Lsm1/Cdc5l/Srpk2/Ddx46/Ik/Snrpg/Xrn2/Frg1/Snrpf/Ddx39/Htatsf1/Srsf1/Zranb2/Ppp4r2/Strap/Rbm4b/Zmat2/Chd8/Wdr33/Lsm7/Ubl5/Polr2d/Celf1/Cdk9/Sf3b3/Snrnp40/Snrpc/Lsm8/Pan3/Iws1/Cdc40/Prpf8/Sf1/Cnot6l/Snrpd1/Fxr1/Acin1/Sltm/Cpsf6/Cript/Zfp326/Virma/Rbmxl1/Rbmxl2/Rsrc1/Papola/Txnl4a/Tent4b/Thrap3/Snrpd2
Somatic	GO:0071772	response to BMP	54	-0.679729	-2.12144	4.27043e-08	8.57193e-07	Egr1/Tcf7l2/Ext1/Tgfbr3/Bambi/Acvrl1/Ilk/Cdh5/Cav1/Wnt5a/Smad7/Hes1/Htra1/Skil/Tmem100/Fstl1/Nfix/Crim1/Ski/Nbl1/Htra3/Fzd1/Tnfaip6/Fbn1/Id1/Ccn1
Somatic	GO:0071773	cellular response to BMP stimulus	54	-0.679729	-2.12144	4.27043e-08	8.57193e-07	Egr1/Tcf7l2/Ext1/Tgfbr3/Bambi/Acvrl1/Ilk/Cdh5/Cav1/Wnt5a/Smad7/Hes1/Htra1/Skil/Tmem100/Fstl1/Nfix/Crim1/Ski/Nbl1/Htra3/Fzd1/Tnfaip6/Fbn1/Id1/Ccn1
Somatic	GO:0006935	chemotaxis	106	-0.577776	-1.97202	4.72487e-08	9.15133e-07	Nrp1/Pam/Cmtm7/Bmpr2/Rhoa/Pdgfd/Adam17/Pdgfra/Csf1/Itga9/Itgav/Prkca/Cmtm2a/Cmtm2b/Nrp2/Slit2/Wnt5a/Lgals9/Lrp1/Cxcl12/Fgfr1/Rtn4rl1/Lbp/Ednra/Smoc2/Slit3/Rarres2/Cxcl16/Nr4a1/Anxa1/Ackr3/Dpep1/Nbl1/Cxcl14/Cxcl1/Serpine1/Tnfaip6/Ccl7/Ccl19/Ccn1
Somatic	GO:0042330	taxis	106	-0.577776	-1.97202	4.72487e-08	9.15133e-07	Nrp1/Pam/Cmtm7/Bmpr2/Rhoa/Pdgfd/Adam17/Pdgfra/Csf1/Itga9/Itgav/Prkca/Cmtm2a/Cmtm2b/Nrp2/Slit2/Wnt5a/Lgals9/Lrp1/Cxcl12/Fgfr1/Rtn4rl1/Lbp/Ednra/Smoc2/Slit3/Rarres2/Cxcl16/Nr4a1/Anxa1/Ackr3/Dpep1/Nbl1/Cxcl14/Cxcl1/Serpine1/Tnfaip6/Ccl7/Ccl19/Ccn1
Somatic	GO:0032103	positive regulation of response to external stimulus	157	-0.536479	-1.8939	5.22823e-08	9.95167e-07	Braf/Cebpb/Cd47/Esr1/Nop53/Bmpr2/Pdgfd/Adam17/Pdgfra/Csf1/Rab34/Ifih1/Ddx3x/Prkca/Cav1/Rtn4/H2-D1/Slit2/Ghr/Wnt5a/Nfkbia/Ripk1/Lgals9/Lrp1/Cxcl12/Fgfr1/Nfkbiz/Ifi207/Mndal/Lbp/Lpl/Arf6/Irf1/Cyba/Ednra/Smoc2/Irak3/Zc3hav1/Rarres2/Ifi203/Nupr1/Ccn4/Cxcl14/Cxcl1/Ifi204/Serpine1/Ccl7/Fbn1/Ccl19/Gbp5
Somatic	GO:0000165	MAPK cascade	213	-0.502754	-1.80714	5.73068e-08	1.07232e-06	Rap1gds1/Dusp6/Nenf/Gas6/Nptn/Bmyc/Ptk2/Prxl2c/Magi3/Robo1/Hipk3/Ywhaz/App/Ndrg2/St5/Spred2/Ptpn2/Cd81/Cflar/Adam9/Insr/Atf2/Nrxn1/Zfp36l1/Kitl/Sash1/Timp2/Stk3/Ece1/Nrp1/Zfp36/Braf/Esr1/Atp6ap2/Arl6ip5/Spry1/Pdgfd/Iqgap1/Adam17/Jun/Pdgfra/Spred1/Apoe/Camk2d/Atf3/Akap13/Ilk/Ern1/Itgav/Dab2/Prkca/Cav1/Egfr/Rapgef2/Ghr/Wnt5a/Nrk/Ripk1/Lrp1/Cxcl12/Zfp36l2/Errfi1/Fgfr1/Myh9/Klf4/Xdh/Cavin3/Gadd45b/Nf…
Somatic	GO:0007178	transmembrane receptor protein serine/threonine kinase signaling pathway	134	-0.555437	-1.93778	7.61718e-08	1.40156e-06	Bmpr2/Spry1/Stat3/Adam17/Jun/Egr1/Spred1/Tcf7l2/Ldlrad4/Sptbn1/Ext1/Tgfbr3/Fos/Bambi/Acvrl1/Ilk/Cdh5/Dab2/Cav1/Ltbp1/Tgfbr2/Wnt5a/Smad7/Hes1/Htra1/Lgals9/Wwtr1/Lrp1/Skil/Tmem100/Rbbp7/Xbp1/Fstl1/Crim1/Magi2/Meg3/Ski/Nbl1/Ltbp4/Htra3/Col1a2/Col3a1/Fzd1/Tnfaip6/Fbn1/Id1/Ccn1
Somatic	GO:0048705	skeletal system morphogenesis	54	-0.674442	-2.10494	8.45955e-08	1.53104e-06	Pdgfra/Tiparp/Mef2d/Ext1/Osr2/Fosl2/Tgfbr2/Chsy1/Sik3/Hspg2/Twist1/Nfix/Ski/Gas1/Col1a1/Serpinh1/Col3a1/Cyp26b1/Myc/Alpl/Ccn2
Somatic	GO:0043207	response to external biotic stimulus	347	-0.452455	-1.66572	8.80038e-08	1.54216e-06	Smpdl3b/Ifitm2/Foxp1/Lamp2/Axl/Cflar/Adam9/Fmr1/Vim/Atf2/Selenok/Hspa8/Ifngr1/Paf1/Sash1/Nfe2l2/Gapdh/Cr1l/Nr1d1/Lyar/Ipo7/Rpl39/Zfp36/Rnf213/C2/Hdac4/Clec2d/Cebpb/Cd47/Dapk1/Esr1/Nop53/Naaladl2/Rhoa/Adam17/B2m/Csf1/Gpx1/Apoe/Bst2/Ier3/Ext1/Relb/Agbl4/Rab34/Itgav/Ifih1/Ddx3x/Prkca/Cav1/Ankhd1/Wipf1/Serpinb1a/Gsta2/Fosl2/Nfib/Rtn4/Gas5/H2-D1/AA467197/Wnt5a/Nfkbia/Htra1/Lgals9/Cxcl12/Plscr4/Stat2/C…
Somatic	GO:0051707	response to other organism	347	-0.452455	-1.66572	8.80038e-08	1.54216e-06	Smpdl3b/Ifitm2/Foxp1/Lamp2/Axl/Cflar/Adam9/Fmr1/Vim/Atf2/Selenok/Hspa8/Ifngr1/Paf1/Sash1/Nfe2l2/Gapdh/Cr1l/Nr1d1/Lyar/Ipo7/Rpl39/Zfp36/Rnf213/C2/Hdac4/Clec2d/Cebpb/Cd47/Dapk1/Esr1/Nop53/Naaladl2/Rhoa/Adam17/B2m/Csf1/Gpx1/Apoe/Bst2/Ier3/Ext1/Relb/Agbl4/Rab34/Itgav/Ifih1/Ddx3x/Prkca/Cav1/Ankhd1/Wipf1/Serpinb1a/Gsta2/Fosl2/Nfib/Rtn4/Gas5/H2-D1/AA467197/Wnt5a/Nfkbia/Htra1/Lgals9/Cxcl12/Plscr4/Stat2/C…
Somatic	GO:0050678	regulation of epithelial cell proliferation	132	-0.545551	-1.89745	9.12072e-08	1.57332e-06	Zfp703/Stat1/Emc10/Bmyc/Robo1/Zeb1/Osr1/Itpr1/Foxp1/Cflar/Atf2/Zfp36l1/Kif3a/Stk3/Nr1d1/Ptch1/Zfp36/Esr1/Glul/Klf9/F3/Stat3/Adam17/Jun/B2m/Ccnd2/Gpx1/Tcf7l2/Nr2f2/Apoe/Tgfbr3/Yap1/Acvrl1/Zfas1/Osr2/Dab2/Prkca/Cav1/Egfr/Nfib/Rtn4/Ghr/Wnt5a/Hes1/Ecm1/Htra1/Cxcl12/Errfi1/Fgfr1/Rian/Xdh/Hspg2/Azin1/Cyba/Twist1/Serpinf1/Xbp1/Col4a3/Ednra/Arx/Gas1/Nr4a1/Igf1/Nupr1/Sulf2/Myc/Id1
Somatic	GO:0030509	BMP signaling pathway	51	-0.686218	-2.11981	9.84115e-08	1.67148e-06	Bmpr2/Egr1/Tcf7l2/Ext1/Tgfbr3/Bambi/Acvrl1/Ilk/Cdh5/Cav1/Wnt5a/Smad7/Hes1/Htra1/Skil/Tmem100/Fstl1/Crim1/Ski/Nbl1/Htra3/Fzd1/Tnfaip6/Fbn1/Id1/Ccn1
Somatic	GO:0042060	wound healing	108	-0.572338	-1.95824	1.00216e-07	1.67249e-06	F3/Pdgfra/Gpx1/Apoe/Tfpi/Itgb1/Phldb2/Ext1/Yap1/Anxa2/Acvrl1/Prkca/Cav1/Tpm1/Pard3/Anxa5/Wnt5a/Col5a1/Abi3bp/Myh9/S100a10/Ahnak/Xbp1/Entpd2/Smoc2/Plpp3/Cd9/Serping1/Papss2/Anxa1/Igf1/Cdkn1a/Pdpn/Ccn4/Col3a1/Fkbp10/Serpine1/Thbd/Cfh/Ccn1
Somatic	GO:0009967	positive regulation of signal transduction	482	-0.427109	-1.58312	1.01501e-07	1.67249e-06	Mcl1/F11r/Tram1/Esr1/Nr3c1/Atp6ap2/Bmpr2/G0s2/Arl6ip5/F3/Rhoa/Pdgfd/Iqgap1/Stat3/Adam17/Jun/Pdgfra/Csf1/Gpx1/Spred1/Tcf7l2/Apoe/Itgb1/Camk2d/Cat/Tgfbr3/Yap1/Lrrk1/Atf3/Bambi/Npr1/Akap13/Acvrl1/Rab34/Ilk/Ern1/Gucy1a1/Mpv17/Cdh5/Itgav/Dab2/Ddx3x/Prkca/Trip6/Cav1/Lamc1/Egfr/Eda/Ppp3r2/Rapgef2/Rtn4/Atf6/Il6st/Ror1/Tgfbr2/Ghr/Wnt5a/Pim1/Nrk/Tgm2/Hes1/Ripk1/Chsy1/Cd63/Lgals9/Lrp1/Cxcl12/Klf2/Skil/Nid1/…
Somatic	GO:0003008	system process	419	-0.429897	-1.58859	1.25786e-07	2.04217e-06	Fxyd1/Plec/Foxp1/Cflar/Meis1/Nisch/Glrx3/Fmr1/Rangrf/Gna11/Nrxn1/Tuba1a/Slc9a1/Slc29a1/Stk3/Pik3ca/Magt1/Prnp/Scpep1/Kalrn/Rbfox2/Ece1/Fto/Kdm6a/Snx10/Pam/Tmod3/Epas1/Catsperz/Btg2/Zzef1/Braf/Cbr3/Hdac4/B3gnt2/F11r/Slc8a1/Nr3c1/Atp6ap2/Bmpr2/Tpm3/Arl6ip5/Cry2/Heg1/F3/Rhoa/Cacnb4/Uty/Hexb/Pgrmc1/Jun/B2m/Ccnd2/Egr1/Immp2l/Gpx1/Nr2f2/Apoe/Tspo/Itgb1/Camk2d/Ier3/Cat/Mme/Ext1/Selenom/Tgfbr3/Yap1/Cacnb…
Somatic	GO:0071495	cellular response to endogenous stimulus	471	-0.42689	-1.58223	1.34108e-07	2.14572e-06	Ptk2/Kdm3a/Nono/Robo1/Gnas/Eef1a1/Nedd4/Zeb1/Creb3l1/App/Gnai3/Itpr1/Spred2/Ptpn2/Ptpra/Ctsd/Pid1/Fkbp8/Foxp1/Abhd2/Cflar/Adam9/Lars/Cpne3/Insr/Vim/Atf2/Gna11/Nrxn1/Zfp36l1/Vamp2/Slc9a1/Acap2/Nfe2l2/Pik3ca/Ndel1/Ahcyl1/Nr1d1/Prnp/Rbfox2/Nrp1/Socs3/Zfp36/Adamts12/Smc1a/Cebpb/Ly6e/Slc8a1/Tram1/Esr1/Nr3c1/Dennd4c/Bmpr2/Klf9/Cry2/Spry1/Rhoa/Pdgfd/Iqgap1/Trerf1/Stat3/Adam17/Jun/Pdgfra/Egr1/Sik2/Spred1…
Somatic	GO:0050727	regulation of inflammatory response	80	-0.615739	-2.0447	1.47711e-07	2.32961e-06	Nr1d1/Rin2/Socs3/Zfp36/C2/Adamts12/Nfe2l1/Cebpb/Arnt/Cd47/Esr1/Stat3/Gpx1/Apoe/Ier3/Cdh5/Prkca/H2-D1/Ghr/Wnt5a/Nfkbia/Ripk1/Lgals9/Nfkbiz/Lbp/Lpl/Ptgis/Nfkb1/Pmp22/Cd200/Anxa1/Igf1/Nupr1/Ccn4/C1qtnf3/Serpine1/Tnfaip6
Somatic	GO:1904019	epithelial cell apoptotic process	59	-0.657885	-2.07443	1.61252e-07	2.50736e-06	Ano6/Cflar/Atf2/Zfp36l1/Stk3/Nfe2l2/Angptl4/Zfp36/Braf/Esr1/Bmpr2/Tcf7l2/Yap1/Cdh5/Tgfbr2/Cast/Nfkbiz/Ramp2/Arf6/Bok/Xbp1/Col4a3/Ednra/Icam1/Igf1/Cd248/Nupr1/Gsn/Myc/Serpine1/Id1
Somatic	GO:0048729	tissue morphogenesis	197	-0.505957	-1.81446	1.67703e-07	2.57145e-06	Kdm6a/Nrp1/Ptch1/Socs3/Adamts12/Hdac4/Wnt6/Ly6e/Tram1/Esr1/Nr3c1/Bmpr2/Heg1/Spry1/Rhoa/Kdm6b/Pdgfra/Csf1/Phldb2/Ext1/Tgfbr3/Yap1/Acvrl1/Ilk/Clic4/Dab2/Tpm1/Msn/Pard3/Lamc1/Egfr/Greb1l/Tnni3/Nrp2/Slit2/Tgfbr2/Wnt5a/Tgm2/Col5a1/Smad7/Hes1/Cxcl12/Txnrd1/Tcf7l1/Fgfr1/Ctsz/Klf4/Aldh1a3/Wls/Tmem100/Twist1/Dlc1/Ednra/Col4a1/Ski/Tcf21/Mgp/Lamb2/Adamts5/Igf1/Pdpn/Col3a1/Myc/Fzd1/Ccn1
Somatic	GO:0072001	renal system development	100	-0.582707	-1.97899	1.90659e-07	2.8834e-06	Zbtb16/Nrp1/Ptch1/Pcsk5/Hdac4/Wnt6/Snx17/Spry1/Rhoa/Pdgfd/Anxa4/Sec61a1/Pdgfra/Egr1/Tiparp/Bicc1/Cat/Ext1/Yap1/Ilk/Mpv17/Osr2/Id3/Aqp2/Kank2/Greb1l/Slit2/Wnt5a/Smad7/Id2/Hes1/Wwtr1/Nid1/Fgfr1/Tet2/Col4a3/Ednra/Col4a1/Tns2/Tcf21/Lamb2/Col4a4/Adamts1/Sulf2/Tshz3/Myc/Fbn1/Cfh
Somatic	GO:0090092	regulation of transmembrane receptor protein serine/threonine kinase signaling pathway	90	-0.599252	-2.00732	2.10516e-07	3.14067e-06	Bmpr2/Spry1/Adam17/Spred1/Tcf7l2/Ldlrad4/Tgfbr3/Bambi/Acvrl1/Ilk/Cdh5/Dab2/Cav1/Ltbp1/Tgfbr2/Wnt5a/Smad7/Hes1/Htra1/Lgals9/Lrp1/Skil/Rbbp7/Xbp1/Fstl1/Crim1/Magi2/Ski/Nbl1/Htra3/Fzd1/Tnfaip6/Fbn1/Ccn1
Somatic	GO:0045444	fat cell differentiation	84	-0.595317	-1.98707	2.35843e-07	3.34832e-06	Atf2/Zfp36l1/Stk3/Nr1d1/Zbtb16/Fto/Zfp36/Cebpb/Runx1t1/Grk5/Pdgfra/Gpx1/Tcf7l2/Yap1/Fosl2/Wnt5a/Pim1/Id2/Hes1/Wwtr1/Zfp36l2/Ccdc85b/Cebpd/Klf4/Lama4/Lpl/Xbp1/Selenbp1/Wnt5b/Rarres2/Nr4a1/Igf1/Ccn4/Creb5/Plac8/Ddit3/Fbn1
Somatic	GO:0007423	sensory organ development	153	-0.520817	-1.83264	2.36566e-07	3.34832e-06	Spry1/Stat3/Jun/Pdgfra/Spred1/Cat/Acvrl1/Mpv17/Clic4/Osr2/Atf4/Nhs/Egfr/Nfib/Rhoj/Atf6/H2-D1/Ror1/Maf/Tgfbr2/Wnt5a/Col5a1/Hes1/Lamc3/Large1/Skil/Igfbp7/Cebpd/Fgfr1/Klf4/Aldh1a3/Twist1/Lrig1/Ednra/Nfix/Col4a1/Ski/Lamb2/Gas1/Igf1/Cxcl14/Ifi204/Cyp26b1/Ntrk2/Myc/Mfap5/Cryab/Cfh
Somatic	GO:0040017	positive regulation of locomotion	222	-0.481994	-1.73547	2.34865e-07	3.34832e-06	Pcsk5/Hdac4/Slc8a1/Cd47/Bmpr2/F3/Rhoa/Pdgfd/Iqgap1/Stat3/Adam17/Jun/Pdgfra/Csf1/Egr1/Itgb1/Camk2d/Aldoa/Ilk/Cdh5/Itgav/Dab2/Prkca/Trip6/Cav1/Egfr/Rhoj/Rapgef2/Rtn4/Il6st/Slit2/Tgfbr2/Wnt5a/Cavin1/Lgals9/Lrp1/Cxcl12/Fgfr1/S100a11/Lbp/Arf6/Diaph1/Lamb1/Twist1/Xbp1/Ednra/Smoc2/Icam1/Wnt5b/Plpp3/Rarres2/Adamts1/Cxcl16/Anxa1/Igf1/Ackr3/Pdpn/Col1a1/Ccn4/Cxcl14/Rhoc/Myc/Serpine1/Tnfaip6/Anxa3/Ccl7/Ccl19…
Somatic	GO:0008285	negative regulation of cell population proliferation	276	-0.46552	-1.69298	2.33677e-07	3.34832e-06	Timp2/Stk3/Xylt1/Prnp/Dpysl3/Zbtb16/Nrp1/Ulk2/Ptprg/Ptch1/Btg2/Hdac4/Cebpb/Esr1/Bmpr2/Gabbr1/Klf9/Fth1/Spry1/Rhoa/Cacnb4/Stat3/Adam17/Jun/B2m/Nr2f2/Apoe/Tspo/Itgb1/Tgfbr3/Yap1/Npr1/Acvrl1/Agbl4/Ilk/Zfas1/Cdh5/Dab2/Prkca/Cav1/Tpm1/Kank2/Nfib/Rapgef2/Rtn4/H2-D1/Slit2/Tgfbr2/Ghr/Wnt5a/Nrk/Smad7/Hes1/Lgals9/Lrp1/Cxcl12/Abi3bp/Klf4/Rtn4rl1/Ifitm3/Rian/Arf6/Xdh/Npr3/Hspg2/Serpinf1/Col4a3/Dlc1/Pmp22/Ifr…
Somatic	GO:0002682	regulation of immune system process	370	-0.443691	-1.63414	2.41034e-07	3.36837e-06	Ap3b1/Ptk2/Nono/Ywhaz/Ddx1/Gnas/Zeb1/App/Gab2/Samhd1/Eif6/Osr1/Klf13/Ptpn2/Ano6/Smpdl3b/Foxp1/Lamp2/Cd81/Axl/Meis1/Selenok/Hspa8/Dennd1b/Zfp36l1/Kitl/Paf1/Smarcd2/Jund/Stk3/Nfe2l2/Cr1l/Nr1d1/Prnp/Rin2/Rbfox2/Zbtb16/Lyar/Zfp36/Cuedc2/Slc7a1/C2/Braf/Clec2d/Cebpb/Cd47/Esr1/Nop53/Rhoa/Pdgfd/Rbp1/Cacnb4/Stat3/Adam17/Jun/B2m/Csf1/Gpx1/Tob2/Apoe/Bst2/Fos/Ifih1/Ddx3x/Prkca/Cav1/Msn/Serpinb1a/Fosl2/Elf1/T…
Somatic	GO:1902533	positive regulation of intracellular signal transduction	318	-0.445505	-1.62851	2.67707e-07	3.69436e-06	Ptk2/Prxl2c/Magi3/Robo1/Ddx1/Gnas/Nedd4/App/St5/Spred2/Mmd2/Ptbp1/Ptpn2/Cd81/Axl/Cflar/Adam9/Lars/Insr/Mapre2/Nrxn1/Kitl/Sash1/Slc9a1/Stk19/Timp2/Stk3/Gapdh/Pik3ca/Ece1/Ddr2/Nrp1/Braf/Mcl1/F11r/Esr1/Bmpr2/Arl6ip5/F3/Rhoa/Pdgfd/Iqgap1/Adam17/Jun/Pdgfra/Csf1/Gpx1/Spred1/Tcf7l2/Apoe/Itgb1/Camk2d/Cat/Lrrk1/Npr1/Akap13/Ilk/Ern1/Gucy1a1/Mpv17/Itgav/Dab2/Ddx3x/Prkca/Trip6/Cav1/Egfr/Eda/Ppp3r2/Rapgef2/Rt…
Somatic	GO:0043408	regulation of MAPK cascade	190	-0.499966	-1.78933	2.9884e-07	4.07308e-06	Prxl2c/Magi3/Robo1/Hipk3/Ywhaz/App/Ndrg2/St5/Spred2/Ptpn2/Cd81/Cflar/Adam9/Insr/Nrxn1/Kitl/Sash1/Timp2/Stk3/Ece1/Nrp1/Braf/Esr1/Atp6ap2/Arl6ip5/Spry1/Pdgfd/Iqgap1/Adam17/Jun/Pdgfra/Spred1/Apoe/Camk2d/Atf3/Akap13/Ilk/Ern1/Dab2/Prkca/Cav1/Egfr/Rapgef2/Ghr/Wnt5a/Nrk/Ripk1/Lrp1/Cxcl12/Errfi1/Fgfr1/Myh9/Klf4/Xdh/Cavin3/Gadd45b/Xbp1/Ednra/Irak3/Icam1/Lamtor3/Mid1/Igf1/Ackr3/Gsn/Igfbp4/Ntrk2/C1qtnf3/Igf…
Somatic	GO:0001822	kidney development	94	-0.583257	-1.96215	3.37469e-07	4.53393e-06	Zbtb16/Nrp1/Ptch1/Pcsk5/Wnt6/Snx17/Spry1/Rhoa/Pdgfd/Anxa4/Sec61a1/Pdgfra/Egr1/Tiparp/Bicc1/Cat/Ext1/Yap1/Ilk/Mpv17/Osr2/Id3/Aqp2/Kank2/Greb1l/Slit2/Wnt5a/Smad7/Id2/Hes1/Wwtr1/Nid1/Fgfr1/Tet2/Col4a3/Ednra/Tns2/Tcf21/Lamb2/Col4a4/Adamts1/Sulf2/Tshz3/Myc/Fbn1/Cfh
Somatic	GO:0006955	immune response	332	-0.447348	-1.63872	3.40866e-07	4.53393e-06	Nono/Ifnar2/Ywhaz/Ddx1/Nedd4/App/Gab2/Samhd1/Ptpn2/Smpdl3b/Ifitm2/Plec/Foxp1/Lamp2/Cd81/Axl/Vim/Hspa8/Ifngr1/Dennd1b/Rps6/Vamp2/Itm2a/Stk3/Nfe2l2/Gapdh/Cr1l/Nr1d1/Prnp/Rin2/Lyar/Ipo7/Rpl39/Cuedc2/C2/Braf/Hdac4/Clec2d/Cd47/Dapk1/Esr1/Nop53/Kdelr1/Cacnb4/Stat3/Adam17/B2m/Csf1/Gpx1/Apoe/Bst2/Ext1/Tgfbr3/Relb/Ifih1/Ddx3x/Cav1/Ankhd1/Serpinb1a/Fosl2/Elf1/Eda/Rtn4/H2-D1/Wnt5a/Nfkbia/Smad7/Ecm1/Lgals9/L…
Somatic	GO:0007517	muscle organ development	111	-0.559508	-1.9183	3.85289e-07	5.0638e-06	Usp2/Btg2/Hdac4/Ly6e/Ybx3/Heg1/Rhoa/Egr1/Gpx1/Tcf7l2/Nr2f2/Itgb1/Mef2d/Lncpint/Tgfbr3/Atf3/Fos/Id3/Cav1/Tpm1/Tnni3/Wnt5a/Smad7/Large1/Skil/Twist1/Xbp1/Pmp22/Ednra/S100b/Nfix/Boc/Meg3/Lmna/Ski/Tcf21/Nr4a1/Nupr1/Col3a1/Cyp26b1/Myc/Fzd1/Ckb/Cryab
Somatic	GO:0001817	regulation of cytokine production	193	-0.498511	-1.78402	3.9563e-07	5.13854e-06	Foxp1/Cd81/Axl/Atf2/Selenok/Ifngr1/Dennd1b/Gapdh/Prnp/Rin2/Slc7a5/Zfp36/Cuedc2/Cebpb/Arnt/F11r/Cd47/Atp6ap2/Heg1/F3/Anxa4/Iqgap1/Stat3/Adam17/B2m/Egr1/Tspo/Bst2/Sptbn1/Srgn/Relb/Mpv17/Itgav/Atf4/Ifih1/Ddx3x/Serpinb1a/Elf1/Ltbp1/Rtn4/H2-D1/Ghr/Wnt5a/Smad7/Ripk1/Lgals9/Lrp1/Klf2/Adcy7/Errfi1/Fgfr1/Klf4/Pnp/Lbp/Lpl/Irf1/Cyba/Nfkb1/Twist1/Xbp1/S100b/Irak3/Cd200/Zc3hav1/Anxa1/Igf1/Ccn4/Sulf2/C1qtnf3/S…
Somatic	GO:0070371	ERK1 and ERK2 cascade	91	-0.58765	-1.97596	4.15231e-07	5.22816e-06	Dusp6/Gas6/Nptn/Bmyc/Prxl2c/Ywhaz/App/Ndrg2/St5/Spred2/Ptpn2/Cflar/Nrxn1/Zfp36l1/Ece1/Nrp1/Braf/Esr1/Spry1/Pdgfd/Adam17/Jun/Pdgfra/Spred1/Apoe/Camk2d/Atf3/Itgav/Dab2/Prkca/Cav1/Egfr/Rapgef2/Lrp1/Cxcl12/Zfp36l2/Errfi1/Myh9/Klf4/Cavin3/Xbp1/Ednra/Icam1/Igf1/Ackr3/Myc/C1qtnf3/Ccl7/Ccl19/Ccn1/Ccn2
Somatic	GO:0048659	smooth muscle cell proliferation	79	-0.597404	-1.97234	4.11353e-07	5.22816e-06	Hdac4/Esr1/Bmpr2/Rhoa/Pdgfd/Jun/Egr1/Tcf7l2/Apoe/Camk2d/Mef2d/Npr1/Ilk/Ern1/Prkca/Cav1/Tpm1/Egfr/Tgfbr2/Tgm2/Id2/Klf4/Npr3/Cyba/Ednra/Calcrl/Adamts1/Ogn/Igf1/Cdkn1a/Ccn4/Myc/Ddit3
Somatic	GO:0090287	regulation of cellular response to growth factor stimulus	110	-0.565196	-1.93606	4.21766e-07	5.22816e-06	Spry1/Adam17/Spred1/Tcf7l2/Ldlrad4/Tgfbr3/Bambi/Acvrl1/Ilk/Cdh5/Cav1/Ltbp1/Slit2/Wnt5a/Smad7/Hes1/Cd63/Htra1/Lrp1/Skil/Fgfr1/Xdh/Rbbp7/Xbp1/Fstl1/Smoc2/Crim1/Ski/Dcn/Nbl1/Sulf2/Htra3/Fzd1/Tnfaip6/Fbn1/Ccn1
Somatic	GO:0045596	negative regulation of cell differentiation	213	-0.486127	-1.74737	4.26209e-07	5.22816e-06	Pbx1/Zeb1/App/Osr1/Klf13/Idh2/Spred2/Ptbp1/Ptpn2/Foxp1/Meis1/Fmr1/Tent5c/Zfp36l1/Paf1/Dleu2/Nfe2l2/Nr1d1/Zbtb16/Ipo7/Nrp1/Ulk2/Ptch1/Zfp36/Adamts12/Btg2/Hdac4/Clec2d/Tram1/Runx1t1/Bmpr2/Spry1/Rhoa/Stat3/B2m/Ccnd2/Tob2/Spred1/Tcf7l2/Ldlrad4/Tspo/Itgb1/Tgfbr3/Yap1/Bambi/Acvrl1/Id3/Itgav/Cav1/Egfr/Rapgef2/Rtn4/Slit2/Wnt5a/Nfkbia/Col5a1/Smad7/Id2/Hes1/Wwtr1/Zfp36l2/Skil/Ccdc85b/Fgfr1/Irf1/Xdh/Twist1/…
Somatic	GO:2000147	positive regulation of cell motility	219	-0.480222	-1.72862	4.24045e-07	5.22816e-06	Pcsk5/Hdac4/Slc8a1/Cd47/Bmpr2/F3/Rhoa/Pdgfd/Iqgap1/Stat3/Adam17/Jun/Pdgfra/Csf1/Egr1/Itgb1/Camk2d/Aldoa/Ilk/Cdh5/Itgav/Dab2/Prkca/Trip6/Cav1/Egfr/Rhoj/Rapgef2/Rtn4/Il6st/Tgfbr2/Wnt5a/Cavin1/Lgals9/Lrp1/Cxcl12/Fgfr1/S100a11/Lbp/Arf6/Diaph1/Lamb1/Twist1/Xbp1/Ednra/Smoc2/Icam1/Wnt5b/Plpp3/Rarres2/Adamts1/Cxcl16/Anxa1/Igf1/Ackr3/Pdpn/Col1a1/Ccn4/Cxcl14/Rhoc/Myc/Serpine1/Tnfaip6/Anxa3/Ccl7/Ccl19/Ccn1
Somatic	GO:0060326	cell chemotaxis	77	-0.600479	-1.98211	4.6153e-07	5.59922e-06	Pdgfd/Adam17/Pdgfra/Csf1/Itga9/Prkca/Slit2/Wnt5a/Cxcl12/Fgfr1/Lbp/Ednra/Smoc2/Rarres2/Cxcl16/Nr4a1/Anxa1/Ackr3/Dpep1/Nbl1/Cxcl14/Cxcl1/Serpine1/Tnfaip6/Ccl7/Ccl19
Somatic	GO:0003007	heart morphogenesis	90	-0.589995	-1.97631	5.96693e-07	7.16031e-06	Kdm6a/Nrp1/Ptch1/Ly6e/Slc8a1/Bmpr2/Heg1/Spry1/Uty/Jun/Ext1/Tgfbr3/Yap1/Acvrl1/Ilk/Tpm1/Tnni3/Rtn4/Nrp2/Slit2/Tgfbr2/Wnt5a/Pim1/Col5a1/Smad7/Id2/Hes1/Tmem100/Twist1/Dlc1/Ednra/Adamts5/Slit3/Adamts1/Fhl2/Fzd1/Flrt2/Ccn1
Somatic	GO:0009617	response to bacterium	156	-0.520571	-1.83832	8.17799e-07	9.70807e-06	Rpl39/Zfp36/Rnf213/C2/Cebpb/Cd47/Naaladl2/Rhoa/Adam17/B2m/Gpx1/Rab34/Itgav/Prkca/Cav1/Gsta2/Fosl2/Nfib/Gas5/H2-D1/AA467197/Wnt5a/Nfkbia/Lgals9/Plscr4/Snhg1/Nfkbiz/Macrod2/Lbp/Lpl/Cyba/Nfkb1/Xbp1/Pmp22/Ednra/Irak3/Penk/Adamts5/Ccdc80/Rarres2/Cxcl16/Nr4a1/Cxcl1/Ifi204/Rnase4/Plac8/Serpine1/Iigp1/Anxa3/Gbp5/Cfh/Ly6a
[truncated: 444 more rows]

## Sheet: Table C 
miRNA spermatocyte DE
baseMean	log2FoldChange	lfcSE	stat	pvalue	padj
[truncated: 287 more rows]

## Sheet: Table D 
miRNA spermatid DE
[truncated: 315 more rows]

## Sheet: Table E 
IP MS AGO3
[truncated: 51 more rows]

[truncated: 1 more sheets: Table F]
